# Supplementary material for: Crystal structure of fac-bis­[bis­(pyridin-2-yl)methan­amine]­iron(II) 1,1,3,3-tetra­cyano-2-(di­cyano­methyl­idene)propane-1,3-diide, [Fe(dipa)2](tcpd)
Source: Acta Crystallogr E Crystallogr Commun. 2018 Aug 14;74(Pt 9):1227–30. doi: 10.1107/S2056989018011143 (PMC6127702; doi:10.1107/S2056989018011143)
Supplement: Supplementary file 1 [file e-74-01227-sup1.cif]

##############################################################################
#                                                                            #
# This CIF contains the data in a paper accepted for publication in          #
# Acta Crystallographica Section E. It conforms to the requirements of       #
# Notes for Authors for Acta Crystallographica Section E, and has been       #
# peer reviewed under the auspices of the IUCr Commission on Journals.       #
#                                                                            #
# Full details of the Crystallographic Information File format               #
# are given in the paper "The Crystallographic Information File (CIF):       #
# a New Standard Archive File for Crystallography" by S. R. Hall, F. H.      #
# Allen and I. D. Brown [Acta Cryst. (1991), A47, 655-685].                  #
#                                                                            #
# The current version of the core CIF dictionary is obtainable from          #
# ftp://ftp.iucr.org/pub/cif_core.dic.                                       #
#                                                                            #
# Software is freely available for graphical display of the structure(s)     #
# in this CIF. For information consult the CIF software page                 #
# http://www.iucr.org/resources/cif/software.                                #
#                                                                            #
# This file may be used for bona fide research purposes within the           #
# scientific community so long as proper attribution is given to the journal # 
# article from which it was obtained.                                        #
#                                                                            #
##############################################################################
data_I
_database_code_depnum_ccdc_archive 'CCDC 1860212'
_audit_creation_method     'SHELXL-2017/1'
_journal_date_recd_electronic     2018-07-16
_journal_date_accepted     2018-08-04
_journal_name_full     'Acta Crystallographica, Section E'
_journal_year     2018
_journal_volume     74
_journal_issue      9
_journal_page_first     1227
_journal_page_last     1230
_journal_paper_category     GM
_journal_paper_doi     10.1107/S2056989018011143
_journal_coeditor_code     HB7760
loop_
    _publ_contact_author_name
    _publ_contact_author_address
    _publ_contact_author_email
    'Peter W. R. Corfield'
;
Department of Chemistry
Fordham University
441 East Fordham Road
Bronx, NY 10458
USA
;
 pcorfield@fordham.edu
    'Fatima Setifi'
;
Laboratoire de Chimie, Ing\'enierie Mol\'eculaire et
Nanostructures (LCIMN),
Universit\'e Ferhat Abbas S\'etif 1,
S\'etif 19000,
Algeria
;
 fat_setifi@yahoo.fr
_publ_contact_author_fax     ?
_publ_contact_author_phone     ?
_publ_section_title
;
Crystal structure of <i>fac</i>-bis[bis(pyridin-2-yl)methanamine]iron(II)
1,1,3,3-tetracyano-2-(dicyanomethylene)propane-1,3-diide, [Fe(dipa)~2~](tcpd)
;
loop_
    _publ_author_name
    _publ_author_footnote
    _publ_author_address
    'Setifi, Zouaoui' .
;
D\'epartement de Technologie
Facult\'e de Technologie
Universit\'e 20 Ao\\^ut 1955-Skikda
BP 26, Route d'El-Hadaiek
Skikda 21000
Algeria
Laboratoire de Chimie, Ing\'enierie Mol\'eculaire et Nanostructures (LCIMN),
Universit\'e Ferhat Abbas S\'etif 1,
S\'etif 19000,
Algeria
;
    'Corfield, Peter W. R.' .
;
Department of Chemistry
 Fordham University
 441 East Fordham Road
 Bronx, NY 10458
 USA
;
    'Setifi, Fatima' .
;
Laboratoire de Chimie, Ing\'enierie Mol\'eculaire et Nanostructures (LCIMN),
Universit\'e Ferhat Abbas S\'etif 1,
S\'etif 19000,
Algeria
;
    'Morgenstern, Bernd' .
;
Fachrichtung Chemie
Universit\"at des Saarlandes
Postfach 151150
D-66041 Saarbr\"ucken
Germany
;
    'Hegetschweiler, Kaspar' .
;
Fachrichtung Chemie
Universit\"at des Saarlandes
Postfach 151150
D-66041 Saarbr\"ucken
Germany
;
    'Kaddouri, Yassine' .
;
Laboratoire de Chimie Appliqu\'ee et Environnement (LCAE),
Facult\'e des Sciences,
Universit\'e Mohamed Premier,
BP 524, 60000, Oujda,
Morocco
;
_publ_section_synopsis
;
In the title compound, the Fe^II^ cation is octahedrally coordinated by two
dipa ligands and has crystallographic twofold symmetry. The nonplanar
polynitrile tcpd^2-^ anion is disordered about an inversion center.
;
_chemical_name_systematic
;
<i>fac</i>-Bis[bis(pyridin-2-yl)methanamine]iron(II)
1,1,3,3-tetracyano-2-(dicyanomethylene)propane-1,3-diide, [Fe(dipa)~2~](tcpd)
;
_chemical_name_common     ?
_chemical_formula_moiety     'C22 H22 Fe N6 2+, C10 N6 2-'
_chemical_formula_sum     'C32 H22 Fe N12'
_chemical_formula_iupac     '[Fe (C11 H11 N3)2] (C10 N6)'
_chemical_formula_weight     630.46
_chemical_melting_point     ?
_shelx_space_group_comment
;
The symmetry employed for this shelxl refinement is uniquely defined
by the following loop, which should always be used as a source of
symmetry information in preference to the above space-group names.
They are only intended as comments.
;
_space_group_crystal_system     monoclinic
_space_group_name_H-M_alt     'C 2/c'
_space_group_name_Hall     '-C 2yc'
loop_
    _space_group_symop_operation_xyz
    'x, y, z'
    '-x, y, -z+1/2'
    'x+1/2, y+1/2, z'
    '-x+1/2, y+1/2, -z+1/2'
    '-x, -y, -z'
    'x, -y, z-1/2'
    '-x+1/2, -y+1/2, -z'
    'x+1/2, -y+1/2, z-1/2'
_cell_length_a     17.5394(7)
_cell_length_b     13.5094(7)
_cell_length_c     13.7913(6)
_cell_angle_alpha     90
_cell_angle_beta     117.006(3)
_cell_angle_gamma     90
_cell_volume     2911.5(2)
_cell_formula_units_Z     4
_cell_measurement_reflns_used     3760
_cell_measurement_theta_min     2.18
_cell_measurement_theta_max     27.05
_cell_measurement_temperature     162(2)
_exptl_crystal_description     plate
_exptl_crystal_colour     red
_exptl_crystal_size_max     0.392
_exptl_crystal_size_mid     0.202
_exptl_crystal_size_min     0.022
_exptl_crystal_density_diffrn     1.438
_exptl_crystal_density_meas     ?
_exptl_crystal_density_method     ?
_exptl_crystal_F_000     1296
_exptl_absorpt_coefficient_mu     0.564
_exptl_absorpt_correction_type     multi-scan
_exptl_absorpt_process_details
;
(SADABS; Bruker, 2015)
;
_shelx_estimated_absorpt_T_min     0.809
_shelx_estimated_absorpt_T_max     0.988
_exptl_absorpt_correction_T_min     0.6669
_exptl_absorpt_correction_T_max     0.7455
_diffrn_ambient_temperature     162(2)
_diffrn_radiation_type     MoK\a
_diffrn_radiation_wavelength     0.71073
_diffrn_measurement_device_type     'Bruker APEXII CCD'
_diffrn_measurement_method     '\f and \w scans'
_diffrn_detector_area_resol_mean     ?
_diffrn_reflns_number     11328
_diffrn_reflns_av_R_equivalents     0.0350
_diffrn_reflns_theta_min     1.993
_diffrn_reflns_theta_max     27.144
_diffrn_reflns_theta_full     25.242
_diffrn_measured_fraction_theta_max     0.998
_diffrn_measured_fraction_theta_full     1.000
_diffrn_reflns_limit_h_min     -22
_diffrn_reflns_limit_h_max     22
_diffrn_reflns_limit_k_min     -17
_diffrn_reflns_limit_k_max     17
_diffrn_reflns_limit_l_min     -17
_diffrn_reflns_limit_l_max     17
_refine_special_details     ?
_reflns_number_total     3227
_reflns_number_gt     2623
_reflns_threshold_expression     'I > 2\s(I)'
_refine_ls_structure_factor_coef     Fsqd
_refine_ls_matrix_type     full
_refine_ls_R_factor_all     0.0498
_refine_ls_R_factor_gt     0.0355
_refine_ls_wR_factor_gt     0.0789
_refine_ls_wR_factor_ref     0.0849
_refine_ls_goodness_of_fit_ref     1.035
_refine_ls_restrained_S_all     1.036
_refine_ls_number_reflns     3227
_refine_ls_number_parameters     243
_refine_ls_number_restraints     18
_refine_ls_hydrogen_treatment     mixed
_refine_ls_weighting_scheme     calc
_refine_ls_weighting_details
              'w=1/[\s^2^(Fo^2^)+(0.0355P)^2^+2.4992P] where P=(Fo^2^+2Fc^2^)/3'
_atom_sites_solution_hydrogens     mixed
_atom_sites_solution_primary     direct
_atom_sites_solution_secondary     ?
_refine_ls_shift/su_max     0.000
_refine_ls_shift/su_mean     0.000
_refine_diff_density_max     0.306
_refine_diff_density_min     -0.422
_refine_ls_extinction_method     none
_refine_ls_extinction_coef     .
loop_
    _atom_type_symbol
    _atom_type_description
    _atom_type_scat_dispersion_real
    _atom_type_scat_dispersion_imag
    _atom_type_scat_source
    'C' 'C' 0.0033 0.0016
                         'International Tables Vol C Tables 4.2.6.8 and 6.1.1.4'
    'H' 'H' 0.0000 0.0000
                         'International Tables Vol C Tables 4.2.6.8 and 6.1.1.4'
    'N' 'N' 0.0061 0.0033
                         'International Tables Vol C Tables 4.2.6.8 and 6.1.1.4'
    'Fe' 'Fe' 0.3463 0.8444
                         'International Tables Vol C Tables 4.2.6.8 and 6.1.1.4'
_computing_data_collection
;
APEX2 (Bruker, 2015)
;
_computing_cell_refinement
;
SAINT (Bruker, 2015)
;
_computing_data_reduction
;
SAINT (Bruker, 2015)
;
_computing_structure_solution
;
SHELXS97 (Sheldrick, 2008)
;
_computing_structure_refinement
;
SHELXL2017 (Sheldrick, 2015)
;
_computing_molecular_graphics
;
ORTEPIII (Burnett & Johnson, 1996)
;
_computing_publication_material
;
publCIF (Westrip, 2010)
;
loop_
    _atom_site_type_symbol
    _atom_site_label
    _atom_site_fract_x
    _atom_site_fract_y
    _atom_site_fract_z
    _atom_site_U_iso_or_equiv
    _atom_site_adp_type
    _atom_site_calc_flag
    _atom_site_occupancy
    _atom_site_disorder_assembly
    _atom_site_disorder_group
    Fe Fe 0.500000 0.33107(3) 0.750000 0.01516(11) Uani d 1 . .
    N N1 0.51003(9) 0.23776(11) 0.64840(12) 0.0171(3) Uani d 1 . .
    N N2 0.49834(10) 0.42852(12) 0.63946(12) 0.0182(3) Uani d 1 . .
    H H12 0.5465(14) 0.4381(15) 0.6361(17) 0.027 Uiso d 1 . .
    H H13 0.4774(13) 0.4883(16) 0.6433(16) 0.027 Uiso d 1 . .
    N N3 0.37599(9) 0.34028(11) 0.65615(12) 0.0178(3) Uani d 1 . .
    C C1 0.55086(12) 0.15040(13) 0.66787(15) 0.0220(4) Uani d 1 . .
    H H1 0.573114 0.122972 0.738919 0.026 Uiso calc 1 . .
    C C2 0.56168(13) 0.09904(15) 0.58871(16) 0.0271(4) Uani d 1 . .
    H H2 0.591205 0.037572 0.605156 0.032 Uiso calc 1 . .
    C C3 0.52888(13) 0.13836(15) 0.48477(16) 0.0269(4) Uani d 1 . .
    H H3 0.535829 0.104295 0.429038 0.032 Uiso calc 1 . .
    C C4 0.48589(11) 0.22779(14) 0.46310(15) 0.0223(4) Uani d 1 . .
    H H4 0.462349 0.255803 0.392230 0.027 Uiso calc 1 . .
    C C5 0.47789(11) 0.27554(13) 0.54654(14) 0.0185(4) Uani d 1 . .
    C C6 0.43762(11) 0.37540(13) 0.53883(14) 0.0190(4) Uani d 1 . .
    H H6 0.427589 0.411685 0.470869 0.023 Uiso calc 1 . .
    C C7 0.35729(11) 0.36624(13) 0.55295(15) 0.0194(4) Uani d 1 . .
    C C8 0.27498(12) 0.38700(14) 0.47501(16) 0.0246(4) Uani d 1 . .
    H H8 0.263606 0.403702 0.402782 0.030 Uiso calc 1 . .
    C C9 0.20953(12) 0.38291(15) 0.50458(17) 0.0287(5) Uani d 1 . .
    H H9 0.152425 0.397943 0.453107 0.034 Uiso calc 1 . .
    C C10 0.22812(12) 0.35672(15) 0.60976(17) 0.0288(5) Uani d 1 . .
    H H10 0.183929 0.353757 0.631450 0.035 Uiso calc 1 . .
    C C11 0.31139(11) 0.33492(14) 0.68303(15) 0.0225(4) Uani d 1 . .
    H H11 0.323508 0.315486 0.754795 0.027 Uiso calc 1 . .
    C C21 0.750000 0.250000 0.500000 0.0192(5) Uani d 1 . .
    C C22 0.6860(2) 0.3267(3) 0.4533(3) 0.0222(8) Uani d 0.5 A -1
    C C23 0.8132(2) 0.2577(3) 0.6062(3) 0.0238(8) Uani d 0.5 A -1
    C C24 0.7474(2) 0.1695(3) 0.4309(3) 0.0208(7) Uani d 0.5 A -1
    C C25 0.6592(6) 0.3810(9) 0.5196(6) 0.0197(11) Uani d 0.5 A -1
    C C26 0.8404(9) 0.3491(10) 0.6596(15) 0.0225(16) Uani d 0.5 A -1
    C C27 0.8597(9) 0.1729(6) 0.6652(11) 0.0289(14) Uani d 0.5 A -1
    C C28 0.8232(6) 0.1203(9) 0.4490(6) 0.0197(11) Uani d 0.5 A -1
    C C29 0.6717(9) 0.1319(10) 0.3432(15) 0.0225(16) Uani d 0.5 A -1
    C C30 0.6485(9) 0.3540(6) 0.3413(12) 0.0289(14) Uani d 0.5 A -1
    N N25 0.6372(6) 0.4221(10) 0.5748(6) 0.0298(14) Uani d 0.5 A -1
    N N26 0.8632(6) 0.4253(8) 0.7055(10) 0.0391(14) Uani d 0.5 A -1
    N N27 0.8951(7) 0.1069(8) 0.7166(6) 0.0490(14) Uani d 0.5 A -1
    N N28 0.8855(6) 0.0826(10) 0.4618(6) 0.0298(14) Uani d 0.5 A -1
    N N29 0.6118(6) 0.0972(8) 0.2768(10) 0.0391(14) Uani d 0.5 A -1
    N N30 0.6157(7) 0.3822(8) 0.2521(6) 0.0490(14) Uani d 0.5 A -1
loop_
    _atom_site_aniso_label
    _atom_site_aniso_U_11
    _atom_site_aniso_U_22
    _atom_site_aniso_U_33
    _atom_site_aniso_U_12
    _atom_site_aniso_U_13
    _atom_site_aniso_U_23
    Fe 0.01275(17) 0.01604(19) 0.01247(18) 0.000 0.00205(14) 0.000
    N1 0.0157(7) 0.0164(8) 0.0154(7) -0.0002(6) 0.0038(6) 0.0006(6)
    N2 0.0149(7) 0.0163(8) 0.0201(8) 0.0001(6) 0.0051(6) 0.0007(6)
    N3 0.0170(7) 0.0163(8) 0.0173(7) -0.0017(6) 0.0052(6) -0.0021(6)
    C1 0.0228(9) 0.0191(10) 0.0199(10) 0.0015(7) 0.0059(8) 0.0015(7)
    C2 0.0305(10) 0.0196(10) 0.0291(11) 0.0035(8) 0.0117(9) -0.0027(8)
    C3 0.0300(10) 0.0281(11) 0.0233(10) -0.0040(9) 0.0126(9) -0.0089(8)
    C4 0.0215(9) 0.0268(10) 0.0150(9) -0.0046(8) 0.0051(8) -0.0006(8)
    C5 0.0150(8) 0.0206(10) 0.0166(9) -0.0029(7) 0.0044(7) 0.0009(7)
    C6 0.0178(9) 0.0196(9) 0.0148(9) 0.0005(7) 0.0034(7) 0.0033(7)
    C7 0.0182(8) 0.0149(9) 0.0197(9) -0.0008(7) 0.0040(7) -0.0009(7)
    C8 0.0203(9) 0.0222(10) 0.0215(10) -0.0004(8) 0.0008(8) 0.0004(8)
    C9 0.0136(9) 0.0295(11) 0.0303(11) 0.0001(8) -0.0013(8) -0.0044(9)
    C10 0.0172(9) 0.0325(12) 0.0349(12) -0.0035(8) 0.0102(9) -0.0087(9)
    C11 0.0194(9) 0.0246(10) 0.0215(9) -0.0048(8) 0.0076(8) -0.0056(8)
    C21 0.0173(12) 0.0220(14) 0.0160(13) 0.0025(10) 0.0057(10) 0.0021(10)
    C22 0.0199(17) 0.0241(19) 0.0181(18) 0.0045(16) 0.0048(15) 0.0017(16)
    C23 0.0263(19) 0.021(2) 0.0196(19) 0.0034(16) 0.0066(16) -0.0027(15)
    C24 0.0195(17) 0.0201(18) 0.0204(18) 0.0023(15) 0.0069(15) -0.0019(15)
    C25 0.019(3) 0.0175(10) 0.018(3) 0.002(2) 0.005(3) 0.002(3)
    C26 0.022(3) 0.024(4) 0.0198(12) 0.006(3) 0.008(2) -0.003(3)
    C27 0.029(2) 0.023(4) 0.0211(16) -0.001(3) -0.0001(15) 0.000(3)
    C28 0.019(3) 0.0175(10) 0.018(3) 0.002(2) 0.005(3) 0.002(3)
    C29 0.022(3) 0.024(4) 0.0198(12) 0.006(3) 0.008(2) -0.003(3)
    C30 0.029(2) 0.023(4) 0.0211(16) -0.001(3) -0.0001(15) 0.000(3)
    N25 0.031(4) 0.0234(15) 0.041(5) 0.004(3) 0.021(3) 0.002(4)
    N26 0.040(5) 0.035(5) 0.032(4) -0.001(3) 0.008(4) -0.010(3)
    N27 0.063(3) 0.045(2) 0.024(4) 0.0162(19) 0.007(3) 0.009(3)
    N28 0.031(4) 0.0234(15) 0.041(5) 0.004(3) 0.021(3) 0.002(4)
    N29 0.040(5) 0.035(5) 0.032(4) -0.001(3) 0.008(4) -0.010(3)
    N30 0.063(3) 0.045(2) 0.024(4) 0.0162(19) 0.007(3) 0.009(3)
_geom_special_details
;
 All esds (except the esd in the dihedral angle between two l.s. planes)
 are estimated using the full covariance matrix.  The cell esds are taken
 into account individually in the estimation of esds in distances, angles
 and torsion angles; correlations between esds in cell parameters are only
 used when they are defined by crystal symmetry.  An approximate (isotropic)
 treatment of cell esds is used for estimating esds involving l.s. planes.
;
loop_
    _geom_bond_atom_site_label_1
    _geom_bond_atom_site_label_2
    _geom_bond_site_symmetry_2
    _geom_bond_distance
    _geom_bond_publ_flag
    Fe N1 2_656 1.9512(15) ?
    Fe N1 . 1.9512(15) n
    Fe N3 2_656 1.9659(14) ?
    Fe N3 . 1.9659(14) n
    Fe N2 2_656 2.0042(16) ?
    Fe N2 . 2.0043(16) n
    N1 C1 . 1.343(2) ?
    N1 C5 . 1.354(2) ?
    N2 C6 . 1.494(2) ?
    N2 H12 . 0.88(2) ?
    N2 H13 . 0.90(2) ?
    N3 C11 . 1.345(2) ?
    N3 C7 . 1.354(2) ?
    C1 C2 . 1.377(3) ?
    C1 H1 . 0.9500 ?
    C2 C3 . 1.385(3) ?
    C2 H2 . 0.9500 ?
    C3 C4 . 1.383(3) ?
    C3 H3 . 0.9500 ?
    C4 C5 . 1.381(3) ?
    C4 H4 . 0.9500 ?
    C5 C6 . 1.504(3) ?
    C6 C7 . 1.512(2) ?
    C6 H6 . 1.0000 ?
    C7 C8 . 1.382(2) ?
    C8 C9 . 1.383(3) ?
    C8 H8 . 0.9500 ?
    C9 C10 . 1.381(3) ?
    C9 H9 . 0.9500 ?
    C10 C11 . 1.379(3) ?
    C10 H10 . 0.9500 ?
    C11 H11 . 0.9500 ?
    C21 C23 . 1.383(4) ?
    C21 C24 . 1.433(4) ?
    C21 C22 . 1.447(4) ?
    C22 C25 . 1.408(12) ?
    C22 C30 . 1.425(15) ?
    C23 C26 . 1.406(14) ?
    C23 C27 . 1.427(11) ?
    C24 C28 . 1.403(11) ?
    C24 C29 . 1.424(15) ?
    C25 N25 . 1.143(18) ?
    C26 N26 . 1.18(2) ?
    C27 N27 . 1.133(15) ?
    C28 N28 . 1.145(18) ?
    C29 N29 . 1.13(2) ?
    C30 N30 . 1.161(16) ?
loop_
    _geom_angle_atom_site_label_1
    _geom_angle_atom_site_label_2
    _geom_angle_atom_site_label_3
    _geom_angle_site_symmetry_1
    _geom_angle_site_symmetry_3
    _geom_angle
    _geom_angle_publ_flag
    N1 Fe N1 2_656 . 99.51(9) ?
    N1 Fe N3 2_656 2_656 90.09(6) ?
    N1 Fe N3 . 2_656 94.59(6) ?
    N1 Fe N3 2_656 . 94.59(6) ?
    N1 Fe N3 . . 90.09(6) ?
    N3 Fe N3 2_656 . 172.75(9) ?
    N1 Fe N2 2_656 2_656 81.55(6) ?
    N1 Fe N2 . 2_656 174.61(6) ?
    N3 Fe N2 2_656 2_656 80.10(6) ?
    N3 Fe N2 . 2_656 95.10(6) ?
    N1 Fe N2 2_656 . 174.61(6) ?
    N1 Fe N2 . . 81.55(6) ?
    N3 Fe N2 2_656 . 95.10(6) ?
    N3 Fe N2 . . 80.10(6) ?
    N2 Fe N2 2_656 . 97.89(9) ?
    C1 N1 C5 . . 118.15(16) ?
    C1 N1 Fe . . 129.65(13) ?
    C5 N1 Fe . . 111.76(12) ?
    C6 N2 Fe . . 98.58(11) ?
    C6 N2 H12 . . 108.6(14) ?
    Fe N2 H12 . . 117.1(14) ?
    C6 N2 H13 . . 110.4(13) ?
    Fe N2 H13 . . 114.2(13) ?
    H12 N2 H13 . . 107.5(19) ?
    C11 N3 C7 . . 118.15(15) ?
    C11 N3 Fe . . 129.34(13) ?
    C7 N3 Fe . . 112.09(11) ?
    N1 C1 C2 . . 122.49(17) ?
    N1 C1 H1 . . 118.8 ?
    C2 C1 H1 . . 118.8 ?
    C1 C2 C3 . . 119.01(18) ?
    C1 C2 H2 . . 120.5 ?
    C3 C2 H2 . . 120.5 ?
    C4 C3 C2 . . 119.21(18) ?
    C4 C3 H3 . . 120.4 ?
    C2 C3 H3 . . 120.4 ?
    C5 C4 C3 . . 118.67(17) ?
    C5 C4 H4 . . 120.7 ?
    C3 C4 H4 . . 120.7 ?
    N1 C5 C4 . . 122.46(17) ?
    N1 C5 C6 . . 111.87(15) ?
    C4 C5 C6 . . 125.61(16) ?
    N2 C6 C5 . . 104.56(14) ?
    N2 C6 C7 . . 103.44(14) ?
    C5 C6 C7 . . 110.64(15) ?
    N2 C6 H6 . . 112.5 ?
    C5 C6 H6 . . 112.5 ?
    C7 C6 H6 . . 112.5 ?
    N3 C7 C8 . . 122.63(17) ?
    N3 C7 C6 . . 111.19(15) ?
    C8 C7 C6 . . 126.07(17) ?
    C7 C8 C9 . . 118.46(18) ?
    C7 C8 H8 . . 120.8 ?
    C9 C8 H8 . . 120.8 ?
    C10 C9 C8 . . 119.23(17) ?
    C10 C9 H9 . . 120.4 ?
    C8 C9 H9 . . 120.4 ?
    C11 C10 C9 . . 119.42(18) ?
    C11 C10 H10 . . 120.3 ?
    C9 C10 H10 . . 120.3 ?
    N3 C11 C10 . . 122.08(18) ?
    N3 C11 H11 . . 119.0 ?
    C10 C11 H11 . . 119.0 ?
    C23 C21 C24 . . 122.0(2) ?
    C23 C21 C22 . . 120.3(2) ?
    C24 C21 C22 . . 117.6(2) ?
    C25 C22 C30 . . 116.3(7) ?
    C25 C22 C21 . . 120.3(4) ?
    C30 C22 C21 . . 123.4(6) ?
    C21 C23 C26 . . 122.6(7) ?
    C21 C23 C27 . . 121.3(5) ?
    C26 C23 C27 . . 115.9(8) ?
    C28 C24 C29 . . 115.2(7) ?
    C28 C24 C21 . . 120.0(4) ?
    C29 C24 C21 . . 124.8(6) ?
    N25 C25 C22 . . 177.7(12) ?
    N26 C26 C23 . . 179.2(19) ?
    N27 C27 C23 . . 176.0(16) ?
    N28 C28 C24 . . 177.7(12) ?
    N29 C29 C24 . . 176.1(17) ?
    N30 C30 C22 . . 175.0(12) ?
loop_
    _geom_torsion_atom_site_label_1
    _geom_torsion_atom_site_label_2
    _geom_torsion_atom_site_label_3
    _geom_torsion_atom_site_label_4
    _geom_torsion_site_symmetry_1
    _geom_torsion_site_symmetry_2
    _geom_torsion_site_symmetry_3
    _geom_torsion_site_symmetry_4
    _geom_torsion
    _geom_torsion_publ_flag
    C5 N1 C1 C2 . . . . 0.6(3) ?
    Fe N1 C1 C2 . . . . -171.08(14) ?
    N1 C1 C2 C3 . . . . -0.4(3) ?
    C1 C2 C3 C4 . . . . -0.3(3) ?
    C2 C3 C4 C5 . . . . 0.7(3) ?
    C1 N1 C5 C4 . . . . -0.2(3) ?
    Fe N1 C5 C4 . . . . 172.93(14) ?
    C1 N1 C5 C6 . . . . -177.48(15) ?
    Fe N1 C5 C6 . . . . -4.33(17) ?
    C3 C4 C5 N1 . . . . -0.4(3) ?
    C3 C4 C5 C6 . . . . 176.44(16) ?
    Fe N2 C6 C5 . . . . -56.76(13) ?
    Fe N2 C6 C7 . . . . 59.12(13) ?
    N1 C5 C6 N2 . . . . 42.55(18) ?
    C4 C5 C6 N2 . . . . -134.61(18) ?
    N1 C5 C6 C7 . . . . -68.22(19) ?
    C4 C5 C6 C7 . . . . 114.62(19) ?
    C11 N3 C7 C8 . . . . -0.1(3) ?
    Fe N3 C7 C8 . . . . -173.35(14) ?
    C11 N3 C7 C6 . . . . 176.15(15) ?
    Fe N3 C7 C6 . . . . 2.94(18) ?
    N2 C6 C7 N3 . . . . -42.71(18) ?
    C5 C6 C7 N3 . . . . 68.77(19) ?
    N2 C6 C7 C8 . . . . 133.42(18) ?
    C5 C6 C7 C8 . . . . -115.1(2) ?
    N3 C7 C8 C9 . . . . 1.3(3) ?
    C6 C7 C8 C9 . . . . -174.40(18) ?
    C7 C8 C9 C10 . . . . -1.1(3) ?
    C8 C9 C10 C11 . . . . -0.2(3) ?
    C7 N3 C11 C10 . . . . -1.2(3) ?
    Fe N3 C11 C10 . . . . 170.60(14) ?
    C9 C10 C11 N3 . . . . 1.4(3) ?
    C23 C21 C22 C25 . . . . -31.1(7) ?
    C24 C21 C22 C25 . . . . 151.7(6) ?
    C23 C21 C22 C30 . . . . 147.0(6) ?
    C24 C21 C22 C30 . . . . -30.2(7) ?
    C24 C21 C23 C26 . . . . 151.9(9) ?
    C22 C21 C23 C26 . . . . -25.2(10) ?
    C24 C21 C23 C27 . . . . -22.8(9) ?
    C22 C21 C23 C27 . . . . 160.1(8) ?
    C23 C21 C24 C28 . . . . -26.7(6) ?
    C22 C21 C24 C28 . . . . 150.5(6) ?
    C23 C21 C24 C29 . . . . 152.0(10) ?
    C22 C21 C24 C29 . . . . -30.9(10) ?
loop_
    _geom_hbond_atom_site_label_D
    _geom_hbond_atom_site_label_H
    _geom_hbond_atom_site_label_A
    _geom_hbond_site_symmetry_A
    _geom_hbond_distance_DH
    _geom_hbond_distance_HA
    _geom_hbond_distance_DA
    _geom_hbond_angle_DHA
    _geom_hbond_publ_flag
    N2 H12 N25 . 0.88(2) 2.12(3) 2.950(13) 156.9(19) yes
    N2 H13 N27 3_455 0.90(2) 2.64(2) 3.459(8) 151.1(17) yes
    N2 H13 N28 3_455 0.90(2) 2.61(2) 3.138(11) 118.2(16) yes
    C6 H6 N25 5_666 1.00 2.47 3.129(13) 123.4 yes
    C6 H6 N28 3_455 1.00 2.41 2.986(13) 116.0 yes
_shelx_hkl_file
;
   2   0   0 1769.34 42.4266   1
  -2   0   0 1758.14 42.4466   1
   2   0   0 1727.13 42.3545   1
  -2   0   0 1755.42 42.4162   1
   4   0   0 1176.51 28.8028   1
   4   0   0 1146.91 28.9187   1
  -4   0   0 1120.23 28.8804   1
  -4   0   0 1144.31 28.9681   1
   6   0   0 2626.86 64.4609   1
   6   0   0 2603.57 64.2389   1
   6   0   0 2609.08 64.0602   2
  -6   0   0 2642.28 64.5543   1
  -6   0   0 2594.39 64.5882   1
  -8   0   0 1550.69 40.4312   1
   8   0   0 1538.41 39.5712   2
   8   0   0 1579.22 40.2006   1
  -8   0   0 1550.98 40.3164   1
  10   0   0 153.110 7.47961   1
  10   0   0 139.282 6.68350   2
 -10   0   0 146.499 7.58773   1
 -12   0   0 119.079 7.55895   1
  12   0   0 117.320 7.20219   1
  12   0   0 107.594 6.44614   2
 -14   0   0 254.364 12.0369   1
  14   0   0 244.459 10.6274   2
  14   0   0 267.720 11.4819   1
  16   0   0 297.732 12.3515   2
 -16   0   0 342.738 14.6777   1
  16   0   0 316.116 13.2060   1
 -18   0   0 137.706 10.4020   1
 -20   0   0 28.7656 6.60174   1
   1  -1   0 1070.12 25.5574   1
  -1  -1   0 1044.27 25.5813   1
  -1  -1   0 1013.88 25.5470   1
   1  -1   0 1072.72 25.5404   1
  -1   1   0 1055.11 25.5531   1
   1   1   0 1043.88 25.5891   1
  -1   1   0 1068.92 25.5801   1
   1   1   0 1042.60 25.5509   1
  -3  -1   0 71.0967 3.50734   1
   3  -1   0 71.6708 2.85265   2
   3  -1   0 72.0371 3.26448   1
  -3  -1   0 72.5009 3.37302   1
   3  -1   0 71.0165 3.38908   1
  -3   1   0 68.0555 2.81703   2
  -3   1   0 66.6127 3.34366   1
   3   1   0 70.5853 3.29894   1
   3   1   0 78.7332 3.82099   1
  -3   1   0 69.9378 3.45440   1
   5  -1   0 40.4614 3.21518   1
  -5  -1   0 44.0411 3.37442   1
   5  -1   0 38.1824 2.77629   2
  -5  -1   0 46.9856 3.35589   1
   5  -1   0 37.6318 2.93126   1
   5   1   0 39.4347 3.28535   1
  -5   1   0 43.9552 3.36954   1
   5   1   0 38.6422 3.15700   1
  -5   1   0 39.6217 3.22693   1
   7  -1   0 877.725 23.6824   1
  -7  -1   0 891.914 24.0302   1
   7  -1   0 897.430 23.4775   1
  -7  -1   0 882.542 23.8476   1
   7  -1   0 876.826 22.9540   2
   7   1   0 873.669 23.5254   1
  -7   1   0 855.580 23.7351   1
   7   1   0 866.171 23.8234   1
  -7   1   0 884.309 23.8696   1
   9  -1   0 284.621 9.52811   2
   9  -1   0 295.054 10.3909   1
  -9  -1   0 298.024 10.5270   1
   9   1   0 285.775 10.4608   1
  -9   1   0 281.508 10.5381   1
   9   1   0 258.284 9.92204   2
  11  -1   0 104.288 5.77198   2
  11  -1   0 120.935 6.97940   1
 -11  -1   0 107.784 7.02675   1
  11   1   0 100.949 6.42031   2
 -11   1   0 107.556 7.05888   1
  11   1   0 119.196 7.05797   1
  13  -1   0 75.3005 6.36804   1
 -13  -1   0 63.4737 6.31450   1
  13  -1   0 67.5551 5.39813   2
 -13   1   0 71.1289 6.54769   1
  13   1   0 72.6756 6.48923   1
  13   1   0 65.2836 5.84092   2
  15  -1   0 90.1367 7.27972   1
  15  -1   0 104.696 6.62309   2
 -15  -1   0 81.1400 7.57727   1
  15   1   0 88.6756 7.26343   2
  15   1   0 95.6424 7.87175   1
 -15   1   0 95.2470 8.31047   1
 -17  -1   0 63.9370 7.42161   1
 -17   1   0 61.9686 7.25513   1
  17   1   0 70.8200 6.84516   2
 -19  -1   0 -2.3413 3.81723   1
 -19   1   0 2.98821 4.52278   1
   0  -2   0 2813.70 69.6903   1
   0  -2   0 2932.31 69.7039   1
   0   2   0 2961.04 69.7019   1
   0   2   0 2938.73 69.6988   1
   0   2   0 2772.16 69.7005   1
   2  -2   0 276.828 7.78343   1
  -2  -2   0 263.066 7.74512   1
   2  -2   0 271.664 7.72839   1
  -2  -2   0 269.370 7.83544   1
  -2   2   0 268.665 7.85211   1
   2   2   0 280.952 7.79028   1
   2   2   0 266.564 7.94747   1
  -2   2   0 268.002 7.80727   1
  -4  -2   0 1630.61 40.6099   1
   4  -2   0 1653.94 40.5228   1
   4  -2   0 1608.74 40.5084   1
  -4  -2   0 1676.37 40.7855   1
  -4   2   0 1572.55 39.7195   2
  -4   2   0 1660.75 40.6811   1
   4   2   0 1657.85 40.8061   1
  -4   2   0 1611.33 40.6569   1
   4   2   0 1637.22 40.5768   1
   6  -2   0 827.708 22.0222   1
   6  -2   0 845.152 21.1622   2
   6  -2   0 824.871 21.8535   1
  -6  -2   0 828.127 22.2550   1
  -6  -2   0 805.675 22.0773   1
  -6   2   0 830.299 22.1853   1
   6   2   0 792.966 21.9503   1
   6   2   0 829.654 22.4292   1
  -6   2   0 814.420 22.2739   1
   8  -2   0 177.673 7.41929   1
  -8  -2   0 161.035 7.42168   1
  -8  -2   0 179.965 10.5055   1
   8  -2   0 173.752 6.47837   2
  -8   2   0 169.883 7.56949   1
  -8   2   0 183.302 7.91383   1
   8   2   0 172.303 7.80822   1
  10  -2   0 88.7063 5.74532   1
 -10  -2   0 75.3033 5.87029   1
  10  -2   0 81.2545 4.81626   2
  10   2   0 87.6769 6.22094   1
 -10   2   0 89.2417 6.48247   1
 -12  -2   0 105.466 7.52735   1
  12  -2   0 120.508 6.25092   2
  12  -2   0 111.391 6.94628   1
  12   2   0 111.695 7.25222   2
  12   2   0 120.116 7.58054   1
 -12   2   0 127.321 8.01586   1
  14  -2   0 1.76532 2.87540   1
  14  -2   0 -0.1083 2.25974   2
 -14  -2   0 -5.8740 2.83524   1
  14   2   0 -1.6397 3.06514   2
  14   2   0 3.39003 3.62984   1
 -14   2   0 -1.9097 3.14786   1
  16  -2   0 51.1804 8.46048   1
  16   2   0 59.2808 6.49974   2
  16   2   0 43.5902 5.95898   1
 -16   2   0 42.2395 6.44515   1
 -18  -2   0 8.46693 4.20775   1
 -18   2   0 1.61329 4.57171   1
  18   2   0 2.33573 3.44104   2
   1  -3   0 721.391 18.9047   1
   1  -3   0 764.576 18.9614   1
  -1  -3   0 742.987 18.9865   1
  -1  -3   0 694.389 18.9063   1
   1  -3   0 729.883 18.9165   1
  -1   3   0 731.688 18.9791   1
   1   3   0 744.583 19.0856   1
   1   3   0 737.656 18.9984   1
  -1   3   0 757.849 19.0812   1
   3  -3   0 455.953 12.4908   1
  -3  -3   0 461.294 12.6185   1
   3  -3   0 437.803 12.3958   1
  -3  -3   0 461.736 12.6471   1
  -3   3   0 433.093 12.5598   1
  -3   3   0 443.390 11.8220   2
   3   3   0 458.169 12.5877   1
  -3   3   0 449.433 12.6772   1
   3   3   0 448.643 12.7858   1
   5  -3   0 1.67417 1.71915   1
  -5  -3   0 -0.6579 1.72827   1
   5  -3   0 3.35995 1.72047   1
  -5  -3   0 1.34706 1.65671   1
  -5   3   0 3.98554 2.04747   1
   5   3   0 2.22536 1.75073   1
  -5   3   0 1.97150 2.01822   1
   5   3   0 3.68909 2.37252   1
  -7  -3   0 857.415 23.5876   1
  -7  -3   0 850.828 23.4009   1
   7  -3   0 841.992 23.1441   1
  -7   3   0 850.138 23.5864   1
   7   3   0 854.197 23.7162   1
  -7   3   0 853.531 23.3950   1
  -9  -3   0 170.846 8.11318   1
   9  -3   0 184.707 7.95582   1
   9   3   0 182.343 8.59621   1
  -9   3   0 186.459 8.74326   1
  11  -3   0 178.722 8.32194   1
 -11  -3   0 178.214 8.81424   1
  11   3   0 181.266 9.06475   1
 -11   3   0 179.702 9.21911   1
 -13  -3   0 56.9695 6.00431   1
  13  -3   0 43.4609 5.07913   1
  13  -3   0 43.9850 4.12349   2
  13   3   0 41.5019 5.46868   1
  13   3   0 46.4633 5.80626   2
 -13   3   0 46.6688 5.76424   1
 -15  -3   0 249.640 12.3151   1
  15  -3   0 228.104 10.7247   1
 -15   3   0 252.779 12.6206   1
  15   3   0 232.598 11.7989   2
  15   3   0 260.486 11.9652   1
 -17  -3   0 55.3384 6.80819   1
 -17   3   0 40.3360 6.52665   1
  17   3   0 53.6896 6.89730   2
 -19  -3   0 1.76219 4.07988   1
  19   3   0 -0.3516 4.03322   2
 -19   3   0 3.98145 4.65231   1
   0  -4   0 9848.87 234.056   1
   0  -4   0 9412.45 237.656   1
   0   4   0 9999.99 233.033   1
   0   4   0 9686.55 233.976   1
  -2  -4   0 344.265 10.2766   1
   2  -4   0 347.987 10.2378   1
  -2  -4   0 350.759 10.3018   1
   2  -4   0 360.276 10.2552   1
   2   4   0 335.972 10.2708   1
  -2   4   0 337.321 10.2884   1
  -2   4   0 353.057 10.4840   1
   2   4   0 340.682 10.4549   1
  -4  -4   0 720.223 19.2516   1
   4  -4   0 697.582 19.0049   1
   4  -4   0 722.764 19.0457   1
  -4  -4   0 733.483 19.3091   1
  -4   4   0 697.509 19.3243   1
  -4   4   0 674.068 18.1720   2
  -4   4   0 711.274 19.2513   1
   4   4   0 683.576 19.3960   1
  -6  -4   0 17.6216 2.99798   1
   6  -4   0 16.1248 2.77519   1
  -6  -4   0 22.0710 3.24785   1
  -6   4   0 15.5487 3.22801   1
  -6   4   0 17.1523 3.11831   1
   6   4   0 15.3348 3.31379   1
  -8  -4   0 15.1592 2.96363   1
   8  -4   0 9.69073 2.59953   1
  -8   4   0 11.8163 3.19107   1
   8   4   0 10.3463 3.37978   1
  10  -4   0 68.1176 5.29831   1
 -10  -4   0 69.6774 5.97660   1
  10   4   0 75.8153 6.27100   1
 -10   4   0 62.6612 5.59374   1
  12  -4   0 51.9515 5.20537   1
 -12  -4   0 48.8802 5.48185   1
  12   4   0 62.4687 6.15623   1
 -12   4   0 46.1355 5.71615   1
  14  -4   0 93.0294 6.72311   1
 -14  -4   0 103.529 8.03939   1
  14   4   0 84.7899 7.56904   1
 -14   4   0 78.5868 7.51025   1
  14   4   0 93.3254 8.35498   2
 -16  -4   0 8.32750 4.16571   1
  16   4   0 3.69099 4.26357   2
  16   4   0 9.31020 4.28742   1
 -16   4   0 2.81644 4.27329   1
 -18  -4   0 102.797 9.77227   1
  18   4   0 107.701 9.70544   2
 -18   4   0 78.6871 8.97182   1
   1  -5   0 28.5116 2.84796   1
   1  -5   0 22.6884 2.64092   1
  -1  -5   0 31.0601 2.90376   1
  -1  -5   0 23.1379 2.63605   1
   1   5   0 21.7751 2.68471   1
   1   5   0 23.7693 2.76408   1
  -1   5   0 19.4753 2.72490   1
   1   5   0 24.4575 3.05925   1
  -1   5   0 26.1653 2.87650   1
  -3  -5   0 47.0246 3.58275   1
  -3  -5   0 52.3715 3.88873   1
   3  -5   0 43.8572 3.62204   1
   3  -5   0 46.1786 3.53181   1
  -3   5   0 39.6718 3.62474   1
   3   5   0 43.8356 3.85042   1
  -3   5   0 40.3966 3.70408   1
   3   5   0 40.7731 3.50085   1
   5  -5   0 131.025 6.07435   1
  -5  -5   0 143.081 6.35853   1
  -5  -5   0 145.428 6.50099   1
  -5   5   0 139.663 6.88155   1
   5   5   0 147.224 7.15752   1
  -5   5   0 131.910 6.54818   1
  -7  -5   0 2.17142 2.12608   1
   7  -5   0 -1.5444 1.74638   1
  -7   5   0 1.44986 2.64512   1
   7   5   0 -0.1570 2.87160   1
  -9  -5   0 -0.7028 2.21335   1
   9  -5   0 1.05459 2.16760   1
   9   5   0 8.15407 3.52142   1
  -9   5   0 4.67475 3.03821   1
  11  -5   0 18.3467 3.39747   1
 -11  -5   0 14.0146 3.46718   1
 -11   5   0 13.5392 4.10499   1
  11   5   0 19.7194 4.47794   1
  13  -5   0 9.86067 3.34999   1
 -13  -5   0 8.71139 3.70388   1
  13   5   0 12.2463 4.70008   1
 -13   5   0 12.7539 4.27922   1
 -15  -5   0 28.1258 5.20343   1
  15   5   0 20.2251 5.60004   2
 -15   5   0 25.6357 5.70406   1
  15   5   0 27.9302 5.40062   1
 -17  -5   0 -3.4880 3.53321   1
 -17   5   0 -1.9501 4.20714   1
  17   5   0 2.36400 4.97930   2
 -19  -5   0 -0.6623 3.91603   1
  19   5   0 1.66185 4.66416   2
 -19   5   0 2.21243 4.83855   1
   0  -6   0 -0.7365 1.98737   1
   0  -6   0 0.12733 1.86790   1
   0   6   0 -1.8250 1.99048   1
   0   6   0 4.14046 2.51265   1
   2  -6   0 61.5370 4.42436   1
   2  -6   0 59.4203 4.36323   1
  -2  -6   0 81.3403 4.64722   1
  -2  -6   0 67.9852 4.58630   1
   2  -6   0 68.6233 4.30097   1
  -2   6   0 69.6736 5.28714   1
   2   6   0 68.2169 4.85019   1
  -2   6   0 69.4108 4.75770   1
   2   6   0 67.9360 5.33851   1
  -4  -6   0 2.41401 1.95757   1
   4  -6   0 3.05509 2.03163   1
  -4   6   0 6.93183 2.90170   1
  -4   6   0 5.34338 2.42414   1
   4   6   0 -2.1831 2.76055   1
  -6  -6   0 134.827 6.79912   1
   6  -6   0 138.526 6.51625   1
   6   6   0 140.265 7.49425   1
  -6   6   0 136.426 7.18030   1
   8  -6   0 -2.2596 1.76623   1
  -8  -6   0 0.86008 2.23925   1
  -8   6   0 1.61216 2.95026   1
   8   6   0 4.24641 3.24920   1
  10  -6   0 2.01295 2.30036   1
 -10  -6   0 -1.8499 2.37338   1
  10   6   0 7.75315 4.00277   1
 -10   6   0 -1.3320 3.24985   1
 -12  -6   0 22.2218 4.46037   1
  12  -6   0 23.6396 4.02129   1
  12   6   0 19.8478 4.95300   1
 -12   6   0 18.5848 4.57317   1
  14  -6   0 11.0073 3.32670   1
 -14  -6   0 5.81563 3.81647   1
 -14   6   0 17.4023 5.07193   1
  14   6   0 15.7725 5.28574   1
 -16  -6   0 34.2707 6.00887   1
  16   6   0 37.0503 6.93773   2
 -16   6   0 42.1670 7.04389   1
 -18  -6   0 2.78235 4.20775   1
 -18   6   0 -0.1269 5.11498   1
  18   6   0 9.11495 5.64535   2
   1  -7   0 20.9287 3.22083   1
  -1  -7   0 30.0924 3.58685   1
  -1   7   0 15.5512 3.33944   1
  -1   7   0 25.6159 4.42782   1
   1   7   0 21.6245 3.66322   1
  -3  -7   0 94.9105 5.63116   1
   3  -7   0 94.6151 5.39477   1
   3  -7   0 98.5942 5.47147   1
  -3   7   0 103.374 6.38438   1
   3   7   0 98.5420 6.22381   1
   5  -7   0 28.2155 3.62539   1
  -5  -7   0 28.0024 3.71936   1
   5   7   0 28.7232 4.38213   1
  -5   7   0 27.4319 4.03231   1
  -7  -7   0 138.169 7.36696   1
   7  -7   0 143.825 7.04488   1
  -7   7   0 130.606 7.79197   1
   7   7   0 147.091 8.27840   1
  -9  -7   0 -0.1087 2.54541   1
   9  -7   0 -0.5675 2.13968   1
  -9   7   0 -0.5256 3.37884   1
   9   7   0 -2.6260 3.64140   1
 -11  -7   0 26.7397 4.60729   1
  11  -7   0 21.6211 3.79190   1
 -11   7   0 20.1624 4.89458   1
  11   7   0 27.1567 5.53970   1
 -13  -7   0 17.5691 4.55447   1
  13  -7   0 13.7079 3.27706   1
 -13   7   0 14.0179 4.78598   1
  13   7   0 11.5166 4.95374   1
 -15  -7   0 115.508 9.91009   1
 -15   7   0 98.4679 9.24849   1
  15   7   0 119.103 9.74139   1
 -17  -7   0 5.36545 4.23289   1
  17   7   0 2.59781 5.67933   2
 -17   7   0 6.88426 5.32677   1
   0  -8   0 544.843 16.5567   1
   0   8   0 541.848 16.9154   1
   2  -8   0 82.7070 5.54755   1
  -2  -8   0 79.1973 5.45766   1
   2   8   0 88.8614 6.25622   1
  -2   8   0 86.2575 6.29535   1
  -4  -8   0 -1.6920 2.07117   1
   4  -8   0 0.55162 2.13598   1
   4  -8   0 -0.4406 2.05455   1
   4   8   0 -7.4044 2.84310   1
  -4   8   0 4.75343 3.30565   1
   6  -8   0 81.8245 5.56991   1
  -6  -8   0 92.6334 6.23294   1
  -6   8   0 82.0556 6.66243   1
   6   8   0 86.9988 6.89870   1
  -8  -8   0 154.205 8.36274   1
   8  -8   0 144.123 7.56010   1
  -8   8   0 162.064 9.11286   1
   8   8   0 166.718 9.36060   1
 -10  -8   0 124.127 8.09755   1
  10  -8   0 114.469 7.05186   1
  10   8   0 112.465 8.76352   1
 -10   8   0 123.531 8.83937   1
 -12  -8   0 40.1126 5.54976   1
  12  -8   0 39.9636 4.79909   1
  12   8   0 30.1879 6.30343   1
 -12   8   0 43.3448 6.42115   1
 -14  -8   0 6.47449 4.13759   1
 -14   8   0 16.9518 5.38945   1
  14   8   0 12.5917 5.37804   1
 -16  -8   0 105.388 9.38960   1
 -16   8   0 87.2964 9.04192   1
   1  -9   0 461.756 14.5353   1
  -1  -9   0 425.262 14.3690   1
   1   9   0 437.114 14.9965   1
  -1   9   0 430.010 14.9452   1
   3  -9   0 159.079 7.63893   1
  -3  -9   0 149.019 7.69822   1
  -3   9   0 151.817 8.42530   1
   3   9   0 162.584 8.68472   1
  -5  -9   0 400.963 14.0847   1
   5  -9   0 414.843 13.8466   1
   5  -9   0 396.422 13.7053   1
   5   9   0 391.094 14.5741   1
  -5   9   0 384.235 14.4362   1
  -7  -9   0 333.170 13.1518   1
   7  -9   0 338.697 12.5658   1
   7  -9   0 345.312 12.6955   1
  -7   9   0 342.972 13.6996   1
   7   9   0 366.734 14.1790   1
   9  -9   0 250.905 10.8063   1
  -9  -9   0 280.437 11.8521   1
  -9   9   0 262.695 12.4866   1
   9   9   0 272.714 12.7007   1
  11  -9   0 279.520 11.7105   1
 -11  -9   0 286.405 13.0305   1
  11   9   0 300.243 14.0473   1
 -11   9   0 311.621 13.9366   1
 -13  -9   0 28.3166 5.31803   1
 -13   9   0 22.1287 5.83729   1
  13   9   0 23.3167 6.09675   1
 -15  -9   0 287.849 14.4548   1
 -15   9   0 297.270 15.5132   1
 -17  -9   0 44.6768 6.94224   1
 -17   9   0 44.8776 7.60878   1
   0 -10   0 372.989 13.4385   1
   0  10   0 375.997 14.1480   1
   2 -10   0 33.2040 4.20487   1
  -2 -10   0 33.1065 4.32718   1
  -2  10   0 24.8243 4.59310   1
   2  10   0 24.2861 4.85567   1
   4 -10   0 105.169 6.67401   1
  -4 -10   0 91.4297 6.63698   1
  -4  10   0 82.7979 7.03021   1
   4  10   0 93.9246 7.53551   1
   6 -10   0 194.412 9.22458   1
  -6 -10   0 191.397 9.55713   1
  -6  10   0 188.561 10.3646   1
   6  10   0 206.269 10.6649   1
  -8 -10   0 76.3526 6.91093   1
   8 -10   0 79.3665 6.39897   1
   8 -10   0 78.3837 6.45422   1
  -8  10   0 78.5130 7.57441   1
   8  10   0 80.8374 7.90896   1
  10 -10   0 16.0965 3.54702   1
 -10 -10   0 3.33760 3.51010   1
  10  10   0 -4.5103 4.72425   1
 -10  10   0 4.03649 4.48751   1
 -12 -10   0 24.5232 5.29945   1
 -12  10   0 14.3795 5.54374   1
  12  10   0 24.8554 6.34130   1
 -14 -10   0 7.02049 4.21460   1
 -14  10   0 10.5221 5.61417   1
  14  10   0 -9.3234 6.00118   1
 -16 -10   0 28.7528 5.94407   1
 -16  10   0 26.8906 6.71290   1
  -1 -11   0 153.027 8.44798   1
   1 -11   0 155.026 8.32371   1
   1  11   0 147.479 9.15312   1
  -1  11   0 140.779 9.08599   1
  -3 -11   0 86.4143 6.97892   1
   3 -11   0 90.2043 6.68421   1
   3  11   0 86.9241 7.49793   1
  -3  11   0 75.3796 7.15102   1
  -5 -11   0 297.121 12.4007   1
   5 -11   0 281.909 11.7804   1
  -5  11   0 287.443 13.2394   1
   5  11   0 294.966 13.2210   1
   7 -11   0 45.3113 5.28242   1
  -7  11   0 50.6606 6.75012   1
  -9 -11   0 195.770 10.4734   1
   9 -11   0 161.773 8.89604   1
   9 -11   0 143.329 8.71388   1
   9  11   0 212.579 12.1745   1
  -9  11   0 165.746 11.3259   1
 -11 -11   0 94.3472 8.21487   1
 -11  11   0 78.2498 8.35532   1
  11  11   0 87.0963 9.06831   1
 -13 -11   0 11.0035 4.47809   1
  13  11   0 11.8992 6.38732   1
 -13  11   0 -0.8369 5.09423   1
 -15 -11   0 -2.9323 3.65348   1
 -15  11   0 1.25396 5.54043   1
   0 -12   0 273.681 11.7854   1
   0  12   0 267.736 12.7518   1
  -2 -12   0 124.209 8.08182   1
   2 -12   0 116.625 7.79006   1
  -2  12   0 112.053 8.86297   1
   2  12   0 109.300 8.84661   1
   4 -12   0 83.3304 6.85824   1
  -4 -12   0 82.7567 7.32072   1
   4  12   0 91.8421 8.11949   1
  -4  12   0 77.9383 7.56437   1
  -6 -12   0 128.756 8.93145   1
   6 -12   0 124.698 8.21601   1
   6  12   0 131.438 10.1176   1
  -6  12   0 122.139 10.0620   1
  -8 -12   0 297.719 13.2106   1
   8 -12   0 253.066 11.7980   1
  -8  12   0 272.136 14.1830   1
   8  12   0 303.952 14.5257   1
 -10 -12   0 110.184 9.03453   1
 -10  12   0 115.756 10.0577   1
  10  12   0 137.632 10.8186   1
 -12 -12   0 54.2501 7.28879   1
  12  12   0 56.4026 8.41246   1
 -12  12   0 62.8116 8.75769   1
 -14 -12   0 11.6432 4.85462   1
 -14  12   0 6.57377 6.22175   1
   1 -13   0 -0.0729 3.24531   1
  -1 -13   0 0.86828 3.26387   1
   1  13   0 4.40935 4.92404   1
  -1  13   0 -6.8238 4.38808   1
   3 -13   0 0.82671 3.24315   1
  -3 -13   0 -2.6527 3.18257   1
  -3  13   0 -4.1136 4.44527   1
   3  13   0 -0.6199 4.99567   1
   5 -13   0 -2.6267 3.02463   1
  -5 -13   0 -1.0803 3.21561   1
  -5  13   0 -4.8180 4.59784   1
   5  13   0 3.82904 5.45665   1
  -7 -13   0 42.7632 6.05415   1
   7  13   0 38.0001 7.44236   1
  -7  13   0 34.3202 6.70545   1
  -9 -13   0 51.2699 6.81620   1
   9  13   0 52.3293 7.92963   1
  -9  13   0 41.4846 7.34109   1
 -11 -13   0 13.5668 4.68421   1
 -11  13   0 11.2210 6.61191   1
  11  13   0 13.9380 6.14644   1
 -13 -13   0 1.78624 4.37683   1
 -13  13   0 7.53645 6.42576   1
   0 -14   0 9.92169 3.79657   1
   0  14   0 6.37345 5.43364   1
   2 -14   0 9.18630 3.83572   1
  -2 -14   0 3.94705 3.60042   1
  -2  14   0 9.37387 5.54657   1
   2  14   0 6.14725 5.43035   1
   4 -14   0 35.3636 5.20509   1
  -4 -14   0 32.4874 5.45999   1
  -4  14   0 33.0513 6.71899   1
   4  14   0 40.1388 7.29956   1
  -6 -14   0 0.81891 3.63189   1
   6  14   0 -1.2407 5.75362   1
  -6  14   0 -3.3747 5.06893   1
  -8 -14   0 -4.9582 3.21940   1
   8  14   0 3.98382 5.88424   1
  -8  14   0 -1.4531 5.56139   1
 -10 -14   0 60.1161 7.39529   1
  10  14   0 37.5174 7.74725   1
 -10  14   0 40.8781 7.79653   1
   1 -15   0 8.26571 3.90392   1
  -1 -15   0 6.75998 4.14905   1
  -1  15   0 16.6556 6.03740   1
   1  15   0 -0.5302 5.64999   1
  -3 -15   0 0.49950 3.32750   1
   3  15   0 -13.598 4.79589   1
  -3  15   0 -6.4465 5.12442   1
  -5 -15   0 40.6868 6.27260   1
   5  15   0 42.2558 7.85984   1
  -5  15   0 37.2077 7.23568   1
  -7 -15   0 8.22654 4.31576   1
  -7  15   0 7.29967 5.90808   1
   7  15   0 20.5164 6.93350   1
  -9 -15   0 35.3097 10.4303   1
   9  15   0 27.2389 7.51579   1
  -9  15   0 45.1800 8.02959   1
   0  16   0 8.66975 6.24828   1
   2  16   0 32.9884 7.41159   1
  -2  16   0 39.2282 7.37918   1
  -4  16   0 -0.7947 5.59296   1
   4  16   0 -3.5932 5.58287   1
   6  16   0 13.6905 6.94315   1
  -6  16   0 1.80163 6.10841   1
   1  17   0 52.4797 8.61564   1
  -1  17   0 54.1550 8.61189   1
   3  17   0 7.87400 6.95573   1
  -3  17   0 8.88535 6.64108   1
 -20   0   1 2.09015 4.39630   1
  18   0  -1 -0.4292 2.94489   2
 -18   0   1 8.80117 4.39613   1
 -16   0   1 4.47234 3.83811   1
  16   0  -1 -1.0189 2.74141   1
  16   0  -1 -2.7338 3.04101   2
 -14   0   1 -0.7474 3.03591   1
  14   0  -1 -0.5637 2.71163   1
  14   0  -1 5.49631 3.11234   2
  12   0  -1 1.65593 2.70267   1
  12   0  -1 -0.3940 2.64488   2
 -12   0   1 1.35215 2.58886   1
  10   0  -1 -0.1482 2.46306   2
 -10   0   1 -1.7966 2.21503   1
  10   0  -1 -0.7222 2.37974   1
   8   0  -1 -0.8430 2.11713   1
  -8   0   1 0.27798 2.19252   1
  -8   0   1 6.97906 2.28812   1
   8   0  -1 0.07889 2.05778   2
   8   0  -1 3.71030 2.07950   1
   6   0  -1 -1.4197 1.65544   1
  -6   0   1 1.30918 1.59304   1
   6   0  -1 -0.8638 1.33082   1
  -6   0   1 -0.1432 1.71165   1
   6   0  -1 -1.6678 1.64289   2
   4   0  -1 -1.7432 1.25406   1
  -4   0   1 -2.8631 1.11366   1
   4   0  -1 -1.9505 1.13031   1
  -4   0   1 -2.9671 1.32653   1
  -4   0   1 -1.1899 1.53134   2
   4   0  -1 1.09537 1.55490   2
  -2   0   1 -2.5547 0.51632   1
  -2   0   1 -2.6974 0.46046   1
   2   0  -1 -2.0676 0.92097   2
  -2   0   1 -2.9958 0.90959   2
   0   0   1 -0.5902 0.47913   2
   0   0  -1 -0.3542 0.53650   2
  -2   0  -1 -1.3667 1.28012   1
   2   0   1 -0.1710 1.23496   1
   2   0   1 1.95176 1.54228   1
  -2   0  -1 0.58574 1.43903   1
  -4   0  -1 0.88838 1.61476   1
   4   0   1 0.87873 1.58440   1
  -4   0  -1 -1.8418 1.69519   1
   4   0   1 2.86101 2.04346   1
  -6   0  -1 -3.0235 2.06134   1
   6   0   1 -4.3653 2.08025   1
   6   0   1 0.13236 1.83643   1
  -6   0  -1 1.04233 2.07012   1
   8   0   1 1.45625 2.62940   1
  -8   0  -1 -0.8540 2.16361   1
  10   0   1 0.98706 2.00711   2
  10   0   1 4.07583 2.95325   1
 -10   0  -1 -0.5940 2.29249   1
  12   0   1 4.07531 2.61586   2
 -12   0  -1 -2.3683 2.96461   1
  12   0   1 -2.9799 3.08332   1
  14   0   1 -2.7366 2.44081   2
 -14   0  -1 2.92876 3.59529   1
  14   0   1 -1.2708 3.37337   1
  16   0   1 2.31054 3.79790   1
 -16   0  -1 0.82911 3.56194   1
  16   0   1 8.83040 2.94466   2
 -18   0  -1 -3.8099 3.71497   1
 -19  -1   1 140.225 10.7517   1
 -19   1   1 114.799 10.1927   1
  19   1  -1 135.710 9.12635   2
  17  -1  -1 110.143 7.58162   2
 -17  -1   1 130.653 9.64697   1
  17   1  -1 118.011 8.56130   2
 -17   1   1 125.324 9.71017   1
  15  -1  -1 692.696 21.1969   1
 -15  -1   1 669.890 22.7546   1
  15  -1  -1 679.497 21.3625   2
 -15   1   1 691.297 22.8988   1
  15   1  -1 687.368 22.0303   2
  15   1  -1 703.122 21.6476   1
  13  -1  -1 0.94756 2.63762   2
 -13  -1   1 -2.3279 2.78911   1
  13  -1  -1 -0.9036 2.39357   1
  13   1  -1 1.12519 2.80577   1
  13   1  -1 1.03806 2.80615   2
 -13   1   1 1.10873 2.93619   1
 -11  -1   1 694.401 20.8062   1
  11  -1  -1 708.742 20.1805   1
  11  -1  -1 683.084 20.0028   2
 -11   1   1 689.651 20.8403   1
  11   1  -1 698.924 20.2822   1
  11   1  -1 678.432 20.4975   2
  -9  -1   1 178.119 7.84532   1
   9  -1  -1 190.923 7.53238   1
  -9  -1   1 187.313 7.88243   1
   9  -1  -1 181.060 7.36330   2
  -9   1   1 189.175 7.73344   1
   9   1  -1 195.019 8.04385   2
   9   1  -1 196.706 7.81179   1
  -9   1   1 184.712 7.93729   1
   7  -1  -1 220.328 7.52208   1
   7  -1  -1 225.618 7.76684   1
  -7  -1   1 236.579 8.33496   1
   7  -1  -1 225.184 7.82170   2
  -7  -1   1 231.711 7.99886   1
   7   1  -1 224.213 7.98898   1
   7   1  -1 217.845 8.26916   2
  -7   1   1 228.597 8.13537   1
   7   1  -1 222.712 7.66597   1
  -7   1   1 231.102 8.06646   1
   5  -1  -1 1450.48 35.6940   1
   5  -1  -1 1451.46 35.6161   1
  -5  -1   1 1461.88 35.9245   1
  -5  -1   1 1481.50 36.1789   1
   5  -1  -1 1431.49 35.9185   2
   5   1  -1 1445.03 35.8945   1
  -5   1   1 1388.59 35.7455   2
  -5   1   1 1409.88 35.8578   1
  -5   1   1 1444.77 35.8701   1
   5   1  -1 1443.79 36.3805   2
   5   1  -1 1450.78 35.7333   1
   3  -1  -1 1826.32 43.5415   1
  -3  -1   1 1797.65 43.9190   1
   3  -1  -1 1827.77 43.5672   1
  -3  -1   1 1810.53 43.8156   1
   3  -1  -1 1842.95 44.0569   2
   3   1  -1 1757.83 43.7944   1
  -3   1   1 1822.80 44.0273   2
   3   1  -1 1815.98 43.7345   1
  -3   1   1 1755.19 43.6660   1
  -3   1   1 1809.74 43.7094   1
  -1  -1   1 1551.46 36.6013   1
  -1  -1   1 1554.48 36.6008   1
   1   1  -1 1466.21 36.5710   1
   1   1  -1 1518.27 36.5467   1
  -1  -1  -1 1764.66 42.2815   1
  -1  -1  -1 1740.34 42.2686   1
   1  -1   1 1736.91 42.3814   1
   1  -1   1 1774.43 42.3797   1
  -1   1  -1 1792.61 42.3804   1
   1   1   1 1709.82 42.3134   1
  -1   1  -1 1736.23 42.3530   1
   1   1   1 1727.05 42.2871   1
  -3  -1  -1 2693.59 64.9519   1
   3  -1   1 2683.10 65.0054   1
  -3  -1  -1 2652.50 64.8903   1
   3  -1   1 2651.91 64.9159   1
   3   1   1 2683.23 64.8743   1
   3   1   1 2664.63 65.0662   1
  -3   1  -1 2685.21 64.9943   1
  -3   1  -1 2633.38 64.9635   1
  -5  -1  -1 319.181 10.1558   1
  -5  -1  -1 314.533 9.99529   1
   5  -1   1 326.673 9.98702   1
   5  -1   1 311.244 10.1597   1
  -5   1  -1 322.921 10.1187   1
  -5   1  -1 326.429 10.2519   1
   5   1   1 315.378 9.94713   1
   5   1   1 318.088 10.3083   1
   7  -1   1 507.752 15.3017   1
  -7  -1  -1 499.218 15.2899   1
  -7  -1  -1 519.817 15.7157   1
   7  -1   1 484.751 13.7797   2
  -7   1  -1 519.024 15.3680   1
   7   1   1 494.205 15.3842   1
  -7   1  -1 502.534 15.4241   1
   9  -1   1 135.752 7.16356   1
   9  -1   1 131.102 5.75442   2
  -9  -1  -1 136.306 7.25155   1
   9   1   1 146.922 7.55062   1
  -9   1  -1 122.336 7.26432   1
  11  -1   1 21.9917 4.10813   1
 -11  -1  -1 28.3895 4.43082   1
  11  -1   1 17.5557 2.97541   2
 -11   1  -1 18.1433 3.89195   1
  11   1   1 20.7015 3.68328   2
  11   1   1 19.8600 4.14286   1
  13  -1   1 215.615 10.3235   1
  13  -1   1 181.359 8.16342   2
 -13  -1  -1 211.684 10.7396   1
  13   1   1 196.938 10.2205   1
 -13   1  -1 210.032 10.7420   1
  13   1   1 201.866 9.29546   2
  15  -1   1 39.7760 5.87557   1
 -15  -1  -1 56.9361 6.69943   1
  15  -1   1 42.8276 4.63717   2
 -15   1  -1 33.7692 5.75874   1
  15   1   1 43.8249 6.03139   1
  15   1   1 36.6362 4.89301   2
 -17  -1  -1 105.355 9.49488   1
  17   1   1 122.256 12.1899   2
 -17   1  -1 99.2671 9.23022   1
 -19  -1  -1 8.97398 4.67051   1
 -19   1  -1 -2.9647 4.20230   1
 -20  -2   1 -4.6462 3.77194   1
 -20   2   1 10.7838 4.97508   1
 -18  -2   1 119.606 9.58520   1
  18   2  -1 107.699 9.44425   2
 -18   2   1 106.320 9.65060   1
  16  -2  -1 133.492 7.68038   2
 -16  -2   1 138.032 9.57573   1
  16   2  -1 158.455 9.20258   1
 -16   2   1 128.050 9.47595   1
  16   2  -1 123.661 8.95993   2
  14  -2  -1 36.5025 4.45003   1
  14  -2  -1 36.5230 4.44258   2
 -14  -2   1 37.9903 5.34909   1
 -14   2   1 32.4664 5.46258   1
  14   2  -1 36.2799 5.19922   2
  14   2  -1 40.6654 4.97399   1
  12  -2  -1 59.4496 4.98237   1
  12  -2  -1 59.0343 4.95296   2
 -12  -2   1 52.8040 5.41224   1
  12   2  -1 59.1005 5.89482   2
 -12   2   1 56.3951 5.55941   1
  12   2  -1 51.4377 5.09105   1
  10  -2  -1 424.336 12.9368   1
  10  -2  -1 379.607 12.5365   2
 -10  -2   1 383.771 13.3252   1
 -10   2   1 411.786 13.6750   1
  10   2  -1 393.602 13.7625   2
  10   2  -1 398.508 13.1905   1
  -8  -2   1 1242.28 33.5618   1
  -8  -2   1 1294.81 33.4543   1
   8  -2  -1 1267.52 32.8425   2
   8  -2  -1 1290.77 32.9724   1
   8   2  -1 1293.74 33.3629   1
  -8   2   1 1262.94 33.3976   1
  -8   2   1 1287.33 33.5502   1
   6  -2  -1 2529.22 61.9875   1
  -6  -2   1 2579.11 62.4299   1
  -6  -2   1 2519.32 62.4758   1
   6  -2  -1 2539.32 61.9172   1
   6  -2  -1 2552.27 62.0016   2
  -6   2   1 2566.62 62.4135   1
   6   2  -1 2481.84 62.0861   1
   6   2  -1 2570.54 62.4113   1
  -6   2   1 2484.23 61.8523   2
  -6   2   1 2492.76 62.2660   1
   4  -2  -1 3064.09 72.7805   1
   4  -2  -1 3001.23 72.9521   2
   4  -2  -1 2944.59 72.7363   1
  -4  -2   1 3013.09 73.2120   1
  -4  -2   1 3065.22 73.1341   1
   4   2  -1 3041.05 73.1724   1
  -4   2   1 3021.75 73.0307   1
   4   2  -1 2973.47 72.9775   1
  -4   2   1 2955.62 72.9492   2
  -4   2   1 3056.61 72.9984   1
   2  -2  -1 261.071 6.94871   1
  -2  -2   1 261.023 7.32097   1
  -2  -2   1 261.032 7.32546   1
   2  -2  -1 248.755 6.91743   1
  -2   2   1 258.668 7.08548   1
  -2   2   1 250.488 7.14000   1
   2   2  -1 251.781 7.18080   1
   2   2  -1 249.983 7.31251   1
   2   2  -1 259.134 7.22093   1
   0  -2  -1 2422.52 60.1623   1
   0  -2   1 2555.17 60.3677   1
   0  -2   1 2494.51 60.3779   1
   0  -2  -1 2486.10 60.1435   1
   0   2   1 2508.10 60.2349   1
   0   2  -1 2516.42 60.3299   1
   0   2  -1 2491.01 60.3569   1
   0   2   1 2528.22 60.2125   1
  -2  -2  -1 121.826 4.65486   1
   2  -2   1 135.994 4.97268   1
  -2  -2  -1 125.922 4.66922   1
   2  -2   1 127.672 4.74103   1
   2   2   1 127.700 4.73801   1
   2   2   1 132.246 5.03549   1
  -2   2  -1 128.198 4.86063   1
  -2   2  -1 127.543 4.96267   1
   4  -2   1 269.889 8.60833   1
   4  -2   1 259.921 8.37952   1
  -4  -2  -1 259.375 8.46560   1
  -4  -2  -1 266.118 8.45016   1
  -4   2  -1 275.466 8.64373   1
   4   2   1 254.457 8.76450   1
  -4   2  -1 258.126 8.49953   1
   4   2   1 253.685 8.40204   1
  -6  -2  -1 490.711 14.4411   1
   6  -2   1 476.603 14.4471   1
  -6  -2  -1 494.882 14.4913   1
   6  -2   1 474.197 14.1611   1
   6   2   1 451.505 14.1050   1
   6   2   1 480.969 14.7796   1
  -6   2  -1 477.375 14.4226   1
  -6   2  -1 480.487 14.5255   1
   8  -2   1 172.608 7.79378   1
  -8  -2  -1 180.666 7.86524   1
   8   2   1 174.794 8.21176   1
  -8   2  -1 187.367 8.34877   1
  10  -2   1 212.009 9.45729   1
 -10  -2  -1 224.276 9.70263   1
  10   2   1 228.360 10.0960   1
 -10   2  -1 212.864 9.83490   1
  12  -2   1 318.820 12.5351   1
 -12  -2  -1 305.392 12.8277   1
 -12   2  -1 329.730 13.2533   1
  12   2   1 309.733 12.2084   2
  12   2   1 302.987 12.6546   1
  14  -2   1 108.977 7.92483   1
 -14  -2  -1 97.9606 8.05361   1
  14   2   1 99.7168 7.46338   2
  14   2   1 99.9986 8.29401   1
 -14   2  -1 95.9849 8.13224   1
  16  -2   1 95.8953 7.66350   1
 -16  -2  -1 106.642 9.23795   1
  16   2   1 101.667 7.88397   2
  16   2   1 110.200 8.99097   1
 -16   2  -1 123.367 9.53347   1
 -18  -2  -1 -1.9767 4.22671   1
 -18   2  -1 2.47783 4.29221   1
 -19  -3   1 4.43770 3.98547   1
  19   3  -1 -7.9166 4.10631   2
 -19   3   1 -3.0608 4.28456   1
 -17  -3   1 2.33359 3.79005   1
  17   3  -1 5.81239 4.34414   2
 -17   3   1 -2.6098 4.12004   1
 -15  -3   1 36.9857 5.68580   1
  15  -3  -1 39.0625 4.50558   2
  15  -3  -1 46.0673 4.93047   1
  15   3  -1 33.3657 5.56970   2
  15   3  -1 31.7111 5.01210   1
 -15   3   1 32.9320 5.59569   1
  13  -3  -1 46.5494 4.60093   2
 -13  -3   1 56.6940 5.84969   1
  13  -3  -1 51.3254 4.96429   1
 -13   3   1 43.2739 5.22624   1
  13   3  -1 58.6713 5.59118   1
  13   3  -1 47.1338 5.78932   2
  11  -3  -1 25.7589 3.52260   1
  11  -3  -1 22.8303 3.28522   2
 -11  -3   1 24.8171 3.92592   1
  11   3  -1 22.5392 3.92604   1
  11   3  -1 20.1057 4.20095   2
 -11   3   1 18.5765 3.81046   1
   9  -3  -1 360.925 11.5750   2
   9  -3  -1 393.621 12.1078   1
  -9  -3   1 367.493 12.5399   1
   9   3  -1 403.873 12.8072   1
  -9   3   1 386.916 12.8505   1
  -9   3   1 363.922 12.5816   1
  -7  -3   1 359.821 11.7052   1
   7  -3  -1 357.594 11.1844   1
   7  -3  -1 370.061 11.1232   1
  -7  -3   1 370.749 11.8308   1
   7  -3  -1 360.991 10.9563   2
  -7   3   1 366.983 11.7148   1
   7   3  -1 384.032 12.0303   1
   7   3  -1 370.018 11.9896   1
  -7   3   1 369.496 11.8921   1
   5  -3  -1 158.663 5.67067   1
  -5  -3   1 172.964 6.15689   1
  -5  -3   1 156.254 6.16969   1
   5  -3  -1 158.084 5.75109   2
   5  -3  -1 161.146 5.73289   1
   5   3  -1 152.805 6.28092   1
  -5   3   1 162.172 6.23596   1
  -5   3   1 170.082 5.85856   2
  -5   3   1 157.548 6.07408   1
   5   3  -1 157.314 5.93628   1
  -3  -3   1 640.117 17.3694   1
  -3  -3   1 649.148 17.3779   1
   3  -3  -1 670.964 17.0304   1
   3  -3  -1 678.445 17.0340   1
   3  -3  -1 655.239 17.0162   1
   3   3  -1 665.192 17.4871   1
  -3   3   1 673.662 17.3150   1
  -3   3   1 651.870 17.1905   1
  -3   3   1 645.746 17.1933   2
   3   3  -1 654.906 17.3211   1
  -1  -3   1 68.9640 3.48077   1
  -1  -3   1 75.6408 3.58360   1
  -1  -3   1 79.4756 3.61548   1
   1  -3  -1 75.1043 3.23036   1
   1  -3  -1 72.0938 3.22757   1
  -1   3   1 76.1492 3.47521   1
  -1   3   1 68.4792 3.57865   1
   1   3  -1 74.4156 3.74819   1
   1   3  -1 74.6199 3.60801   1
  -1  -3  -1 213.509 6.54826   1
  -1  -3  -1 215.823 6.59077   1
   1  -3   1 211.967 6.70191   1
   1  -3   1 206.051 6.71564   1
  -1   3  -1 202.377 6.78877   1
   1   3   1 194.546 6.68016   1
  -1   3  -1 219.309 6.82520   1
   1   3   1 199.359 6.56593   1
   3  -3   1 1974.72 49.3164   1
  -3  -3  -1 2006.17 49.2586   1
   3  -3   1 1971.26 49.3709   1
  -3  -3  -1 1970.40 49.2829   1
  -3   3  -1 1984.69 49.4076   1
  -3   3  -1 2020.08 49.4773   1
   3   3   1 1971.57 49.3025   1
   3   3   1 2033.21 49.5311   1
  -5  -3  -1 11.7921 2.44248   1
  -5  -3  -1 13.7653 2.50469   1
   5  -3   1 11.1390 2.38993   1
   5  -3   1 13.2381 2.65581   1
  -5   3  -1 10.5785 2.48465   1
  -5   3  -1 11.1060 2.76996   1
   5   3   1 7.18477 2.73752   1
   5   3   1 12.5775 2.52425   1
  -7  -3  -1 45.1829 4.15155   1
   7  -3   1 40.8846 4.20722   1
  -7   3  -1 31.4357 3.89783   1
   7   3   1 34.7668 4.36415   1
   9  -3   1 2.19979 2.44952   1
  -9  -3  -1 -0.3292 2.38407   1
   9   3   1 1.64430 3.22325   1
  -9   3  -1 0.19729 2.78637   1
  11  -3   1 19.8970 3.90107   1
 -11  -3  -1 17.7424 3.80034   1
  11   3   1 22.6886 4.64446   1
 -11   3  -1 13.6318 3.79070   1
  13  -3   1 42.7623 5.39446   1
 -13  -3  -1 56.9858 6.06809   1
 -13   3  -1 41.2633 5.62338   1
  13   3   1 53.4865 6.26445   1
  15  -3   1 15.5875 4.32903   1
 -15  -3  -1 9.56881 4.16513   1
 -15   3  -1 13.0771 4.60987   1
  15   3   1 11.8499 4.27714   2
  15   3   1 11.0701 4.78919   1
 -17  -3  -1 -2.0174 3.52772   1
  17   3   1 0.55398 3.66782   2
 -17   3  -1 -0.9417 3.77580   1
 -19  -3  -1 0.97611 4.31413   1
 -19   3  -1 0.02379 4.64186   1
 -20  -4   1 1.28290 4.34698   1
 -20   4   1 7.82859 5.25618   1
  20   4  -1 3.75089 4.77904   2
 -18  -4   1 19.3508 5.22967   1
  18   4  -1 20.9681 5.62166   2
 -18   4   1 14.3069 5.16727   1
 -16  -4   1 61.4601 6.90006   1
 -16   4   1 60.9112 7.02752   1
  16   4  -1 60.0879 9.47425   1
  16   4  -1 50.8380 7.06758   2
  14  -4  -1 -0.4946 2.20781   1
  14  -4  -1 -2.1088 2.16939   2
 -14  -4   1 5.02793 3.57632   1
  14   4  -1 5.28161 3.78526   1
  14   4  -1 -0.6563 3.78923   2
 -14   4   1 0.42497 3.67779   1
  12  -4  -1 182.269 8.30001   1
 -12  -4   1 191.650 9.35341   1
  12  -4  -1 185.899 7.72753   2
 -12   4   1 185.424 9.60018   1
  12   4  -1 192.428 9.36215   1
  10  -4  -1 352.326 11.5155   1
  10  -4  -1 333.210 10.7922   2
 -10  -4   1 315.708 12.0019   1
  10   4  -1 342.216 12.2698   1
 -10   4   1 349.843 12.5612   1
   8  -4  -1 153.991 6.13421   2
  -8  -4   1 142.877 6.88828   1
   8  -4  -1 165.304 6.59027   1
  -8   4   1 146.164 7.16880   1
   8   4  -1 153.540 7.46128   1
  -8   4   1 146.847 6.90733   1
   6  -4  -1 5.23046 1.95446   1
  -6  -4   1 3.23695 1.87006   1
   6  -4  -1 3.64805 1.74933   1
  -6  -4   1 1.48751 2.09973   1
  -6   4   1 1.81197 2.37759   1
  -6   4   1 -1.6355 2.03081   1
   6   4  -1 -0.1535 2.55066   1
   6   4  -1 4.98064 2.06150   1
  -4  -4   1 230.809 7.85109   1
   4  -4  -1 246.019 7.56274   1
  -4  -4   1 234.046 7.89143   1
   4  -4  -1 229.441 7.48650   1
   4   4  -1 238.093 8.21020   1
  -4   4   1 225.753 7.93530   1
  -4   4   1 228.084 7.80237   1
   4   4  -1 231.639 7.85176   1
   2  -4  -1 103.533 4.34977   1
  -2  -4   1 106.181 4.63554   1
  -2  -4   1 111.879 4.79210   1
   2  -4  -1 109.498 4.42135   1
  -2   4   1 115.851 4.89163   1
  -2   4   1 101.321 4.58884   1
   2   4  -1 105.913 4.95276   1
   2   4  -1 110.556 4.77062   1
   0  -4  -1 303.282 9.09359   1
   0  -4  -1 321.717 9.21790   1
   0  -4   1 311.117 9.39702   1
   0  -4   1 277.276 9.19669   1
   0   4   1 311.550 9.30957   1
   0   4   1 311.275 9.41751   1
   0   4  -1 322.740 9.59563   1
   0   4  -1 308.426 9.34051   1
  -2  -4  -1 89.2486 4.30960   1
  -2  -4  -1 87.7054 4.28252   1
   2  -4   1 93.6093 4.48526   1
   2  -4   1 96.5596 4.49982   1
  -2   4  -1 92.6636 4.65912   1
  -2   4  -1 97.7516 4.91059   1
   2   4   1 91.8692 4.90621   1
   2   4   1 92.3456 4.50077   1
  -4  -4  -1 190.612 7.11566   1
   4  -4   1 198.514 7.19015   1
  -4  -4  -1 200.041 7.29995   1
   4  -4   1 189.372 7.29086   1
  -4   4  -1 186.922 7.38204   1
   4   4   1 197.268 7.77068   1
  -4   4  -1 186.513 7.50878   1
   4   4   1 181.207 7.20631   1
   6  -4   1 211.955 8.43890   1
  -6  -4  -1 209.904 8.32660   1
   6   4   1 210.296 8.98583   1
  -6   4  -1 222.082 8.90670   1
   8  -4   1 1.79930 2.50172   1
  -8  -4  -1 3.85535 2.60919   1
   8   4   1 -1.5863 3.24714   1
  -8   4  -1 0.53650 2.84345   1
 -10  -4  -1 67.0301 5.90600   1
  10  -4   1 65.2806 5.63121   1
  10   4   1 67.3857 6.28842   1
 -10   4  -1 55.9676 5.71331   1
  12  -4   1 23.5447 4.20415   1
 -12  -4  -1 29.5412 4.83198   1
  12   4   1 21.7062 5.02852   1
 -12   4  -1 22.7867 4.59389   1
 -14  -4  -1 24.8047 5.12282   1
  14  -4   1 30.6889 4.99412   1
  14   4   1 33.8759 5.88275   1
 -14   4  -1 25.9924 5.37870   1
 -16  -4  -1 53.5338 7.01590   1
  16   4   1 38.2860 6.39168   2
 -16   4  -1 45.0323 6.65796   1
  16   4   1 55.0493 7.28803   1
 -18  -4  -1 15.4095 5.30837   1
  18   4   1 28.1133 5.91069   2
 -18   4  -1 20.4987 5.70539   1
 -19  -5   1 9.01813 4.81197   1
  19   5  -1 9.10886 5.51434   2
 -19   5   1 10.5178 5.34543   1
 -17  -5   1 69.5339 7.67816   1
 -17   5   1 56.5658 7.36073   1
  17   5  -1 72.6513 8.42791   2
 -15  -5   1 89.3296 8.03421   1
  15   5  -1 84.2296 8.62563   2
 -15   5   1 69.6888 7.33842   1
  15   5  -1 79.9125 7.28052   1
  13  -5  -1 193.804 8.94429   1
 -13  -5   1 222.582 10.7074   1
 -13   5   1 239.735 11.3129   1
  13   5  -1 226.726 10.5982   1
 -11  -5   1 20.8387 3.63942   1
  11  -5  -1 16.1800 3.05138   1
 -11   5   1 10.8074 3.69221   1
  11   5  -1 22.4025 4.36495   1
   9  -5  -1 5.79959 2.07643   1
  -9  -5   1 2.92354 2.32374   1
  -9   5   1 -0.3981 2.76642   1
   9   5  -1 3.61403 3.15601   1
  -7  -5   1 240.804 9.13934   1
   7  -5  -1 231.193 8.44523   1
  -7   5   1 247.850 9.61212   1
   7   5  -1 242.963 9.46409   1
  -7   5   1 236.877 9.01206   1
   5  -5  -1 9.06853 2.10898   1
   5  -5  -1 9.40565 2.10981   1
  -5  -5   1 5.76202 2.22542   1
  -5  -5   1 3.97231 2.09580   1
   5   5  -1 7.63558 2.98379   1
  -5   5   1 6.80717 2.75942   1
  -5   5   1 4.63060 2.24746   1
   5   5  -1 7.31150 2.54306   1
   3  -5  -1 3.23384 1.61619   1
  -3  -5   1 1.19496 1.81423   1
   3  -5  -1 2.78216 1.70508   1
  -3  -5   1 1.26065 1.69640   1
   3   5  -1 3.35103 2.41900   1
  -3   5   1 -0.7918 2.09925   1
  -3   5   1 1.08101 1.85003   1
   3   5  -1 0.69940 1.77835   1
   3   5  -1 4.64804 2.02734   1
  -1  -5   1 803.550 21.2725   1
   1  -5  -1 790.793 20.8757   1
   1  -5  -1 766.821 20.8268   1
  -1  -5   1 817.747 21.3091   1
  -1   5   1 804.904 21.0827   1
  -1   5   1 811.195 21.1171   1
   1   5  -1 773.553 21.1262   1
  -1   5   1 785.119 21.2215   1
   1   5  -1 758.998 21.1785   1
   1  -5   1 37.8909 3.25745   1
   1  -5   1 33.1320 3.10678   1
  -1  -5  -1 32.9734 3.04178   1
  -1  -5  -1 33.6259 2.94337   1
   1   5   1 34.7953 3.37980   1
  -1   5  -1 32.1725 3.08136   1
  -1   5  -1 34.7376 3.53248   1
   1   5   1 34.4937 3.16763   1
  -3  -5  -1 135.674 5.82156   1
  -3  -5  -1 139.700 6.09851   1
   3  -5   1 136.088 5.98694   1
   3  -5   1 139.372 6.00242   1
   3   5   1 123.318 5.94461   1
  -3   5  -1 143.307 6.58246   1
   3   5   1 138.286 6.74757   1
  -3   5  -1 126.409 6.21699   1
  -5  -5  -1 44.1425 4.01950   1
   5  -5   1 55.3301 4.49763   1
  -5   5  -1 49.8295 4.47784   1
   5   5   1 55.6962 4.87158   1
  -7  -5  -1 399.037 13.5654   1
   7  -5   1 418.405 13.6348   1
   7   5   1 426.448 14.3533   1
  -7   5  -1 410.519 14.1436   1
   9  -5   1 42.6313 4.67934   1
  -9  -5  -1 44.0436 4.94869   1
  -9   5  -1 34.4473 4.70764   1
   9   5   1 47.7227 5.68636   1
  11  -5   1 36.3295 4.72851   1
 -11  -5  -1 33.5032 4.78429   1
  11   5   1 31.8770 5.22426   1
 -11   5  -1 30.1965 5.05899   1
  13  -5   1 84.6234 7.11288   1
 -13  -5  -1 76.8952 7.25899   1
  13   5   1 79.1095 7.60000   1
 -13   5  -1 58.0998 6.97950   1
  15  -5   1 140.033 9.11634   1
 -15  -5  -1 161.080 10.3643   1
  15   5   1 149.814 10.2734   1
 -15   5  -1 146.504 10.8125   1
 -17  -5  -1 19.5494 5.36923   1
 -17   5  -1 18.7699 5.70500   1
  17   5   1 21.6944 5.87143   2
 -18  -6   1 5.43848 4.29408   1
  18   6  -1 5.20146 5.23857   2
 -18   6   1 9.38493 5.49197   1
 -16  -6   1 1.72454 3.65612   1
  16   6  -1 1.70218 4.78040   2
 -16   6   1 1.25744 4.44688   1
 -14  -6   1 13.2139 4.24176   1
  14  -6  -1 21.5596 4.43234   1
 -14   6   1 15.3155 5.16552   1
  14   6  -1 27.5386 5.13710   1
 -12  -6   1 64.6302 6.25299   1
  12  -6  -1 56.3867 5.02016   1
 -12   6   1 36.5798 5.50485   1
  12   6  -1 56.9088 6.24336   1
  10  -6  -1 3.58430 2.12950   1
 -10  -6   1 -0.1325 2.49823   1
 -10   6   1 -2.4704 3.14143   1
  10   6  -1 3.66547 3.63461   1
   8  -6  -1 19.6615 2.93712   1
  -8  -6   1 18.2396 3.45784   1
   8   6  -1 18.7837 3.97582   1
  -8   6   1 14.8514 3.49552   1
   6  -6  -1 11.4545 2.40570   1
  -6  -6   1 13.9742 2.73794   1
   6   6  -1 13.0392 3.29848   1
  -6   6   1 12.4337 3.13067   1
  -6   6   1 7.47121 2.58969   1
  -4  -6   1 157.657 7.09556   1
  -4  -6   1 171.001 7.08862   1
   4  -6  -1 163.553 6.67762   1
  -4   6   1 163.719 7.28727   1
  -4   6   1 174.236 7.13626   1
   4   6  -1 167.838 7.51900   1
   2  -6  -1 8.61450 2.16045   1
  -2  -6   1 6.62297 2.26640   1
  -2  -6   1 5.28191 2.26407   1
   2  -6  -1 5.79818 2.04187   1
   2   6  -1 5.44873 2.27807   1
  -2   6   1 3.20714 2.58738   1
   2   6  -1 1.09258 2.59373   1
  -2   6   1 8.91690 2.37600   1
   0  -6   1 24.4140 3.10846   1
   0  -6   1 16.8117 2.74497   1
   0  -6  -1 12.6115 2.50466   1
   0  -6  -1 20.6680 2.74947   1
   0  -6   1 19.3166 2.88222   1
   0   6  -1 16.8215 3.09234   1
   0   6   1 13.0155 2.76348   1
   0   6  -1 16.7108 2.78529   1
   0   6   1 15.7100 3.08490   1
   2  -6   1 390.761 12.3952   1
  -2  -6  -1 371.069 11.7812   1
   2  -6   1 376.765 11.9465   1
   2   6   1 385.322 12.3217   1
  -2   6  -1 347.160 11.9042   1
  -2   6  -1 377.345 12.3313   1
   2   6   1 372.732 11.9313   1
   4  -6   1 276.644 9.70204   1
  -4  -6  -1 274.877 9.72004   1
   4   6   1 275.433 10.3920   1
  -4   6  -1 251.550 9.97522   1
  -6  -6  -1 4.63668 2.51235   1
   6  -6   1 0.33805 2.25705   1
  -6   6  -1 0.97855 2.86881   1
   6   6   1 0.98590 3.35139   1
  -8  -6  -1 38.2489 4.61054   1
   8  -6   1 34.8526 4.28495   1
   8   6   1 32.6575 5.07410   1
  -8   6  -1 43.0042 4.94031   1
 -10  -6  -1 2.48417 2.90400   1
  10  -6   1 -2.4858 2.27255   1
 -10   6  -1 8.96841 3.77201   1
  10   6   1 2.93156 4.22768   1
  12  -6   1 49.3168 5.57522   1
 -12  -6  -1 59.3495 6.41272   1
  12   6   1 51.8395 6.62658   1
 -12   6  -1 44.1518 6.10462   1
 -14  -6  -1 9.11202 3.85244   1
  14  -6   1 7.24792 3.50098   1
  14   6   1 -0.7341 4.46394   1
 -14   6  -1 8.74397 4.82355   1
 -16  -6  -1 7.30667 4.40781   1
  16   6   1 7.76651 5.97112   1
 -16   6  -1 -3.7581 4.07167   1
 -18  -6  -1 6.91124 4.52806   1
 -18   6  -1 6.47591 5.11174   1
  18   6   1 3.86259 5.47497   2
 -17  -7   1 100.060 9.12491   1
 -17   7   1 89.4074 9.24977   1
  17   7  -1 86.6894 9.96115   2
 -15  -7   1 2.57047 3.72253   1
  15   7  -1 -0.9106 4.02088   1
 -15   7   1 0.07007 4.52012   1
  13  -7  -1 34.5994 4.21390   1
 -13  -7   1 27.7367 4.86569   1
 -13   7   1 24.4482 5.32762   1
  13   7  -1 27.7968 5.44649   1
  11  -7  -1 91.3157 5.83276   1
 -11  -7   1 85.3913 6.88994   1
  11   7  -1 89.7697 7.53706   1
 -11   7   1 81.8976 7.09272   1
   9  -7  -1 202.215 8.65896   1
  -9  -7   1 221.434 9.89595   1
  -9   7   1 243.732 10.5924   1
   9   7  -1 226.917 10.4251   1
  -7  -7   1 103.268 6.20814   1
   7  -7  -1 92.0834 5.44048   1
   7   7  -1 105.092 6.97502   1
  -7   7   1 105.899 6.84460   1
  -5  -7   1 4.23362 2.30477   1
   5  -7  -1 -3.0352 1.65157   1
  -5   7   1 2.02255 2.76817   1
   5   7  -1 4.59799 3.14814   1
   3  -7  -1 94.3908 5.23467   1
  -3  -7   1 93.8417 5.62391   1
  -3   7   1 103.465 6.25067   1
  -3   7   1 104.309 5.69995   1
   3   7  -1 90.4569 6.03693   1
   1  -7  -1 202.279 7.69426   1
  -1  -7   1 189.801 8.01768   1
   1   7  -1 199.795 8.38511   1
  -1   7   1 181.151 8.16907   1
  -1   7   1 197.529 7.97516   1
  -1  -7  -1 445.514 13.8060   1
   1  -7   1 446.579 14.0112   1
   1  -7   1 458.258 14.0858   1
   1   7   1 456.270 14.3812   1
  -1   7  -1 450.631 14.4042   1
   1   7   1 436.613 14.3649   1
   3  -7   1 18.1332 2.91648   1
  -3  -7  -1 18.3735 2.87722   1
   3   7   1 25.1687 4.04098   1
  -3   7  -1 19.5047 3.61443   1
  -5  -7  -1 243.470 9.60204   1
   5  -7   1 242.647 9.55466   1
   5   7   1 235.871 10.3369   1
  -5   7  -1 247.377 10.2443   1
  -7  -7  -1 74.8702 5.81399   1
   7  -7   1 76.2663 5.51316   1
   7   7   1 79.9612 6.59989   1
  -7   7  -1 63.0915 5.82790   1
   9  -7   1 221.118 9.67451   1
  -9  -7  -1 222.832 10.1284   1
   9   7   1 221.373 11.1970   1
  -9   7  -1 224.015 10.7178   1
 -11  -7  -1 135.638 8.68309   1
  11  -7   1 138.354 8.07632   1
 -11   7  -1 145.402 9.63204   1
  11   7   1 148.502 9.98110   1
 -13  -7  -1 17.0935 4.80371   1
  13  -7   1 15.1965 3.86005   1
  13   7   1 14.7679 5.56208   1
 -13   7  -1 14.1183 4.79157   1
 -15  -7  -1 120.119 9.55609   1
 -15   7  -1 109.608 9.83633   1
  15   7   1 130.442 10.5019   1
 -17  -7  -1 44.7959 6.85188   1
 -17   7  -1 32.0721 6.47547   1
  17   7   1 24.6460 7.05330   2
 -18  -8   1 4.94029 4.63843   1
 -18   8   1 12.7362 5.62922   1
  18   8  -1 6.82335 6.08524   2
 -16  -8   1 73.7484 7.78827   1
 -16   8   1 76.1308 8.55176   1
  16   8  -1 64.1848 9.11071   2
 -14  -8   1 -0.3423 3.39819   1
 -14   8   1 1.19808 4.50648   1
  14   8  -1 3.85693 4.79303   1
  12  -8  -1 129.272 7.09998   1
 -12  -8   1 139.014 8.88521   1
 -12   8   1 135.411 9.63813   1
  12   8  -1 135.502 9.58467   1
  10  -8  -1 151.579 7.67609   1
 -10  -8   1 164.051 9.07251   1
  10   8  -1 195.591 10.0327   1
 -10   8   1 158.188 9.47658   1
   8  -8  -1 192.360 8.31817   1
   8  -8  -1 198.339 8.35030   1
  -8  -8   1 197.293 9.25663   1
   8   8  -1 182.249 9.66540   1
  -8   8   1 176.894 9.41056   1
   6  -8  -1 1.73818 2.11297   1
  -6  -8   1 -0.6138 2.14976   1
  -6   8   1 -0.9023 2.90432   1
   6   8  -1 -3.3080 3.26866   1
   4  -8  -1 85.1948 5.46146   1
  -4  -8   1 84.5997 5.84875   1
  -4   8   1 84.9655 6.37433   1
   4   8  -1 95.4390 6.78568   1
  -2  -8   1 118.761 6.49052   1
   2  -8  -1 117.759 6.15531   1
  -2   8   1 110.269 6.68396   1
   2   8  -1 112.873 6.81290   1
   0  -8   1 321.007 11.4294   1
   0  -8  -1 318.874 11.1090   1
   0   8   1 335.500 11.8417   1
   0   8  -1 324.119 11.7807   1
   2  -8   1 3.30574 2.45512   1
   2  -8   1 5.95400 2.52974   1
  -2  -8  -1 6.21278 2.59144   1
  -2   8  -1 4.15561 3.27886   1
   2   8   1 8.17191 3.60914   1
   4  -8   1 160.989 7.62156   1
  -4  -8  -1 159.564 7.64309   1
  -4   8  -1 169.201 8.56143   1
   4   8   1 155.973 8.40898   1
   6  -8   1 286.686 11.1509   1
  -6  -8  -1 310.071 11.5522   1
  -6   8  -1 296.290 12.0718   1
   6   8   1 272.555 11.9796   1
   8  -8   1 42.9982 4.88001   1
  -8  -8  -1 36.1812 4.64051   1
   8   8   1 53.3749 6.43743   1
  -8   8  -1 37.1869 5.46378   1
 -10  -8  -1 93.1495 7.26362   1
  10  -8   1 86.9403 6.58836   1
  10   8   1 84.0035 7.86524   1
 -10   8  -1 75.0208 7.09063   1
  12  -8   1 21.1998 4.24473   1
 -12  -8  -1 23.7157 4.73589   1
  12   8   1 25.4920 6.23076   1
 -12   8  -1 19.3664 5.20609   1
 -14  -8  -1 77.6489 8.01351   1
 -14   8  -1 63.9460 7.83567   1
  14   8   1 82.0803 8.87217   1
 -16  -8  -1 44.8048 6.74498   1
 -16   8  -1 45.7962 7.45757   1
 -17  -9   1 4.66835 4.07583   1
  17   9  -1 1.58959 5.96397   2
 -17   9   1 -3.2099 4.82313   1
 -15  -9   1 7.39476 4.35443   1
 -15   9   1 1.00828 4.80309   1
 -13  -9   1 182.927 10.9471   1
 -13   9   1 195.286 11.9046   1
  13   9  -1 194.542 11.4924   1
  11  -9  -1 10.8110 2.91995   1
  11  -9  -1 7.21820 2.88868   1
 -11  -9   1 17.2499 4.34428   1
  11   9  -1 11.7413 4.84774   1
 -11   9   1 9.07202 4.74514   1
  -9  -9   1 -0.6473 2.57927   1
   9  -9  -1 0.33948 2.21134   1
   9  -9  -1 0.67067 2.17903   1
   9   9  -1 -6.5186 3.75249   1
  -9   9   1 2.95592 3.91439   1
   7  -9  -1 54.1161 5.06625   1
  -7  -9   1 71.8132 6.37239   1
   7   9  -1 52.4251 6.09024   1
  -7   9   1 60.7220 6.00678   1
  -5  -9   1 105.132 6.84140   1
   5  -9  -1 102.555 6.23006   1
   5   9  -1 110.924 7.66982   1
  -5   9   1 98.5132 7.44173   1
   3  -9  -1 37.5947 4.05504   1
  -3  -9   1 37.9301 4.51341   1
   3   9  -1 33.2320 4.71159   1
  -3   9   1 26.3798 4.44063   1
   1  -9  -1 49.7838 4.57768   1
  -1  -9   1 42.0521 4.50789   1
   1   9  -1 42.1798 4.83256   1
  -1   9   1 35.8644 4.65093   1
   1  -9   1 27.3651 3.75613   1
  -1  -9  -1 29.3223 3.73116   1
   1   9   1 17.1148 3.85244   1
  -1   9  -1 31.0425 4.33958   1
   3  -9   1 20.9144 3.55990   1
   3  -9   1 16.4925 3.35618   1
  -3  -9  -1 19.7547 3.51107   1
  -3   9  -1 17.5932 4.20404   1
   3   9   1 17.3112 4.22309   1
   5  -9   1 16.2760 3.41551   1
  -5  -9  -1 16.5973 3.61454   1
  -5   9  -1 21.1648 4.40281   1
   5   9   1 20.0622 4.80265   1
   7  -9   1 47.0798 5.05116   1
  -7  -9  -1 50.5649 5.56411   1
   7   9   1 43.6879 6.23110   1
  -7   9  -1 42.8105 5.68652   1
  -9  -9  -1 5.32477 3.21468   1
   9  -9   1 6.21664 2.91610   1
  -9   9  -1 5.59256 4.36411   1
   9   9   1 -3.8493 4.46629   1
 -11  -9  -1 20.1486 4.77863   1
  11  -9   1 21.3857 4.23264   1
  11   9   1 29.0572 6.28249   1
 -11   9  -1 19.0660 5.25521   1
 -13  -9  -1 14.9488 4.45934   1
 -13   9  -1 15.6449 5.57188   1
  13   9   1 5.26065 5.47906   1
 -15  -9  -1 2.63183 3.88997   1
 -15   9  -1 2.68004 4.86877   1
 -16 -10   1 71.5360 8.43662   1
 -16  10   1 77.9716 9.06352   1
 -14 -10   1 56.3705 7.05511   1
 -14  10   1 54.6027 7.72343   1
 -12 -10   1 111.840 8.89202   1
  12  10  -1 102.291 9.27765   1
 -12  10   1 98.0968 8.77761   1
 -10 -10   1 140.276 9.02951   1
  10 -10  -1 147.937 7.78714   1
 -10  10   1 130.648 9.79965   1
   8 -10  -1 147.263 7.78400   1
  -8 -10   1 149.312 9.00895   1
  -8  10   1 142.178 9.62284   1
   8  10  -1 180.410 10.1920   1
  -6 -10   1 130.559 8.08885   1
   6 -10  -1 142.855 7.58098   1
   6  10  -1 130.049 8.71398   1
  -6  10   1 147.430 9.19075   1
  -4 -10   1 23.1964 3.90947   1
   4 -10  -1 19.8553 3.38528   1
  -4  10   1 24.7503 4.66825   1
   4  10  -1 10.3550 4.15192   1
   2 -10  -1 83.6839 5.82282   1
  -2 -10   1 75.1137 6.53245   1
   2  10  -1 78.1304 6.62913   1
  -2  10   1 76.0923 6.52967   1
   0 -10  -1 416.579 14.3501   1
   0 -10   1 422.103 14.8191   1
   0  10   1 455.675 15.6284   1
   0  10  -1 420.629 15.3445   1
  -2 -10  -1 453.442 15.0356   1
   2 -10   1 434.680 15.2107   1
   2  10   1 435.634 15.7351   1
  -2  10  -1 439.106 15.6830   1
   4 -10   1 282.843 11.4727   1
  -4 -10  -1 280.757 11.5345   1
   4 -10   1 286.865 11.6160   1
   4  10   1 276.460 12.3706   1
  -4  10  -1 321.125 12.7974   1
   6 -10   1 153.739 8.37916   1
  -6 -10  -1 155.419 8.65158   1
   6 -10   1 155.657 8.59580   1
   6  10   1 165.225 10.0429   1
  -6  10  -1 164.618 9.97336   1
   8 -10   1 425.396 15.6234   1
  -8 -10  -1 442.975 16.1026   1
  -8  10  -1 453.223 17.1380   1
   8  10   1 422.276 16.8923   1
 -10 -10  -1 257.955 12.5026   1
  10 -10   1 280.902 12.0745   1
  10  10   1 282.798 14.1003   1
 -10  10  -1 278.116 13.6786   1
 -12 -10  -1 32.5561 5.57622   1
  12  10   1 47.7221 7.69357   1
 -12  10  -1 44.7218 7.21615   1
 -14 -10  -1 52.4207 6.90251   1
 -14  10  -1 65.9052 8.53175   1
  14  10   1 49.2095 8.01723   1
 -15 -11   1 51.4733 7.25393   1
 -15  11   1 23.7533 6.82533   1
 -13 -11   1 45.6753 6.67555   1
 -13  11   1 26.1455 6.43991   1
 -11 -11   1 81.6228 8.23005   1
  11  11  -1 99.9432 9.04230   1
 -11  11   1 83.1720 8.66644   1
  -9 -11   1 141.436 9.43902   1
   9 -11  -1 137.346 7.86129   1
   9  11  -1 145.335 10.3675   1
  -9  11   1 144.111 10.5824   1
   7 -11  -1 151.285 7.98465   1
  -7 -11   1 134.480 8.88243   1
   7  11  -1 155.770 10.1643   1
  -7  11   1 138.138 9.60911   1
  -5 -11   1 6.39206 3.46566   1
   5 -11  -1 6.08948 2.94318   1
   5  11  -1 6.40185 4.72881   1
  -5  11   1 8.41531 4.25386   1
  -3 -11   1 239.642 11.0246   1
   3 -11  -1 238.355 10.2979   1
  -3  11   1 255.019 11.6224   1
   3  11  -1 247.841 11.5872   1
   1 -11  -1 83.9198 6.25326   1
  -1 -11   1 84.5098 6.74438   1
  -1  11   1 82.0397 7.18152   1
   1  11  -1 89.8880 7.47315   1
   1 -11   1 582.250 19.1427   1
  -1 -11  -1 592.385 18.7897   1
  -1  11  -1 585.556 19.6540   1
   1  11   1 578.519 19.6942   1
  -3 -11  -1 79.1336 6.76029   1
   3 -11   1 80.2872 6.85407   1
  -3  11  -1 70.5458 6.88643   1
   3  11   1 80.5789 7.48240   1
   5 -11   1 245.072 11.0131   1
  -5 -11  -1 234.510 11.0627   1
  -5  11  -1 239.126 12.2518   1
   5  11   1 256.821 12.5124   1
   7 -11   1 99.0364 7.32951   1
   7 -11   1 95.2087 7.44859   1
  -7 -11  -1 96.0451 7.68675   1
  -7  11  -1 91.7100 8.51703   1
   7  11   1 95.5180 8.79757   1
   9 -11   1 274.293 12.1291   1
  -9 -11  -1 259.527 12.5055   1
  -9  11  -1 272.300 13.9992   1
   9  11   1 285.225 14.3534   1
 -11 -11  -1 71.3983 7.62564   1
 -11  11  -1 78.5823 8.97664   1
  11  11   1 84.1126 9.37240   1
 -13 -11  -1 -2.6776 3.22548   1
 -13  11  -1 -4.8019 5.00732   1
  13  11   1 4.46082 5.85797   1
 -14 -12   1 0.84883 4.02881   1
 -14  12   1 6.26656 5.79660   1
 -12 -12   1 17.1403 5.06725   1
 -12  12   1 11.4844 5.96531   1
  12  12  -1 7.58844 6.97537   1
 -10 -12   1 5.01176 3.43306   1
  10  12  -1 5.62426 5.16676   1
 -10  12   1 3.62007 5.14791   1
  -8 -12   1 84.1165 7.96190   1
   8  12  -1 73.0992 7.99287   1
  -8  12   1 68.7024 7.95498   1
  -6 -12   1 1.39575 3.13247   1
   6 -12  -1 -1.1249 2.48840   1
  -6  12   1 -1.3462 4.35447   1
   6  12  -1 -0.8241 4.72741   1
   4 -12  -1 21.6184 4.17355   1
  -4 -12   1 17.1320 4.26472   1
  -4  12   1 17.7549 5.15542   1
   4  12  -1 21.7667 5.54273   1
  -2 -12   1 -1.8035 2.92852   1
   2 -12  -1 -4.1883 2.63288   1
  -2  12   1 1.85445 4.25299   1
   2  12  -1 -5.9451 4.22827   1
   0 -12  -1 20.7694 4.09818   1
   0 -12   1 24.6861 4.65674   1
   0  12   1 24.8212 5.54498   1
   0  12  -1 25.7107 5.46982   1
   2 -12   1 61.1368 6.32439   1
  -2 -12  -1 66.7454 6.34881   1
   2  12   1 64.8746 7.18911   1
  -2  12  -1 71.2737 7.30807   1
   4 -12   1 -0.4957 2.97343   1
  -4 -12  -1 1.11589 3.12949   1
   4  12   1 1.25775 4.75956   1
  -4  12  -1 5.36395 4.52482   1
  -6 -12  -1 -2.1696 2.88111   1
   6 -12   1 -2.6612 3.04295   1
  -6  12  -1 4.81277 4.72756   1
   6  12   1 -4.8838 5.04056   1
  -8 -12  -1 24.3934 4.84209   1
   8 -12   1 20.5599 4.59863   1
   8 -12   1 22.9220 4.50748   1
   8  12   1 26.3112 6.59702   1
  -8  12  -1 28.3567 6.01347   1
 -10 -12  -1 -0.8125 3.37511   1
 -10  12  -1 -3.8231 5.58773   1
  10  12   1 -4.2049 5.40795   1
 -12 -12  -1 34.2353 6.25147   1
  12  12   1 36.5469 7.67897   1
 -12  12  -1 31.4310 7.29315   1
 -13 -13   1 50.5645 7.33796   1
 -13  13   1 42.9038 8.40536   1
 -11 -13   1 84.0940 8.33313   1
  11  13  -1 105.641 11.3636   1
 -11  13   1 95.0365 9.87830   1
  -9 -13   1 35.1930 5.99003   1
  -9  13   1 33.3400 7.01733   1
   9  13  -1 30.8951 6.74029   1
  -7 -13   1 94.1855 8.47559   1
  -7  13   1 81.7080 8.74616   1
   7  13  -1 92.0032 9.15920   1
   5 -13  -1 43.9437 5.30518   1
  -5 -13   1 54.7651 6.58783   1
   5  13  -1 65.0706 7.75983   1
  -5  13   1 49.9215 7.05848   1
   3 -13  -1 55.2103 5.75480   1
  -3 -13   1 56.2710 6.43018   1
   3  13  -1 50.8930 7.18286   1
  -3  13   1 52.1761 7.02095   1
   1 -13  -1 13.1132 3.81603   1
  -1 -13   1 14.3573 4.09261   1
   1  13  -1 7.02899 5.07469   1
  -1  13   1 13.2300 5.25207   1
  -1 -13  -1 221.200 10.7843   1
   1 -13   1 226.616 11.3271   1
  -1  13  -1 238.746 12.4245   1
   1  13   1 225.891 12.4373   1
  -3 -13  -1 60.8176 6.43395   1
   3 -13   1 57.8477 6.28731   1
   3  13   1 77.4064 8.25563   1
  -3  13  -1 63.1014 7.49246   1
   5 -13   1 168.740 10.0790   1
  -5 -13  -1 172.679 10.1081   1
   5  13   1 191.496 12.3387   1
  -5  13  -1 195.098 11.9989   1
  -7 -13  -1 24.3149 5.06396   1
   7 -13   1 11.7201 4.16500   1
  -7  13  -1 23.4695 6.28611   1
   7  13   1 18.3160 6.38658   1
  -9 -13  -1 50.8018 6.71054   1
   9  13   1 78.2665 9.40354   1
  -9  13  -1 56.9879 8.10491   1
 -11 -13  -1 9.32694 4.57553   1
 -11  13  -1 28.3833 7.23151   1
  11  13   1 10.1589 6.29361   1
 -12 -14   1 27.2349 5.86273   1
 -12  14   1 27.9152 7.76419   1
 -10 -14   1 42.7455 6.71273   1
 -10  14   1 60.4839 8.32124   1
  -8 -14   1 59.4330 7.28361   1
  -8  14   1 67.6478 8.75471   1
   8  14  -1 61.6991 8.55878   1
  -6 -14   1 51.4037 6.78077   1
   6  14  -1 59.8255 8.00410   1
  -6  14   1 57.3490 8.04358   1
  -4 -14   1 0.19397 3.43049   1
  -4  14   1 7.85417 5.37027   1
   4  14  -1 -1.8725 5.09669   1
   2 -14  -1 11.1451 3.47423   1
  -2 -14   1 5.84694 3.63864   1
   2  14  -1 4.12320 5.24501   1
  -2  14   1 8.85432 5.41026   1
   0 -14  -1 49.8014 5.82899   1
   0 -14   1 47.1608 5.95099   1
   0  14  -1 62.6366 7.67022   1
   0  14   1 55.2626 7.63349   1
   2 -14   1 -1.3231 3.28410   1
  -2 -14  -1 5.00689 3.61643   1
   2  14   1 9.37569 5.86452   1
  -2  14  -1 2.28413 4.85050   1
   4 -14   1 22.1830 4.74545   1
  -4 -14  -1 32.4712 5.27297   1
  -4  14  -1 27.3407 6.41599   1
   4  14   1 27.8758 6.83321   1
  -6 -14  -1 1.86771 3.61386   1
   6  14   1 9.96544 6.47631   1
  -6  14  -1 6.31840 5.61790   1
  -8 -14  -1 45.9864 6.57806   1
  -8  14  -1 62.5271 8.46717   1
   8  14   1 62.2591 8.82754   1
 -10  14  -1 54.7235 8.88826   1
  10  14   1 59.3095 8.93195   1
  -9 -15   1 -4.6598 3.48194   1
  -9  15   1 0.33420 5.81921   1
  -7 -15   1 -4.4438 3.47083   1
  -7  15   1 3.00231 5.75496   1
   7  15  -1 0.74326 5.75477   1
  -5 -15   1 25.2097 5.27391   1
  -5  15   1 17.0744 6.18768   1
   5  15  -1 30.8780 6.95309   1
  -3 -15   1 4.26227 3.93295   1
  -3  15   1 8.97410 5.98187   1
   3  15  -1 6.61649 5.96056   1
  -1 -15   1 1.13557 3.61817   1
   1  15  -1 1.72837 5.49923   1
  -1  15   1 -5.1505 5.30795   1
   1 -15   1 5.04991 3.94725   1
  -1  15  -1 1.87979 5.53472   1
   1  15   1 3.62153 6.10605   1
   3 -15   1 4.46417 3.67939   1
  -3  15  -1 4.73868 5.18680   1
   3  15   1 10.5008 6.31446   1
  -5  15  -1 -2.9543 5.57688   1
   5  15   1 -4.7118 5.80754   1
  -7  15  -1 17.0825 6.50478   1
   7  15   1 20.9643 7.04822   1
   9  15   1 6.62820 6.60608   1
  -9  15  -1 7.01248 5.99506   1
  -8 -16   1 7.38039 6.01923   1
  -8  16   1 0.78660 5.67694   1
  -6 -16   1 20.2843 5.32370   1
  -6  16   1 15.9766 6.95093   1
   6  16  -1 17.4529 6.77590   1
  -4 -16   1 34.2536 6.14795   1
   4  16  -1 41.7561 7.83324   1
  -4  16   1 37.9790 7.39794   1
  -2 -16   1 19.0614 5.27905   1
  -2  16   1 17.0360 6.24684   1
   2  16  -1 17.2652 6.70005   1
   0  16   1 18.8876 6.87313   1
   0  16  -1 14.1437 6.38476   1
  -2  16  -1 37.3877 7.50997   1
   2  16   1 22.3077 7.37441   1
  -4  16  -1 22.6774 6.66317   1
   4  16   1 29.3129 7.56734   1
  -6  16  -1 13.2894 6.75008   1
   6  16   1 11.4464 6.59239   1
   3  17  -1 7.58920 6.61159   1
  -3  17   1 -9.6783 5.91988   1
  -1  17   1 36.9820 8.27026   1
   1  17  -1 39.1036 7.95296   1
   1  17   1 7.40398 6.54803   1
  -1  17  -1 4.88591 6.14210   1
   3  17   1 1.84808 6.58002   1
  -3  17  -1 6.15167 6.24748   1
 -20   0   2 23.8579 5.96937   1
  18   0  -2 106.898 8.64900   2
 -18   0   2 132.262 9.72338   1
 -16   0   2 314.817 13.8234   1
  16   0  -2 323.353 13.4226   2
  14   0  -2 5.85229 3.31593   2
 -14   0   2 5.73869 3.29650   1
  14   0  -2 3.23095 2.46946   1
  12   0  -2 407.693 13.2313   1
 -12   0   2 418.916 14.1926   1
  12   0  -2 418.738 14.2054   2
 -10   0   2 455.184 14.2276   1
  10   0  -2 464.643 13.5498   1
  10   0  -2 434.265 14.4092   2
 -10   0   2 447.667 14.1192   1
   8   0  -2 1147.88 28.9916   1
   8   0  -2 1164.01 28.9001   1
  -8   0   2 1130.94 29.5234   1
  -8   0   2 1112.80 29.5394   1
   8   0  -2 1124.16 30.1602   2
  -6   0   2 40.0209 2.82702   1
   6   0  -2 43.2861 2.59448   1
   6   0  -2 42.9481 2.39093   1
   6   0  -2 44.2768 3.58451   2
  -6   0   2 44.3533 3.10624   1
  -4   0   2 2817.14 67.1365   2
  -4   0   2 2881.36 66.7843   1
  -4   0   2 2626.88 65.9628   1
   4   0  -2 2698.62 67.1475   2
   2   0  -2 3346.89 79.8767   2
  -2   0   2 3276.71 79.8367   2
   0   0   2 742.305 17.8437   1
   0   0   2 724.389 18.2508   2
   0   0  -2 723.404 17.5575   1
   0   0  -2 733.475 17.5553   1
   0   0   2 718.975 17.7971   1
  -2   0  -2 14.1586 1.95732   1
   2   0   2 17.3440 2.32918   1
   2   0   2 18.9828 2.12012   1
  -2   0  -2 16.5781 2.01897   1
  -4   0  -2 18.9238 2.67056   1
   4   0   2 27.4658 3.19817   1
   4   0   2 28.7083 2.99192   1
  -4   0  -2 27.6786 2.93638   1
  -6   0  -2 1699.15 43.5468   1
  -6   0  -2 1656.39 42.8176   1
   6   0   2 1661.16 42.6652   1
   6   0   2 1664.19 42.9970   1
  -8   0  -2 64.8057 5.39798   1
   8   0   2 72.5256 5.84433   1
  10   0   2 513.028 17.0004   1
  10   0   2 492.871 15.1189   2
 -10   0  -2 509.279 16.8474   1
 -12   0  -2 27.5923 4.81311   1
  12   0   2 35.2236 3.99492   2
  12   0   2 26.1470 4.92007   1
  14   0   2 122.535 9.01995   1
  14   0   2 119.998 6.78324   2
 -14   0  -2 106.224 8.67698   1
 -16   0  -2 81.3654 8.82043   1
  16   0   2 91.2022 8.65522   1
 -18   0  -2 73.6520 8.69250   1
 -21  -1   2 10.9374 5.25438   1
 -21   1   2 1.30057 4.62289   1
  19  -1  -2 31.8512 6.18928   2
 -19  -1   2 22.9634 5.56787   1
  19   1  -2 27.8031 5.65390   2
 -19   1   2 18.2173 5.36078   1
 -17  -1   2 6.05684 3.99089   1
  17  -1  -2 8.71675 3.95959   2
  17   1  -2 16.2562 4.66841   2
 -17   1   2 8.83752 4.23316   1
  15  -1  -2 30.5242 3.88597   1
  15  -1  -2 28.9334 4.54482   2
 -15  -1   2 28.7493 5.04427   1
 -15   1   2 20.8631 4.30024   1
  15   1  -2 39.0851 4.51287   1
  15   1  -2 27.1318 5.08392   2
  13  -1  -2 19.3617 3.70831   2
  13  -1  -2 25.1782 3.42405   1
 -13  -1   2 24.3303 4.08117   1
  13   1  -2 24.9403 3.71389   1
  13   1  -2 27.5220 4.49465   2
 -13   1   2 18.9059 4.05157   1
  11  -1  -2 172.410 6.92736   1
  11  -1  -2 158.793 7.63560   2
 -11  -1   2 170.331 7.84101   1
 -11   1   2 172.117 7.81574   1
  11   1  -2 154.914 7.97563   2
 -11   1   2 155.193 7.73928   1
  11   1  -2 166.780 7.16465   1
   9  -1  -2 193.134 6.98355   1
  -9  -1   2 192.894 7.61095   1
   9  -1  -2 193.266 7.92352   2
  -9  -1   2 193.563 7.81671   1
   9  -1  -2 190.200 9.31305   1
  -9   1   2 201.090 7.72886   1
   9   1  -2 183.778 8.19450   2
  -9   1   2 193.290 7.69234   1
   9   1  -2 198.537 7.30564   1
   7  -1  -2 82.0252 3.66034   1
   7  -1  -2 72.6372 4.69756   2
   7  -1  -2 88.9661 3.82049   1
  -7  -1   2 81.6668 4.21393   1
  -7  -1   2 81.0278 4.48429   1
   7   1  -2 85.3939 3.79603   1
  -7   1   2 91.8094 4.35662   1
  -7   1   2 72.0919 4.17139   1
   7   1  -2 83.5518 5.02315   2
   7   1  -2 73.5789 3.98707   1
   5  -1  -2 1189.90 27.4419   1
   5  -1  -2 1147.47 28.9293   2
  -5  -1   2 1082.90 28.1824   1
  -5  -1   2 1200.96 28.2071   1
   5  -1  -2 1001.36 27.3471   1
   5   1  -2 1100.98 28.9928   2
  -5   1   2 1149.46 27.9928   1
   5   1  -2 1156.71 27.7642   1
  -5   1   2 1133.60 27.9409   1
   5   1  -2 1130.47 27.8147   1
  -3  -1   2 1772.18 40.2983   1
   3  -1  -2 1690.57 41.3259   2
  -3  -1   2 1707.26 41.3266   2
  -3  -1   2 1590.28 40.2859   1
   3   1  -2 1668.63 41.3542   2
  -3   1   2 1623.64 41.2805   2
  -1  -1   2 209.040 6.09004   2
  -1  -1   2 199.309 5.40672   1
  -1  -1   2 207.352 5.38354   1
   1   1  -2 213.589 6.14686   2
   1  -1   2 7.20958 1.67436   1
  -1  -1  -2 9.46725 1.46902   1
   1  -1   2 4.47199 1.39502   1
  -1  -1  -2 7.59460 1.38633   1
  -1   1  -2 6.51216 1.59014   1
  -1   1  -2 6.64589 1.48421   1
   1   1   2 6.90710 1.47621   1
   1   1   2 8.08389 1.69333   1
  -3  -1  -2 163.284 5.83083   1
   3  -1   2 163.359 6.16633   1
  -3  -1  -2 162.521 5.94111   1
   3  -1   2 171.682 6.01321   1
  -3   1  -2 160.020 6.02589   1
   3   1   2 167.218 6.31273   1
  -3   1  -2 167.342 6.10422   1
   3   1   2 160.507 5.95651   1
   5  -1   2 55.8684 4.56555   1
   5  -1   2 53.0721 4.12654   1
  -5  -1  -2 49.5021 3.89382   1
  -5  -1  -2 53.1234 4.28758   1
   5   1   2 48.0048 3.75332   1
   5   1   2 54.2931 4.48872   1
  -5   1  -2 60.3323 4.44701   1
  -5   1  -2 51.0412 4.06673   1
   7  -1   2 16.0541 3.35749   1
  -7  -1  -2 17.0088 3.18277   1
   7   1   2 11.2067 3.38054   1
  -7   1  -2 13.4218 3.04625   1
   9  -1   2 181.219 6.69213   2
   9  -1   2 180.925 8.69506   1
  -9  -1  -2 175.688 8.49461   1
  -9   1  -2 187.048 8.76862   1
   9   1   2 179.773 8.78188   1
  11  -1   2 89.8880 7.20015   1
  11  -1   2 74.5859 4.78499   2
 -11  -1  -2 90.1491 7.35465   1
 -11   1  -2 95.2794 7.61404   1
  11   1   2 82.4239 7.05279   1
  13  -1   2 48.0257 6.08355   1
  13  -1   2 46.0245 4.29456   2
 -13  -1  -2 44.2202 5.94972   1
 -13   1  -2 50.7898 6.20408   1
  13   1   2 44.1957 4.95371   2
  13   1   2 47.8964 6.27420   1
  15  -1   2 43.4984 6.39086   1
 -15  -1  -2 35.0183 5.86624   1
 -15   1  -2 26.5829 5.53527   1
  15   1   2 36.6277 4.62391   2
  15   1   2 43.4843 6.16454   1
 -17  -1  -2 3.03728 4.23123   1
 -17   1  -2 -0.2625 4.01351   1
 -20  -2   2 -2.6841 4.09725   1
 -20   2   2 -4.1458 3.89812   1
  20   2  -2 2.27705 4.37377   2
 -18  -2   2 51.5756 7.02794   1
  18  -2  -2 57.3086 6.05749   2
 -18   2   2 57.3490 7.15512   1
  18   2  -2 60.1216 7.19651   2
  16  -2  -2 15.9568 3.95026   2
 -16  -2   2 12.3225 4.25445   1
 -16   2   2 12.6048 4.57572   1
  16   2  -2 5.33976 4.10672   2
 -14  -2   2 8.76097 3.45188   1
  14  -2  -2 19.9939 3.27408   1
  14  -2  -2 14.5845 3.54283   2
 -14   2   2 14.5126 3.94059   1
  14   2  -2 11.7544 3.20025   1
  14   2  -2 17.5782 4.33247   2
 -12  -2   2 1.05375 2.61636   1
  12  -2  -2 5.31712 2.73868   2
  12  -2  -2 3.41289 2.17049   1
 -12   2   2 2.55557 2.71501   1
  12   2  -2 5.08559 2.82635   1
  12   2  -2 5.97068 3.28914   2
 -10  -2   2 7.59913 2.41447   1
  10  -2  -2 6.97769 2.29500   1
  10  -2  -2 8.97209 2.71833   2
 -10  -2   2 8.53570 2.87464   1
  10   2  -2 4.57672 2.92936   2
  10   2  -2 8.63851 2.90210   1
 -10   2   2 9.90828 3.02882   1
 -10   2   2 3.94776 2.39633   1
  -8  -2   2 5.58769 2.40772   1
   8  -2  -2 5.85828 2.40423   2
  -8  -2   2 10.2721 2.42554   1
   8  -2  -2 5.91292 1.83713   1
   8  -2  -2 7.25724 1.90490   1
  -8   2   2 7.07371 2.31685   1
   8   2  -2 7.16852 1.83267   1
  -8   2   2 6.52056 2.35696   1
   8   2  -2 4.19667 2.28044   1
   8   2  -2 10.8117 3.02748   2
   6  -2  -2 0.53748 1.07502   1
   6  -2  -2 -1.2865 1.75552   2
   6  -2  -2 -0.7095 1.10977   1
  -6  -2   2 -0.8364 1.20971   1
  -6  -2   2 -0.9022 1.61366   1
   6   2  -2 1.16928 2.12380   2
  -6   2   2 -2.1142 1.48084   1
   6   2  -2 0.53349 1.72882   1
  -6   2   2 0.00224 1.50271   1
   6   2  -2 -0.7167 1.23473   1
  -4  -2   2 413.449 10.8959   1
  -4  -2   2 391.000 10.9048   1
   4  -2  -2 400.852 9.84342   1
   4  -2  -2 397.164 11.4051   2
  -4   2   2 392.191 11.3789   2
   4   2  -2 414.801 11.8700   2
  -4   2   2 409.157 10.5210   1
  -4   2   2 386.196 10.5187   1
   4   2  -2 385.699 10.7425   1
   4   2  -2 391.827 10.5514   1
  -2  -2   2 396.210 10.4578   1
  -2  -2   2 398.029 10.4399   1
   2   2  -2 392.556 10.3181   1
   2   2  -2 413.540 11.1247   2
  -2   2   2 406.710 9.93387   1
  -2   2   2 378.832 9.92395   1
  -2   2   2 386.550 11.0936   2
   2   2  -2 397.346 10.2733   1
   0  -2   2 1.58336 1.42927   1
   0  -2   2 -1.1440 1.16760   1
   0  -2  -2 0.78701 1.00323   1
   0  -2  -2 0.80460 0.95859   1
   0   2  -2 0.64232 1.25624   2
   0   2  -2 1.19007 1.34808   1
   0   2   2 1.56656 1.18790   1
   0   2  -2 0.81847 1.28077   1
   0   2   2 0.51069 1.25784   1
   2  -2   2 177.817 6.27353   1
   2  -2   2 188.977 6.25359   1
  -2  -2  -2 169.512 5.86346   1
  -2  -2  -2 184.669 5.95687   1
  -2   2  -2 181.639 6.23691   1
   2   2   2 167.289 6.01647   1
   2   2   2 180.777 6.32514   1
  -2   2  -2 172.587 6.14484   1
  -4  -2  -2 35.6620 3.27967   1
   4  -2   2 32.0541 3.10463   1
   4  -2   2 28.1249 3.08149   1
  -4  -2  -2 30.5550 3.05026   1
  -4   2  -2 30.6228 3.14914   1
   4   2   2 29.3902 3.27398   1
   4   2   2 27.0898 2.95169   1
  -4   2  -2 30.2616 3.14790   1
  -6  -2  -2 128.863 6.33931   1
   6  -2   2 124.070 6.47321   1
  -6   2  -2 119.821 6.52108   1
   6   2   2 134.481 7.11453   1
   6   2   2 130.932 6.46089   1
  -8  -2  -2 3.33999 2.57652   1
   8  -2   2 -1.7260 2.69016   1
   8   2   2 -7.8926 2.81750   1
  -8   2  -2 3.37876 2.76629   1
 -10  -2  -2 111.694 7.19135   1
  10  -2   2 110.106 7.35070   1
  10   2   2 94.4812 7.47196   1
 -10   2  -2 118.255 7.50977   1
 -12  -2  -2 14.7243 4.03023   1
  12  -2   2 17.4074 4.18378   1
 -12   2  -2 8.57461 3.63299   1
  12   2   2 16.9740 4.73013   1
  14  -2   2 146.680 9.44091   1
 -14  -2  -2 151.928 9.77561   1
  14   2   2 136.739 8.52701   2
 -14   2  -2 152.608 9.89896   1
  14   2   2 156.428 10.0158   1
 -16  -2  -2 41.0359 6.68746   1
  16  -2   2 34.6414 5.98033   1
 -16   2  -2 29.8364 5.82672   1
  16   2   2 26.2206 4.57865   2
  16   2   2 19.2371 5.53363   1
 -18  -2  -2 40.5479 7.04273   1
 -18   2  -2 47.3207 7.20238   1
 -19  -3   2 26.8938 6.03419   1
 -19   3   2 43.0601 6.92658   1
  19   3  -2 38.2923 7.06678   2
 -17  -3   2 107.483 9.13626   1
  17  -3  -2 86.0473 6.63522   2
 -17   3   2 91.0990 8.26330   1
  17   3  -2 83.6420 8.54099   2
 -15  -3   2 97.4482 7.73288   1
  15  -3  -2 83.9323 6.50886   1
  15  -3  -2 86.7612 6.42910   2
  15   3  -2 99.7418 6.57751   1
 -15   3   2 75.6057 7.15752   1
  15   3  -2 95.4208 8.12027   2
 -13  -3   2 20.6280 3.94545   1
  13  -3  -2 22.5956 3.80356   2
  13  -3  -2 28.3556 3.42852   1
 -13   3   2 14.9798 3.92472   1
  13   3  -2 21.1349 4.65447   2
  13   3  -2 24.1750 3.94866   1
  11  -3  -2 353.480 12.3524   2
  11  -3  -2 375.843 11.8170   1
 -11  -3   2 381.187 13.0225   1
  11   3  -2 368.811 13.8108   2
 -11   3   2 380.679 13.1665   1
  11   3  -2 374.874 12.5159   1
  -9  -3   2 1113.68 29.4326   1
   9  -3  -2 1073.17 28.1473   1
  -9  -3   2 1057.36 29.1807   1
   9  -3  -2 1057.37 28.7752   2
  -9   3   2 1122.22 29.3323   1
   9   3  -2 1088.61 30.2690   2
  -9   3   2 1086.17 29.0604   1
   9   3  -2 1103.24 28.8996   1
   7  -3  -2 468.100 13.0387   1
  -7  -3   2 486.103 14.0491   1
   7  -3  -2 479.423 14.0238   2
  -7  -3   2 482.715 14.1910   1
   7  -3  -2 476.154 13.1014   1
   7   3  -2 467.832 13.5056   1
   7   3  -2 474.140 13.8873   1
  -7   3   2 483.853 14.0608   1
  -7   3   2 467.807 13.7594   1
  -5  -3   2 440.022 12.4163   1
   5  -3  -2 430.304 11.5183   1
  -5  -3   2 432.863 12.4899   1
   5  -3  -2 421.275 12.5591   2
   5  -3  -2 435.704 11.5397   1
   5   3  -2 443.522 12.3833   1
  -5   3   2 439.648 12.0866   1
  -5   3   2 441.295 12.2551   1
   5   3  -2 431.596 12.1186   1
  -3  -3   2 1347.35 33.4376   1
  -3  -3   2 1354.19 33.4898   1
  -3  -3   2 1317.23 33.4386   1
   3  -3  -2 1303.23 32.5940   1
   3   3  -2 1328.71 33.2286   1
   3   3  -2 1330.66 33.3187   1
  -3   3   2 1378.66 33.0959   1
  -3   3   2 1364.49 33.1536   1
  -1  -3   2 2273.04 55.6995   1
   1  -3  -2 2261.17 55.0751   1
   1  -3  -2 2302.38 55.0608   1
  -1  -3   2 2347.35 55.7155   1
  -1   3   2 2288.85 55.3448   1
   1   3  -2 2217.51 55.5490   1
   1   3  -2 2302.63 55.5806   1
  -1   3   2 2262.10 55.4122   1
  -1  -3  -2 2.77693 1.47790   1
   1  -3   2 3.11776 1.71860   1
   1  -3   2 -0.8168 1.44607   1
  -1  -3  -2 1.24707 1.36590   1
   1   3   2 4.34889 1.81584   1
  -1   3  -2 2.20642 1.75121   1
  -1   3  -2 2.85832 1.84899   1
   1   3   2 3.21233 1.62811   1
  -3  -3  -2 23.8494 2.56561   1
   3  -3   2 24.4307 3.00954   1
   3  -3   2 19.7769 2.56236   1
  -3  -3  -2 18.5512 2.43112   1
   3   3   2 19.3921 2.86675   1
  -3   3  -2 18.8798 2.60176   1
  -3   3  -2 19.7734 2.78010   1
   3   3   2 18.3088 2.46883   1
   5  -3   2 406.455 12.9426   1
   5  -3   2 420.772 12.8145   1
  -5  -3  -2 403.992 12.7265   1
  -5  -3  -2 418.687 15.7802   1
   5   3   2 388.765 12.6655   1
  -5   3  -2 405.537 12.9518   1
   5   3   2 419.422 13.1928   1
  -5   3  -2 407.527 12.7439   1
  -7  -3  -2 287.677 10.3096   1
   7  -3   2 276.138 10.5466   1
  -7   3  -2 291.408 10.8516   1
   7   3   2 278.169 10.9479   1
  -9  -3  -2 320.779 12.1381   1
   9  -3   2 323.324 12.2294   1
   9   3   2 322.976 12.8115   1
  -9   3  -2 330.618 12.5283   1
  11  -3   2 89.9033 7.27550   1
 -11  -3  -2 96.3425 7.72916   1
  11   3   2 86.4157 7.61743   1
 -11   3  -2 89.3497 7.21800   1
  13  -3   2 196.572 10.3019   1
 -13  -3  -2 198.287 10.4157   1
  13   3   2 174.039 10.5302   1
 -13   3  -2 191.631 10.6138   1
 -15  -3  -2 104.209 9.01221   1
  15  -3   2 105.196 8.48641   1
 -15   3  -2 99.3882 8.86747   1
  15   3   2 121.028 9.68001   1
  15   3   2 118.052 8.69577   2
 -17  -3  -2 -2.9070 4.01905   1
  17   3   2 4.18109 3.51562   2
 -17   3  -2 2.75451 4.67632   1
 -20  -4   2 34.0396 6.49706   1
  20   4  -2 37.5108 7.31965   2
 -20   4   2 28.5615 6.33734   1
 -18  -4   2 4.32727 4.24479   1
 -18   4   2 2.37065 4.33077   1
  18   4  -2 -1.6634 4.46962   2
 -16  -4   2 201.552 11.3185   1
  16  -4  -2 208.855 9.43622   2
  16   4  -2 218.426 12.0775   2
 -16   4   2 207.088 11.6932   1
  14  -4  -2 14.0539 3.25501   2
  14  -4  -2 11.6955 2.72607   1
 -14  -4   2 10.1523 3.75482   1
  14   4  -2 13.9170 3.73110   1
 -14   4   2 15.4706 4.50863   1
  14   4  -2 10.1129 4.24462   2
  12  -4  -2 197.672 8.45620   2
  12  -4  -2 201.917 7.90272   1
 -12  -4   2 201.014 9.32013   1
 -12   4   2 209.988 9.88139   1
  12   4  -2 200.036 10.4011   2
  12   4  -2 194.978 8.90711   1
  10  -4  -2 223.823 8.16273   1
 -10  -4   2 237.382 9.42638   1
  10  -4  -2 243.361 8.85341   2
 -10   4   2 218.194 9.11628   1
  10   4  -2 238.398 9.34817   1
 -10   4   2 243.840 9.92013   1
   8  -4  -2 944.626 25.5298   2
  -8  -4   2 980.239 26.0610   1
   8  -4  -2 934.299 24.8822   1
  -8  -4   2 949.807 26.1442   1
  -8   4   2 936.965 25.6631   1
  -8   4   2 976.517 26.0626   1
   8   4  -2 955.617 25.8548   1
   6  -4  -2 86.6503 3.99383   1
  -6  -4   2 83.0364 4.71317   1
   6  -4  -2 82.2204 3.86728   1
   6  -4  -2 80.8177 3.90351   1
  -6  -4   2 77.7417 4.75741   1
  -6   4   2 80.0934 4.62897   1
   6   4  -2 73.9151 5.10826   1
  -6   4   2 88.0025 5.05770   1
   6   4  -2 82.9096 4.53130   1
  -4  -4   2 9.49281 2.01950   1
   4  -4  -2 9.61948 1.62042   1
  -4  -4   2 8.33109 1.95590   1
   4  -4  -2 12.3691 1.58978   1
   4   4  -2 12.9801 2.43851   1
  -4   4   2 8.31668 1.89632   1
   4   4  -2 10.9962 1.95975   1
  -4   4   2 9.26833 2.12350   1
   2  -4  -2 1171.81 28.9733   1
  -2  -4   2 1162.98 29.6716   1
   2  -4  -2 1171.82 28.9887   1
  -2  -4   2 1187.56 29.6965   1
   2   4  -2 1160.96 29.5682   1
   2   4  -2 1143.81 29.4289   1
  -2   4   2 1134.94 29.3619   1
  -2   4   2 1186.76 29.3490   1
   0  -4   2 5.35995 1.74249   1
   0  -4   2 4.31521 1.66928   1
   0  -4  -2 6.86545 1.54469   1
   0   4   2 4.29719 1.86945   1
   0   4   2 4.94794 1.67306   1
   0   4  -2 8.80010 1.91255   1
   0   4  -2 6.51468 2.05503   1
  -2  -4  -2 77.2101 3.98959   1
  -2  -4  -2 69.1184 3.78482   1
   2  -4   2 63.2088 4.26194   1
   2  -4   2 69.0535 4.12514   1
  -2   4  -2 66.7248 4.47636   1
   2   4   2 72.7291 4.19771   1
   2   4   2 77.4451 4.57369   1
  -2   4  -2 72.1744 4.37236   1
  -4  -4  -2 5.19353 2.05765   1
   4  -4   2 2.19538 2.23879   1
  -4  -4  -2 3.20532 2.09472   1
   4  -4   2 4.79295 2.25109   1
  -4   4  -2 2.78020 2.50913   1
   4   4   2 8.37767 2.46518   1
   4   4   2 2.43568 2.79898   1
  -4   4  -2 5.44755 2.39590   1
   6  -4   2 560.000 16.9826   1
  -6  -4  -2 543.570 16.6867   1
   6   4   2 576.029 17.3465   1
  -6   4  -2 555.828 17.0741   1
   8  -4   2 45.5397 4.90698   1
  -8  -4  -2 45.9004 4.90377   1
  -8   4  -2 33.2108 4.38630   1
   8   4   2 44.2692 5.41688   1
 -10  -4  -2 69.2157 6.17995   1
  10  -4   2 67.9841 6.19076   1
 -10   4  -2 63.3822 6.06207   1
  10   4   2 79.9395 7.10021   1
 -12  -4  -2 18.5961 4.26842   1
  12  -4   2 15.3945 4.10424   1
 -12   4  -2 16.2485 4.47741   1
  12   4   2 9.90696 4.89882   1
  14  -4   2 24.9435 4.99073   1
 -14  -4  -2 17.7663 4.78343   1
 -14   4  -2 33.4313 5.89752   1
  14   4   2 18.9785 5.48699   1
 -16  -4  -2 0.69355 3.86994   1
 -16   4  -2 2.06318 4.64869   1
  16   4   2 0.16233 4.62969   1
  16   4   2 -0.2841 4.16651   2
 -18  -4  -2 2.84892 4.21041   1
 -18   4  -2 -4.9458 4.40081   1
 -19  -5   2 17.2942 5.34186   1
  19   5  -2 11.9735 5.69188   2
 -19   5   2 7.37970 4.68139   1
 -17  -5   2 133.090 9.88026   1
 -17   5   2 129.723 10.1003   1
  17   5  -2 118.513 10.4914   2
  15  -5  -2 40.7580 4.59549   2
 -15  -5   2 39.2391 5.74340   1
  15   5  -2 33.8958 6.37747   2
  15   5  -2 41.3573 5.22963   1
 -15   5   2 30.5763 5.58445   1
 -13  -5   2 224.023 10.6642   1
  13  -5  -2 239.936 9.52521   2
  13  -5  -2 233.977 8.99380   1
  13   5  -2 242.920 10.4898   1
 -13   5   2 237.842 11.2268   1
  13   5  -2 228.670 11.9695   2
  11  -5  -2 143.898 7.02569   2
  11  -5  -2 155.874 6.70219   1
 -11  -5   2 154.963 7.98566   1
  11   5  -2 139.669 7.65616   1
 -11   5   2 150.700 8.18144   1
   9  -5  -2 145.077 6.22893   1
  -9  -5   2 159.102 7.57346   1
  -9   5   2 151.212 7.67519   1
  -9   5   2 143.558 7.13499   1
   9   5  -2 161.922 7.86211   1
   7  -5  -2 273.232 8.97265   1
  -7  -5   2 283.957 10.0098   1
  -7  -5   2 290.582 10.1103   1
   7  -5  -2 297.017 9.08157   1
  -7   5   2 278.165 10.2315   1
   7   5  -2 279.442 10.1616   1
  -7   5   2 277.934 9.82799   1
   5  -5  -2 47.4078 3.29200   1
  -5  -5   2 46.0653 3.88475   1
  -5  -5   2 50.6570 4.04465   1
   5  -5  -2 48.9524 3.35538   1
   5   5  -2 45.7678 4.04388   1
  -5   5   2 47.7557 3.78001   1
   5   5  -2 40.9202 3.43195   1
  -5   5   2 43.0917 3.79246   1
   5   5  -2 45.7634 3.76898   1
  -3  -5   2 19.8600 2.63582   1
  -3  -5   2 20.3977 2.64447   1
   3  -5  -2 24.4057 2.33646   1
   3  -5  -2 23.8730 2.27852   1
   3   5  -2 19.9436 2.59293   1
  -3   5   2 24.0478 2.60479   1
  -3   5   2 21.8491 2.81592   1
  -3   5   2 21.2876 2.52844   1
   3   5  -2 18.8127 2.84596   1
   1  -5  -2 674.298 17.8378   1
  -1  -5   2 668.965 18.4129   1
   1  -5  -2 655.365 17.7650   1
  -1  -5   2 678.083 18.5030   1
   1   5  -2 651.499 18.2247   1
   1   5  -2 667.403 18.4239   1
  -1   5   2 692.201 18.3942   1
  -1   5   2 676.023 18.1668   1
  -1  -5  -2 58.6298 3.64823   1
   1  -5   2 54.8121 3.96188   1
  -1  -5  -2 43.1056 3.49167   1
   1  -5   2 49.8945 3.90082   1
  -1   5  -2 53.4617 4.17799   1
   1   5   2 52.9397 3.90674   1
   1   5   2 55.7979 4.38683   1
  -1   5  -2 54.9691 4.47910   1
   3  -5   2 17.7105 2.80275   1
  -3  -5  -2 17.3557 2.72504   1
   3  -5   2 23.6966 3.09665   1
   3   5   2 16.2881 3.20140   1
   3   5   2 9.91548 2.46994   1
  -3   5  -2 15.2906 3.18218   1
  -3   5  -2 21.0259 3.53867   1
   5  -5   2 193.963 8.25289   1
  -5  -5  -2 197.807 8.02249   1
   5   5   2 201.456 8.77275   1
  -5   5  -2 210.770 8.70235   1
   7  -5   2 92.3892 6.21460   1
  -7  -5  -2 95.2943 5.98191   1
   7   5   2 100.625 7.09839   1
  -7   5  -2 87.9893 6.54713   1
   9  -5   2 1.79898 2.57073   1
  -9  -5  -2 1.20847 2.48685   1
   9   5   2 -2.7323 3.54013   1
  -9   5  -2 0.24044 2.93456   1
  11  -5   2 7.44921 3.42213   1
 -11  -5  -2 16.4086 3.93419   1
 -11   5  -2 8.21862 3.99939   1
  11   5   2 11.5945 4.85825   1
  13  -5   2 24.2829 4.79228   1
 -13  -5  -2 32.7255 5.24499   1
 -13   5  -2 18.9208 4.76866   1
  13   5   2 32.5849 6.31138   1
 -15  -5  -2 4.94132 3.90101   1
  15  -5   2 11.3237 4.25650   1
 -15   5  -2 0.11715 4.01958   1
  15   5   2 15.2481 5.60917   1
 -17  -5  -2 45.7149 6.88510   1
  17   5   2 24.8403 6.24380   2
 -17   5  -2 35.6208 6.69305   1
 -18  -6   2 125.134 10.5663   1
 -18   6   2 140.228 11.3763   1
  18   6  -2 129.088 11.7429   2
 -16  -6   2 190.491 11.1021   1
 -16   6   2 218.040 12.2395   1
  16   6  -2 168.607 12.1245   2
 -14  -6   2 70.8519 7.03211   1
  14   6  -2 55.5994 7.30153   2
  14   6  -2 54.8712 6.06293   1
 -14   6   2 56.9371 6.58756   1
 -12  -6   2 124.087 7.78320   1
  12  -6  -2 120.582 6.08600   1
  12   6  -2 121.316 7.92566   1
 -12   6   2 115.766 8.28032   1
  10  -6  -2 179.694 7.32793   1
 -10  -6   2 176.269 8.64370   1
 -10   6   2 182.669 9.13949   1
  10   6  -2 182.517 8.89916   1
   8  -6  -2 328.835 10.4688   1
   8  -6  -2 313.852 10.4060   1
  -8  -6   2 336.491 11.6917   1
  -8   6   2 308.742 11.2498   1
  -8   6   2 329.290 11.8627   1
   8   6  -2 319.679 11.7542   1
  -6  -6   2 91.4642 5.43505   1
  -6  -6   2 93.6426 5.83512   1
   6  -6  -2 92.8853 4.63663   1
  -6   6   2 80.7209 5.20729   1
  -6   6   2 84.7180 5.58857   1
   6   6  -2 89.9388 5.78777   1
   4  -6  -2 237.909 7.88820   1
   4  -6  -2 237.160 7.85976   1
  -4  -6   2 233.867 8.75778   1
  -4  -6   2 223.852 8.46814   1
  -4   6   2 226.488 8.46966   1
  -4   6   2 231.316 8.69039   1
   4   6  -2 243.397 8.97965   1
   2  -6  -2 1051.66 27.4273   1
  -2  -6   2 1057.54 28.2267   1
  -2  -6   2 1011.34 28.0501   1
   2  -6  -2 1043.59 27.3699   1
  -2   6   2 1058.41 28.0827   1
   2   6  -2 1099.55 28.9242   1
   2   6  -2 1090.32 28.1995   1
  -2   6   2 1060.76 27.8780   1
   0  -6   2 1177.92 31.2561   1
   0  -6  -2 1146.17 30.6498   1
   0  -6  -2 1192.76 30.7166   1
   0  -6   2 1206.59 31.2949   1
   0   6  -2 1246.75 32.3640   1
   0   6   2 1167.87 30.9951   1
   0   6  -2 1205.73 31.3282   1
   0   6   2 1181.04 31.2252   1
   2  -6   2 10.9627 2.54311   1
  -2  -6  -2 10.7219 2.40525   1
   2   6   2 9.67294 2.40167   1
  -2   6  -2 13.7173 3.13599   1
   2   6   2 6.75411 2.92814   1
  -4  -6  -2 447.633 14.0562   1
   4  -6   2 452.802 14.3534   1
   4   6   2 441.062 14.7036   1
  -4   6  -2 474.334 14.7701   1
   6  -6   2 431.364 14.3079   1
  -6  -6  -2 433.459 14.0928   1
   6   6   2 442.326 14.9168   1
  -6   6  -2 406.604 14.4697   1
   8  -6   2 13.2896 3.31269   1
  -8  -6  -2 15.5727 3.41959   1
  -8   6  -2 8.99231 3.50132   1
   8   6   2 14.2753 4.42616   1
  10  -6   2 59.5548 5.89653   1
 -10  -6  -2 53.5869 5.75355   1
  10   6   2 60.5665 6.87820   1
 -10   6  -2 48.7218 5.89110   1
 -12  -6  -2 65.1011 6.71137   1
  12  -6   2 69.1235 6.70444   1
  12   6   2 61.2869 7.37451   1
 -12   6  -2 53.9080 6.61288   1
  14  -6   2 100.499 8.28012   1
 -14  -6  -2 87.5332 8.24957   1
  14   6   2 108.815 9.71937   1
 -14   6  -2 83.9416 8.32970   1
 -16  -6  -2 15.6973 4.76315   1
 -16   6  -2 16.5514 5.75069   1
  16   6   2 11.7886 5.64740   1
 -19  -7   2 14.6524 5.39179   1
 -19   7   2 9.52651 5.74971   1
  19   7  -2 26.3467 6.82764   2
 -17  -7   2 0.08421 3.54389   1
 -17   7   2 1.96291 5.00534   1
  17   7  -2 -5.3362 4.63211   2
 -15  -7   2 6.75068 3.91867   1
 -15   7   2 18.9530 5.50525   1
  15   7  -2 -2.9653 4.80145   2
 -13  -7   2 217.858 11.0966   1
 -13   7   2 229.340 11.7285   1
  13   7  -2 242.331 11.1339   1
  11  -7  -2 2.82212 2.00175   1
 -11  -7   2 2.46496 2.91738   1
  11   7  -2 3.67232 3.68916   1
 -11   7   2 0.82808 3.61140   1
  -9  -7   2 323.278 12.2398   1
   9  -7  -2 328.748 11.0075   1
   9  -7  -2 331.341 11.0362   1
  -9   7   2 331.751 12.6555   1
   9   7  -2 332.332 12.5058   1
   7  -7  -2 4.34263 1.94810   1
  -7  -7   2 1.88179 2.22211   1
  -7   7   2 -2.8480 2.64950   1
  -7   7   2 2.07622 2.90016   1
   7   7  -2 -0.1695 2.99128   1
   5  -7  -2 -1.8660 1.55947   1
  -5  -7   2 -1.8697 1.82500   1
  -5   7   2 2.95248 2.57548   1
  -5   7   2 0.40589 2.31445   1
   5   7  -2 4.90950 2.85240   1
  -3  -7   2 116.323 6.12135   1
   3  -7  -2 101.298 5.06708   1
   3   7  -2 102.798 6.26706   1
  -3   7   2 106.211 6.23381   1
  -3   7   2 105.273 5.80724   1
  -1  -7   2 660.826 18.9493   1
  -1  -7   2 665.524 18.9843   1
   1  -7  -2 642.295 18.1263   1
   1   7  -2 656.031 18.9067   1
  -1   7   2 638.369 18.6542   1
  -1   7   2 625.078 18.7169   1
   1  -7   2 36.4105 3.91913   1
  -1  -7  -2 27.8564 3.31107   1
   1   7   2 26.3314 3.80088   1
  -1   7  -2 31.1418 3.86900   1
   1   7   2 23.5950 3.23564   1
  -3  -7  -2 3.35668 2.26862   1
   3  -7   2 2.08789 2.13411   1
  -3   7  -2 3.49461 2.86033   1
   3   7   2 -1.8784 2.97360   1
  -5  -7  -2 86.1558 5.63765   1
   5  -7   2 80.2135 5.59751   1
  -5   7  -2 73.6274 6.18114   1
   5   7   2 81.0680 6.61440   1
   7  -7   2 199.232 9.07852   1
  -7  -7  -2 195.107 9.06226   1
  -7   7  -2 211.058 10.0424   1
   7   7   2 207.618 10.4510   1
   9  -7   2 118.415 7.41592   1
  -9  -7  -2 122.635 7.68298   1
   9   7   2 104.050 8.63534   1
  -9   7  -2 118.853 8.29331   1
 -11  -7  -2 17.1898 4.39697   1
  11  -7   2 6.91468 3.24713   1
  11   7   2 8.44245 5.09057   1
 -11   7  -2 11.6049 4.42941   1
  13  -7   2 66.7054 6.82864   1
 -13  -7  -2 65.5775 7.21618   1
  13   7   2 65.2667 8.07943   1
 -13   7  -2 60.2162 7.35630   1
 -15  -7  -2 24.7599 5.66117   1
  15   7   2 22.9805 6.59719   1
 -15   7  -2 22.3733 6.05936   1
 -17  -7  -2 2.57553 4.17650   1
 -17   7  -2 -3.7684 4.86310   1
 -18  -8   2 35.6260 6.32903   1
  18   8  -2 29.3159 7.64254   2
 -18   8   2 40.8095 7.19268   1
 -16  -8   2 9.64527 4.40520   1
  16   8  -2 10.1736 6.20078   2
 -16   8   2 13.2566 5.62034   1
 -14  -8   2 168.477 10.3675   1
  14   8  -2 160.810 9.73564   1
 -14   8   2 162.516 10.9946   1
  12  -8  -2 41.0524 6.11170   1
  12  -8  -2 33.4653 4.87109   1
 -12  -8   2 37.2871 5.22450   1
  12   8  -2 33.2089 5.49944   1
 -12   8   2 35.9819 5.67630   1
  10  -8  -2 32.4952 3.79865   1
 -10  -8   2 34.4683 4.79022   1
 -10   8   2 26.3381 4.89792   1
  10   8  -2 34.7598 5.08895   1
   8  -8  -2 8.23581 2.45374   1
  -8  -8   2 6.44834 2.85901   1
  -8   8   2 7.29193 3.53817   1
   8   8  -2 6.03737 3.73728   1
  -6  -8   2 319.294 11.9090   1
   6  -8  -2 333.003 11.0263   1
  -6   8   2 335.966 12.3318   1
   6   8  -2 323.101 12.2324   1
  -4  -8   2 290.222 10.7920   1
   4  -8  -2 274.581 9.68459   1
  -4   8   2 267.314 10.6536   1
   4   8  -2 281.937 10.7784   1
   2  -8  -2 4.23444 2.17802   1
  -2  -8   2 6.48533 2.63890   1
  -2   8   2 5.01255 3.08859   1
   2   8  -2 4.36611 3.19817   1
   0  -8   2 883.979 24.9794   1
   0  -8  -2 863.416 24.2611   1
   0  -8   2 891.039 25.0274   1
   0   8   2 872.753 25.0500   1
   0   8  -2 906.801 25.1872   1
   2  -8   2 41.4572 4.37480   1
  -2  -8  -2 35.8982 3.97383   1
  -2   8  -2 31.5530 4.42806   1
   2   8   2 34.6092 4.57906   1
  -4  -8  -2 298.131 10.8720   1
   4  -8   2 288.681 11.1125   1
   4   8   2 286.255 11.7906   1
  -4   8  -2 289.267 11.6971   1
   6  -8   2 33.0461 4.29598   1
  -6  -8  -2 37.3791 4.43245   1
   6   8   2 37.1506 5.51379   1
  -6   8  -2 34.7476 5.13627   1
  -8  -8  -2 50.3360 5.60022   1
   8  -8   2 53.1873 5.53540   1
   8   8   2 39.5899 6.26044   1
  -8   8  -2 50.8419 6.00366   1
  10  -8   2 0.67164 2.75699   1
 -10  -8  -2 6.28546 3.33007   1
  10   8   2 3.28824 4.96224   1
 -10   8  -2 0.65820 3.91172   1
 -12  -8  -2 7.15998 4.05495   1
  12  -8   2 9.34180 3.74628   1
 -12   8  -2 1.98886 4.28272   1
  12   8   2 3.95830 5.53902   1
 -14  -8  -2 64.1956 7.36510   1
 -14   8  -2 61.5701 7.90544   1
  14   8   2 55.5135 8.10014   1
 -16  -8  -2 13.7994 4.93182   1
 -16   8  -2 9.69550 5.65020   1
 -17  -9   2 53.4222 7.06766   1
  17   9  -2 55.8302 9.35046   2
 -17   9   2 55.5495 8.00175   1
 -15  -9   2 -2.1570 3.63594   1
 -15   9   2 3.66559 4.71170   1
 -13  -9   2 91.1091 8.49469   1
 -13   9   2 66.2476 7.51445   1
  13   9  -2 83.1478 7.86532   1
 -11  -9   2 113.894 8.31953   1
  11  -9  -2 119.566 8.23236   1
 -11   9   2 127.056 9.21025   1
  11   9  -2 128.139 8.83948   1
  -9  -9   2 29.4001 4.69806   1
   9  -9  -2 38.4394 3.97483   1
  -9   9   2 36.6735 5.31327   1
   9   9  -2 36.6069 5.49737   1
   7  -9  -2 151.411 7.17960   1
  -7  -9   2 157.504 8.43562   1
   7   9  -2 146.706 8.66215   1
  -7   9   2 175.557 9.15753   1
  -5  -9   2 35.8930 4.53643   1
   5  -9  -2 33.1674 3.75074   1
  -5   9   2 37.1663 4.77570   1
   5   9  -2 29.2984 4.64861   1
  -3  -9   2 54.1921 5.35202   1
   3  -9  -2 39.7228 4.00641   1
  -3   9   2 40.2423 4.82851   1
   3   9  -2 57.1735 5.45559   1
   1  -9  -2 559.283 16.7543   1
  -1  -9   2 537.712 17.4984   1
  -1   9   2 557.508 17.7707   1
   1   9  -2 560.365 17.6230   1
   1  -9   2 78.5929 5.94832   1
   1  -9   2 75.2989 5.76197   1
  -1  -9  -2 81.8203 5.52268   1
   1   9   2 86.4729 6.73526   1
  -1   9  -2 70.7392 5.86868   1
   3  -9   2 164.257 8.23033   1
  -3  -9  -2 172.537 8.22054   1
   3   9   2 175.987 9.19873   1
  -3   9  -2 175.001 9.01211   1
  -5  -9  -2 471.823 16.2217   1
   5  -9   2 494.941 16.6286   1
  -5   9  -2 513.556 17.5090   1
   5   9   2 511.333 17.7351   1
  -7  -9  -2 163.431 9.09151   1
   7  -9   2 195.123 9.49746   1
  -7   9  -2 200.355 10.5930   1
   7   9   2 196.454 11.0330   1
  -9  -9  -2 144.901 8.79176   1
   9  -9   2 157.473 8.83801   1
  -9   9  -2 167.918 10.3623   1
   9   9   2 147.995 10.5218   1
 -11  -9  -2 38.4486 5.66404   1
  11  -9   2 29.8737 5.00331   1
 -11   9  -2 29.4125 6.00638   1
  11   9   2 41.4506 7.01429   1
 -13  -9  -2 162.230 10.4566   1
  13   9   2 159.770 12.2385   1
 -13   9  -2 162.550 11.8809   1
 -15  -9  -2 81.4500 8.50710   1
  15   9   2 84.8839 10.6460   1
 -15   9  -2 92.7836 9.72054   1
 -16 -10   2 15.3963 4.79198   1
  16  10  -2 13.1978 7.17750   2
 -16  10   2 20.1819 6.16763   1
 -14 -10   2 5.88918 3.97725   1
 -14  10   2 7.71713 5.00177   1
 -12 -10   2 6.74589 3.96378   1
 -12  10   2 -2.3131 4.35122   1
  12  10  -2 6.66527 4.61254   1
 -10 -10   2 -1.2398 3.08775   1
 -10  10   2 -8.4289 3.83724   1
  10  10  -2 -2.5896 3.98232   1
  -8 -10   2 3.04777 3.02718   1
   8 -10  -2 4.25554 2.30474   1
  -8  10   2 -5.7541 3.64572   1
   8  10  -2 3.61151 4.10403   1
   6 -10  -2 -0.5919 2.13825   1
  -6 -10   2 -1.4220 2.48298   1
   6  10  -2 0.93665 3.79899   1
  -6  10   2 -0.6133 3.67908   1
  -4 -10   2 6.60100 3.16876   1
   4 -10  -2 0.15393 2.13611   1
  -4  10   2 7.33391 3.62929   1
   4  10  -2 3.16119 3.65214   1
  -2 -10   2 130.170 7.60073   1
   2 -10  -2 124.971 6.65777   1
   2  10  -2 130.269 8.01352   1
  -2  10   2 117.777 7.88928   1
   0 -10   2 76.3057 6.24838   1
   0 -10  -2 76.8489 5.56285   1
   0  10  -2 72.3601 6.37616   1
   0  10   2 68.3329 6.34092   1
   2 -10   2 26.0519 3.94194   1
   2 -10   2 21.6663 4.01635   1
  -2 -10  -2 21.1877 3.77636   1
   2  10   2 19.3236 4.56886   1
  -2  10  -2 34.1709 4.94050   1
   4 -10   2 103.227 7.08358   1
  -4 -10  -2 108.931 6.96209   1
   4  10   2 104.409 8.22768   1
  -4  10  -2 100.855 8.12682   1
  -6 -10  -2 96.0265 7.18665   1
   6 -10   2 124.842 7.60802   1
  -6  10  -2 97.1280 8.14255   1
   6  10   2 102.701 8.75143   1
  -8 -10  -2 13.0467 3.97049   1
   8 -10   2 28.8392 4.54447   1
  -8  10  -2 12.5460 4.86164   1
   8  10   2 13.1099 5.44120   1
  10 -10   2 41.1305 5.54040   1
 -10 -10  -2 42.9518 5.86393   1
  10  10   2 32.2802 6.80883   1
 -10  10  -2 43.5173 6.86154   1
 -12 -10  -2 3.17006 3.63733   1
  12  10   2 12.4035 6.20382   1
 -12  10  -2 4.55034 5.15104   1
 -14 -10  -2 63.9298 7.51833   1
 -14  10  -2 67.4507 8.72482   1
  14  10   2 80.7307 9.69235   1
 -15 -11   2 3.45013 4.50929   1
 -15  11   2 2.60036 5.33702   1
 -13 -11   2 71.5865 7.90430   1
 -13  11   2 57.9647 7.90572   1
 -11 -11   2 18.6865 4.59329   1
 -11  11   2 -1.5075 4.47295   1
  11  11  -2 16.5090 5.32869   1
  -9 -11   2 70.9496 7.01252   1
   9  11  -2 85.2335 7.89151   1
  -9  11   2 69.5018 7.46414   1
  -7 -11   2 95.8422 7.68435   1
   7 -11  -2 92.0665 5.99198   1
  -7  11   2 81.5969 7.73165   1
   7  11  -2 93.7744 8.01642   1
  -5 -11   2 11.8282 3.85730   1
   5 -11  -2 -0.0730 2.17134   1
  -5  11   2 2.80806 3.99112   1
   5  11  -2 5.35887 4.43060   1
  -3 -11   2 26.4446 4.67740   1
   3 -11  -2 23.5731 3.69242   1
   3  11  -2 21.3020 5.01213   1
  -3  11   2 22.3276 4.77807   1
   1 -11  -2 33.7255 4.31791   1
  -1 -11   2 39.9307 5.11687   1
   1  11  -2 41.7177 5.65957   1
  -1  11   2 39.2056 5.54499   1
  -1 -11  -2 121.885 7.25737   1
   1 -11   2 125.045 8.02007   1
  -1  11  -2 120.545 8.46515   1
   1  11   2 126.107 8.92186   1
   3 -11   2 40.0986 5.05430   1
   3 -11   2 50.5781 5.64041   1
  -3 -11  -2 49.4254 5.29380   1
   3  11   2 37.8715 6.10456   1
  -3  11  -2 40.6068 5.83533   1
  -5 -11  -2 134.887 8.01998   1
   5 -11   2 102.512 7.54388   1
   5 -11   2 103.681 7.79193   1
   5  11   2 163.868 10.2740   1
  -5  11  -2 87.2326 7.99200   1
   7 -11   2 11.1919 3.63340   1
  -7 -11  -2 5.79888 3.50591   1
  -7  11  -2 10.1646 5.19280   1
   7  11   2 8.23529 5.70554   1
   9 -11   2 45.6188 5.70752   1
  -9 -11  -2 41.3334 5.81348   1
  -9  11  -2 24.0570 6.17178   1
   9  11   2 47.3115 7.69675   1
 -11 -11  -2 30.3559 5.39130   1
  11  11   2 44.7809 7.95184   1
 -11  11  -2 30.6054 6.79086   1
 -13 -11  -2 28.5832 6.63638   1
 -13  11  -2 32.6398 7.71031   1
  13  11   2 37.0813 8.08445   1
 -14 -12   2 94.7109 9.48071   1
 -14  12   2 106.712 10.3740   1
 -12 -12   2 49.3011 7.06906   1
 -12  12   2 48.9675 7.78607   1
 -10 -12   2 61.5324 6.95852   1
  10  12  -2 52.4735 7.14286   1
 -10  12   2 58.7369 7.80579   1
  -8 -12   2 22.1981 4.76807   1
   8  12  -2 2.70596 4.91604   1
  -8  12   2 23.0412 5.69180   1
  -6 -12   2 198.373 10.5851   1
   6 -12  -2 183.516 8.78184   1
   6  12  -2 197.470 11.3339   1
  -6  12   2 207.484 11.6953   1
   4 -12  -2 6.50083 2.65816   1
  -4 -12   2 12.3192 4.02352   1
   4  12  -2 -0.1766 4.18669   1
  -4  12   2 6.90429 4.60008   1
  -2 -12   2 162.915 9.62935   1
   2 -12  -2 172.894 8.56785   1
   2  12  -2 200.390 10.6940   1
  -2  12   2 185.543 10.4311   1
   0 -12   2 418.988 15.8624   1
   0 -12  -2 414.291 14.8162   1
   0  12   2 427.339 16.5673   1
   0  12  -2 435.005 16.3434   1
   2 -12   2 76.2560 7.04745   1
  -2 -12  -2 75.2881 6.53679   1
  -2  12  -2 78.9024 7.36114   1
   2  12   2 92.5277 8.24419   1
   4 -12   2 288.806 12.7258   1
  -4 -12  -2 276.758 12.0525   1
  -4  12  -2 286.928 13.3660   1
   4  12   2 281.439 13.8534   1
   6 -12   2 221.473 11.1555   1
   6 -12   2 222.367 11.4013   1
  -6 -12  -2 230.709 11.1970   1
   6  12   2 247.570 13.3674   1
  -6  12  -2 232.732 12.5564   1
   8 -12   2 73.7929 7.41369   1
  -8 -12  -2 69.9606 6.90132   1
   8 -12   2 66.8240 6.86900   1
   8  12   2 83.4328 8.91175   1
  -8  12  -2 60.0060 7.87951   1
 -10 -12  -2 40.4296 6.00630   1
 -10  12  -2 36.4207 7.18361   1
  10  12   2 45.6061 7.91209   1
 -12  12  -2 -1.2535 6.00604   1
  12  12   2 -1.9968 5.73518   1
 -13 -13   2 48.5624 7.33916   1
 -13  13   2 40.6135 7.80132   1
 -11 -13   2 46.6979 6.94410   1
 -11  13   2 55.7362 8.13149   1
  -9 -13   2 15.9199 4.88676   1
  -9  13   2 15.0799 5.87521   1
   9  13  -2 15.4703 5.64126   1
  -7 -13   2 17.5202 4.86726   1
   7  13  -2 25.8435 6.27326   1
  -7  13   2 23.9036 5.96102   1
  -5 -13   2 83.6956 7.55374   1
  -5  13   2 70.3924 7.78966   1
   5  13  -2 77.4822 8.03399   1
  -3 -13   2 2.79270 3.63389   1
   3 -13  -2 2.31860 2.61529   1
  -3  13   2 4.99498 5.22425   1
   3  13  -2 7.37430 5.19673   1
   1 -13  -2 29.5735 4.27140   1
  -1 -13   2 28.0147 5.04005   1
  -1  13   2 32.5555 6.21348   1
   1  13  -2 20.2041 5.54089   1
  -1 -13  -2 2.33337 3.01530   1
   1 -13   2 0.85383 3.41391   1
   1  13   2 5.17731 5.13114   1
  -1  13  -2 -1.4050 4.69766   1
   3 -13   2 5.51571 3.67991   1
  -3 -13  -2 11.8802 3.71957   1
  -3  13  -2 0.18343 4.85539   1
   3  13   2 4.50657 5.45366   1
  -5 -13  -2 13.7889 4.03886   1
   5 -13   2 10.8057 4.03520   1
  -5  13  -2 13.7459 5.50392   1
   5  13   2 14.6395 5.91476   1
   7 -13   2 -2.5898 3.11841   1
  -7 -13  -2 -3.1361 3.14570   1
   7 -13   2 -1.9287 3.36696   1
  -7  13  -2 3.34960 5.44765   1
   7  13   2 0.81680 5.76224   1
   9  13   2 -2.3098 6.25185   1
  -9  13  -2 1.55063 5.86443   1
 -11  13  -2 7.01527 6.35053   1
  11  13   2 2.14725 6.48561   1
 -12 -14   2 2.52723 4.80058   1
 -12  14   2 8.13126 6.52068   1
 -10 -14   2 50.5547 7.08935   1
 -10  14   2 32.0342 7.25957   1
  -8 -14   2 24.4572 5.41287   1
  -8  14   2 24.3593 6.80133   1
   8  14  -2 24.3651 6.32548   1
  -6 -14   2 82.1275 8.28174   1
   6  14  -2 85.7775 9.00678   1
  -6  14   2 86.8868 9.05464   1
  -4 -14   2 3.73967 3.71452   1
  -4  14   2 7.45829 5.57504   1
   4  14  -2 -2.3995 4.91204   1
  -2 -14   2 125.168 9.16344   1
   2  14  -2 108.373 9.29307   1
  -2  14   2 118.457 9.99220   1
   0 -14   2 19.2424 4.71818   1
   0  14   2 15.4366 6.06814   1
   0  14  -2 19.2401 5.84666   1
   2 -14   2 151.593 9.74526   1
  -2  14  -2 156.393 11.0754   1
   2  14   2 187.273 12.3375   1
   4 -14   2 1.52607 3.82739   1
   4  14   2 15.0164 6.17869   1
  -4  14  -2 7.77016 5.51922   1
   6 -14   2 41.3739 6.07441   1
  -6  14  -2 49.5111 7.54014   1
   6  14   2 40.8174 7.80532   1
  -8  14  -2 115.367 10.4645   1
   8  14   2 124.843 11.3637   1
 -10  14  -2 31.4248 7.56844   1
  10  14   2 35.6252 7.92257   1
  -9 -15   2 14.5007 5.14769   1
  -9  15   2 7.10388 6.28355   1
  -7 -15   2 141.005 10.5340   1
   7  15  -2 128.310 11.7313   1
  -7  15   2 147.276 11.9095   1
  -5 -15   2 16.7411 4.94759   1
  -5  15   2 1.29806 5.62023   1
   5  15  -2 8.19126 5.96221   1
  -3 -15   2 35.9822 5.81856   1
  -3  15   2 38.7855 7.27514   1
   3  15  -2 51.4093 7.53062   1
  -1 -15   2 141.796 9.96051   1
   1  15  -2 116.181 10.0706   1
  -1  15   2 123.842 10.5888   1
   1 -15   2 52.1046 6.67015   1
  -1  15  -2 62.3984 8.01429   1
   1  15   2 58.4871 8.44373   1
   3 -15   2 10.4694 4.39335   1
  -3  15  -2 -1.6585 5.34346   1
   3  15   2 11.2374 6.22455   1
  -5  15  -2 27.7597 6.95413   1
   5  15   2 21.5854 7.30867   1
  -7  15  -2 26.9240 6.93012   1
   7  15   2 7.22523 6.83997   1
  -8 -16   2 -0.8665 3.89163   1
  -8  16   2 -0.6126 5.76744   1
  -6 -16   2 3.60638 4.40901   1
  -6  16   2 5.65370 6.16046   1
  -4 -16   2 9.58886 4.49484   1
   4  16  -2 14.4803 6.28856   1
  -4  16   2 18.4314 6.55849   1
  -2 -16   2 6.63221 4.12168   1
   2  16  -2 5.99714 5.92195   1
  -2  16   2 4.04259 6.10239   1
   0 -16   2 54.8587 6.98257   1
   0  16  -2 56.0059 8.08823   1
   0  16   2 50.6130 8.22418   1
   2  16   2 2.02845 6.18254   1
  -2  16  -2 14.4493 6.30894   1
   4  16   2 13.0036 6.64375   1
  -4  16  -2 -0.4439 5.67743   1
   6  16   2 5.31482 6.53956   1
  -6  16  -2 17.1157 6.68874   1
  -3  17   2 27.8888 7.24978   1
  -1  17   2 11.4620 6.70124   1
   1  17  -2 1.47096 6.02097   1
  -1  17  -2 19.7648 7.09099   1
   1  17   2 26.3781 7.84552   1
 -20   0   3 -1.7512 3.92159   1
  20   0  -3 4.42146 3.88229   2
 -18   0   3 -2.4770 3.40322   1
  18   0  -3 -3.4901 3.47414   2
  16   0  -3 0.32004 3.70939   2
 -16   0   3 1.33870 3.39051   1
  14   0  -3 3.44090 3.10930   2
  14   0  -3 1.04239 1.92637   1
 -14   0   3 0.77687 2.71470   1
  12   0  -3 1.87929 2.69420   2
 -12   0   3 0.49750 2.40430   1
 -12   0   3 1.11092 2.29134   1
  12   0  -3 -0.8708 1.80094   1
 -10   0   3 3.08974 2.02588   1
 -10   0   3 -2.0616 1.92117   1
  10   0  -3 1.55054 2.43875   2
  10   0  -3 2.28946 1.51815   1
  10   0  -3 0.61845 1.32724   1
  -8   0   3 0.29010 1.83007   1
   8   0  -3 -1.6108 0.93820   1
  -8   0   3 -0.6077 1.50674   1
   8   0  -3 1.49043 1.11467   1
   8   0  -3 0.56368 2.36577   2
  -6   0   3 0.76431 1.02829   1
   6   0  -3 -1.7857 1.88099   2
  -6   0   3 0.53736 1.15577   1
   4   0  -3 0.21895 1.89546   2
   2   0  -3 -1.2621 1.58741   2
  -2   0   3 -1.4901 1.53703   2
   0   0   3 1.26324 1.19609   1
   0   0   3 0.72634 1.41461   2
   0   0   3 1.63374 0.93113   1
   2   0   3 0.15809 1.50040   1
  -2   0  -3 1.30689 1.47402   1
   2   0   3 0.00063 1.77131   1
  -2   0  -3 -0.2720 1.43791   1
   4   0   3 0.55170 1.94732   1
  -4   0  -3 1.76507 1.93310   1
  -4   0  -3 -0.8586 1.86379   1
   4   0   3 1.78048 2.48240   1
   6   0   3 -0.2725 2.76053   1
  -6   0  -3 -1.6594 2.09963   1
   8   0   3 1.92080 3.10033   1
  -8   0  -3 0.07833 2.37985   1
  10   0   3 -3.3642 3.33731   1
 -10   0  -3 -0.8232 2.58311   1
  12   0   3 -0.8329 3.78945   1
  12   0   3 1.23892 2.16461   2
 -12   0  -3 5.46289 3.40067   1
 -14   0  -3 4.50409 3.57936   1
 -16   0  -3 -5.2406 3.35285   1
  16   0   3 -1.4310 4.23922   1
 -18   0  -3 -0.9292 4.02863   1
 -21  -1   3 1.04321 4.12925   1
  21   1  -3 4.98932 4.75074   2
 -21   1   3 0.93438 4.58548   1
 -19  -1   3 1.03171 3.77779   1
  19  -1  -3 5.07931 3.84881   2
  19   1  -3 2.80065 4.41181   2
 -19   1   3 -6.6861 3.34331   1
  17  -1  -3 96.9242 8.14267   2
 -17  -1   3 112.193 8.83320   1
 -17   1   3 117.892 8.77414   1
  17   1  -3 101.068 8.67820   2
 -15  -1   3 82.4330 6.95068   1
  15  -1  -3 84.2836 7.32268   2
  15  -1  -3 90.1096 5.27745   1
 -15   1   3 75.7016 7.08628   1
  15   1  -3 90.7958 5.44886   1
  15   1  -3 94.0299 7.61051   2
  13  -1  -3 220.090 9.88095   2
 -13  -1   3 213.170 9.51215   1
  13  -1  -3 224.891 7.89216   1
  13   1  -3 214.074 8.16982   1
 -13   1   3 224.800 9.75156   1
  13   1  -3 204.698 10.1300   2
  11  -1  -3 269.612 10.5157   2
  11  -1  -3 262.494 8.34142   1
 -11  -1   3 253.198 9.62547   1
 -11  -1   3 265.240 9.93307   1
 -11   1   3 259.755 9.74506   1
  11   1  -3 267.783 8.76739   1
 -11   1   3 249.717 9.53413   1
  11   1  -3 259.050 10.8032   2
  -9  -1   3 71.8977 4.61012   1
   9  -1  -3 68.1575 5.23581   2
  -9  -1   3 71.6546 4.37196   1
   9  -1  -3 70.4554 3.13324   1
  -9   1   3 69.4031 4.40296   1
   9   1  -3 71.0703 3.70764   1
   9   1  -3 65.8080 3.37849   1
   9   1  -3 66.6198 5.57649   2
  -9   1   3 70.2793 4.53734   1
   7  -1  -3 249.420 8.94813   2
  -7  -1   3 248.895 7.85648   1
  -7  -1   3 254.048 7.70191   1
   7   1  -3 245.890 9.13593   2
  -7   1   3 249.086 7.54759   1
  -7   1   3 247.974 7.59412   1
   7   1  -3 253.251 6.78054   1
   7   1  -3 234.582 6.66529   1
   7   1  -3 241.378 6.70828   1
  -5  -1   3 1406.20 31.3296   1
   5  -1  -3 1254.75 32.8365   2
  -5  -1   3 1234.92 31.2271   1
   5   1  -3 1224.10 32.9430   2
  -3  -1   3 4.73464 1.81400   2
   3  -1  -3 10.4277 2.16934   2
   3   1  -3 8.33539 2.09158   2
  -1  -1   3 96.1887 3.97147   2
  -1  -1   3 91.4818 2.84454   1
  -1  -1   3 86.6859 2.97833   1
   1   1  -3 81.9385 3.89093   2
  -1   1   3 86.8057 4.16530   2
   1  -1   3 12.8522 1.77178   1
   1  -1   3 13.2122 2.11121   1
  -1  -1  -3 15.1555 1.60509   1
  -1  -1  -3 13.3123 1.53347   1
   1  -1   3 15.9515 1.66828   2
   1   1   3 13.2155 1.96603   1
  -1   1  -3 17.3367 1.84377   1
   1   1   3 12.7458 1.77273   1
  -1   1  -3 13.0114 1.78936   1
   3  -1   3 817.589 21.7175   1
  -3  -1  -3 791.222 21.2164   1
   3  -1   3 790.022 21.4151   1
  -3  -1  -3 835.108 21.3127   1
   3   1   3 812.769 21.6590   1
  -3   1  -3 801.281 21.4449   1
  -3   1  -3 825.610 21.3969   1
   3   1   3 782.308 21.3538   1
   5  -1   3 1623.56 41.0130   1
   5  -1   3 1532.49 40.6511   1
  -5  -1  -3 1595.89 40.6312   1
   5   1   3 1559.37 41.0706   1
  -5   1  -3 1628.08 40.7512   1
   5   1   3 1575.46 40.6733   1
  -7  -1  -3 157.842 7.59924   1
   7  -1   3 156.026 7.98004   1
  -7   1  -3 164.066 7.61213   1
   7   1   3 153.157 7.92610   1
  -9  -1  -3 275.192 11.0668   1
   9  -1   3 283.454 11.5149   1
  -9   1  -3 277.852 11.0484   1
   9   1   3 240.522 11.1932   1
  11  -1   3 155.763 9.23400   1
 -11  -1  -3 154.948 8.91974   1
  11   1   3 149.231 9.40980   1
 -11   1  -3 153.453 8.89813   1
  13  -1   3 27.1401 5.56470   1
 -13  -1  -3 32.0690 5.26678   1
 -13   1  -3 27.6804 5.16567   1
  13   1   3 28.0325 4.14871   2
  13   1   3 19.1361 5.50791   1
 -15  -1  -3 193.227 11.3395   1
  15  -1   3 170.256 11.1379   1
  15   1   3 204.551 11.7473   1
 -15   1  -3 153.071 10.6526   1
 -17  -1  -3 21.6239 5.56200   1
 -17   1  -3 27.4356 5.77590   1
 -20  -2   3 95.9090 9.25968   1
 -20   2   3 92.1400 9.15685   1
  20   2  -3 92.0758 9.27527   2
  18  -2  -3 60.2653 6.64123   2
 -18  -2   3 55.1745 7.15195   1
  18   2  -3 64.2769 7.55138   2
 -18   2   3 57.7405 6.88169   1
  16  -2  -3 36.6513 5.27003   2
 -16  -2   3 41.8144 5.46921   1
 -16   2   3 38.4777 5.53749   1
  16   2  -3 38.4433 6.02498   2
 -14  -2   3 0.94318 2.68981   1
  14  -2  -3 1.42530 2.86375   2
  14  -2  -3 0.57047 1.66616   1
  14   2  -3 0.61336 3.40892   2
  14   2  -3 4.92735 2.50397   1
 -14   2   3 -1.5247 2.72911   1
 -12  -2   3 419.868 14.1945   1
  12  -2  -3 413.952 14.4748   2
  12  -2  -3 436.396 12.5394   1
 -12   2   3 438.709 14.2196   1
  12   2  -3 433.391 13.2238   1
 -12   2   3 422.194 14.3416   1
  12   2  -3 417.211 15.1469   2
 -10  -2   3 74.9038 5.11854   1
 -10  -2   3 74.3859 4.85032   1
  10  -2  -3 83.7992 5.60020   2
  10  -2  -3 83.9549 3.85752   1
  10  -2  -3 81.1494 3.57540   1
  10   2  -3 74.2013 4.47913   1
 -10   2   3 81.1259 5.06341   1
 -10   2   3 79.4182 5.07008   1
  10   2  -3 74.7904 5.96726   2
  -8  -2   3 0.28960 1.99730   1
   8  -2  -3 0.15819 0.96200   1
  -8  -2   3 0.29958 1.55558   1
   8  -2  -3 0.45601 0.92354   1
   8  -2  -3 -1.7578 2.34294   2
   8   2  -3 2.10546 2.74012   2
  -8   2   3 3.55064 1.85296   1
   8   2  -3 -1.5087 1.36878   1
   8   2  -3 2.55471 1.69874   1
  -8   2   3 -1.0410 1.78225   1
   6  -2  -3 31.0481 3.39126   2
  -6  -2   3 29.5106 2.56273   1
  -6  -2   3 35.5806 2.69001   1
   6   2  -3 30.2162 3.51223   2
  -6   2   3 31.4322 2.38071   1
   6   2  -3 31.5155 2.03415   1
  -6   2   3 31.2839 2.43456   1
  -4  -2   3 1.30467 1.12596   1
  -4  -2   3 1.02565 1.17381   1
   4  -2  -3 -0.0190 1.87167   2
   4   2  -3 -0.7551 1.92707   2
  -2  -2   3 1456.46 35.0372   1
  -2  -2   3 1402.85 34.9800   1
  -2  -2   3 1438.15 35.7852   2
   2   2  -3 1448.85 35.8975   2
   0  -2   3 249.914 7.17205   2
   0  -2  -3 248.558 6.60102   1
   0  -2   3 258.312 7.50257   1
   0  -2  -3 251.467 6.57027   1
   0  -2   3 250.438 7.58217   1
   0   2  -3 245.759 7.30932   2
   0   2   3 245.909 7.20276   1
   0   2  -3 261.511 7.33583   1
   0   2   3 257.024 7.19604   1
  -2  -2  -3 24.6584 2.34152   1
  -2  -2  -3 23.1148 2.26824   1
   2  -2   3 24.2731 2.68497   1
   2  -2   3 24.6894 2.59444   1
   2   2   3 18.7079 2.38982   1
   2   2   3 17.4393 2.59240   1
  -2   2  -3 17.6045 2.35334   1
  -2   2  -3 18.3620 2.39133   1
   4  -2   3 1124.20 29.3472   1
   4  -2   3 1104.79 29.0907   1
  -4  -2  -3 1093.75 28.8109   1
  -4  -2  -3 1093.51 28.8239   1
  -4   2  -3 1132.63 29.1127   1
   4   2   3 1102.70 29.3722   1
  -4   2  -3 1088.44 29.0046   1
   4   2   3 1101.09 28.9840   1
   6  -2   3 162.786 7.77091   1
  -6  -2  -3 182.506 7.67455   1
  -6   2  -3 173.270 7.89510   1
   6   2   3 177.545 8.29024   1
   8  -2   3 0.75142 2.83319   1
  -8  -2  -3 1.94734 2.45392   1
  -8   2  -3 0.54134 2.42464   1
   8   2   3 5.30250 3.32524   1
  10  -2   3 315.183 12.6571   1
 -10  -2  -3 289.745 12.0919   1
  10   2   3 289.187 12.5667   1
 -10   2  -3 317.994 12.4013   1
  12  -2   3 -3.6470 3.38976   1
 -12  -2  -3 -0.5740 3.12717   1
 -12   2  -3 0.36979 3.23142   1
  12   2   3 -2.3559 3.85716   1
 -14  -2  -3 174.118 10.5725   1
  14  -2   3 177.965 10.7747   1
  14   2   3 185.865 11.4018   1
  14   2   3 164.414 9.13748   2
 -14   2  -3 184.035 10.9153   1
 -16  -2  -3 64.6202 7.88173   1
  16  -2   3 63.5420 7.67483   1
  16   2   3 69.0584 8.33250   1
 -16   2  -3 67.1416 7.98564   1
 -21  -3   3 6.56789 4.71696   1
 -21   3   3 3.91072 4.80805   1
  21   3  -3 2.28878 4.87915   2
 -19  -3   3 7.61668 4.51105   1
  19   3  -3 0.01142 4.67254   2
 -19   3   3 -0.3432 4.15583   1
  17  -3  -3 -2.2636 2.73231   2
 -17  -3   3 -5.9706 2.83952   1
  17   3  -3 -6.3947 3.87283   2
 -17   3   3 -1.1562 3.41852   1
  15  -3  -3 14.8279 3.82127   2
 -15  -3   3 9.75120 3.52410   1
  15   3  -3 16.4833 3.43227   1
 -15   3   3 16.3362 4.11410   1
  15   3  -3 14.1365 4.65806   2
  13  -3  -3 228.537 7.95934   1
  13  -3  -3 228.082 9.79156   2
 -13  -3   3 230.109 9.97259   1
  13   3  -3 225.639 11.0332   2
 -13   3   3 219.556 10.1704   1
  13   3  -3 233.444 8.94699   1
 -11  -3   3 117.634 6.91108   1
  11  -3  -3 120.278 5.01137   1
  11  -3  -3 126.554 6.73167   2
 -11  -3   3 120.508 6.48578   1
  11   3  -3 121.953 6.05385   1
  11   3  -3 131.341 7.85590   2
 -11   3   3 127.179 6.51849   1
 -11   3   3 137.117 6.97413   1
  -9  -3   3 125.258 5.98091   1
   9  -3  -3 129.445 4.62690   1
  -9  -3   3 129.402 6.18006   1
   9  -3  -3 127.707 6.50098   2
  -9   3   3 133.007 6.19944   1
   9   3  -3 122.646 5.53289   1
   9   3  -3 137.473 7.57337   2
  -9   3   3 133.432 5.97557   1
  -7  -3   3 4.93647 1.85181   1
  -7  -3   3 0.98654 1.96662   1
   7  -3  -3 1.32943 2.31708   2
  -7   3   3 1.08084 1.80457   1
  -7   3   3 2.37449 1.82800   1
   7   3  -3 3.55595 1.49140   1
   7   3  -3 4.26543 2.80122   2
   7   3  -3 3.81997 2.02964   1
   7   3  -3 3.51582 1.58196   1
  -5  -3   3 210.197 7.00654   1
   5  -3  -3 216.601 7.87796   2
  -5  -3   3 218.023 7.10084   1
   5   3  -3 213.525 8.23037   2
  -5   3   3 214.714 6.58176   1
  -5   3   3 214.038 6.44107   1
   5   3  -3 208.540 6.65695   1
   5   3  -3 212.514 6.40901   1
  -3  -3   3 545.626 14.4869   1
  -3  -3   3 538.011 14.4584   1
   3   3  -3 526.928 14.1464   1
   3   3  -3 551.725 15.3953   2
   3   3  -3 557.087 14.1016   1
  -3   3   3 551.093 13.8244   1
  -3   3   3 545.041 13.8734   1
   1  -3  -3 2530.60 63.4707   1
  -1  -3   3 2636.89 64.7437   1
  -1  -3   3 2692.05 64.7749   1
  -1   3   3 2653.25 64.2331   1
   1   3  -3 2687.14 64.4681   1
   1   3  -3 2680.68 64.7378   2
  -1   3   3 2686.49 64.3391   1
   1   3  -3 2712.21 64.4726   1
  -1  -3  -3 195.306 6.15030   1
   1  -3   3 191.667 6.86721   1
  -1  -3  -3 194.631 6.13545   1
   1  -3   3 197.647 6.72647   1
  -1   3  -3 190.067 6.62284   1
   1   3   3 192.654 6.73954   1
   1   3   3 190.490 6.55052   1
  -1   3  -3 190.748 6.73232   1
  -3  -3  -3 79.6212 4.11641   1
   3  -3   3 64.8000 4.33595   1
  -3  -3  -3 79.2078 4.36453   1
   3  -3   3 71.7487 4.92086   1
  -3   3  -3 81.2757 4.88176   1
  -3   3  -3 69.6466 4.47505   1
   3   3   3 74.0151 4.97964   1
   3   3   3 75.8694 4.55489   1
   5  -3   3 167.501 7.68591   1
  -5  -3  -3 178.642 7.34896   1
   5   3   3 165.782 7.98178   1
   5   3   3 164.934 7.40424   1
  -5   3  -3 181.321 7.74195   1
  -7  -3  -3 300.954 11.1849   1
   7  -3   3 292.371 11.5392   1
  -7   3  -3 326.691 11.7167   1
   7   3   3 307.930 12.0768   1
   9  -3   3 14.8589 3.90723   1
  -9  -3  -3 18.1012 3.69947   1
  -9   3  -3 16.2777 3.86372   1
   9   3   3 14.2724 4.45556   1
 -11  -3  -3 113.100 7.93941   1
  11  -3   3 98.2367 7.75434   1
 -11   3  -3 112.638 8.33351   1
  11   3   3 118.707 9.02859   1
 -13  -3  -3 87.7096 7.91840   1
  13  -3   3 83.6943 7.82848   1
  13   3   3 83.5497 8.25596   1
 -13   3  -3 85.6186 7.84462   1
 -15  -3  -3 102.845 9.14709   1
  15  -3   3 95.4962 8.91519   1
  15   3   3 89.2453 8.95070   1
  15   3   3 90.8096 8.06084   2
 -15   3  -3 86.1687 8.91385   1
 -17  -3  -3 72.8992 8.41270   1
 -17   3  -3 77.5577 9.03929   1
 -20  -4   3 61.0283 7.75305   1
  20   4  -3 62.3234 8.86321   2
 -20   4   3 51.2362 7.38295   1
 -18  -4   3 128.982 9.80116   1
 -18   4   3 108.901 9.66652   1
  18   4  -3 132.139 10.7267   2
 -16  -4   3 58.3462 6.72810   1
  16  -4  -3 57.3566 5.81292   2
  16   4  -3 69.8608 8.05305   2
 -16   4   3 42.0995 6.00615   1
  14  -4  -3 23.7041 4.29605   2
 -14  -4   3 29.9915 4.61146   1
  14  -4  -3 28.5651 3.00755   1
 -14   4   3 26.3849 4.61874   1
  14   4  -3 27.0473 3.90007   1
  14   4  -3 33.2846 5.67571   2
 -12  -4   3 231.909 10.0057   1
  12  -4  -3 241.950 8.13513   1
  12  -4  -3 238.496 9.84690   2
  12   4  -3 245.575 11.6245   2
 -12   4   3 252.067 10.5710   1
  12   4  -3 249.766 9.46549   1
 -10  -4   3 190.529 8.29393   1
 -10  -4   3 185.763 8.17240   1
  10  -4  -3 195.217 6.47357   1
  10  -4  -3 188.445 8.22160   2
 -10   4   3 188.931 8.40087   1
  10   4  -3 193.480 9.68960   2
 -10   4   3 195.404 8.01379   1
  10   4  -3 197.128 7.87893   1
   8  -4  -3 117.915 6.13475   2
  -8  -4   3 117.106 5.71905   1
  -8  -4   3 112.785 5.75527   1
   8  -4  -3 112.545 4.16409   1
   8   4  -3 111.618 5.56401   1
   8   4  -3 114.984 7.07574   2
  -8   4   3 115.141 5.88864   1
  -8   4   3 113.207 5.46862   1
  -6  -4   3 1265.19 32.5332   1
   6  -4  -3 1276.07 30.6511   1
   6  -4  -3 1275.28 30.6524   1
  -6  -4   3 1256.04 32.5261   1
  -6   4   3 1274.58 32.1155   1
  -6   4   3 1263.27 31.9643   1
   6   4  -3 1244.22 31.8742   1
   6   4  -3 1238.17 32.1045   1
  -4  -4   3 70.1084 3.95058   1
  -4  -4   3 73.7382 3.85296   1
  -4  -4   3 69.0386 3.89180   1
   4   4  -3 64.6950 3.52554   1
  -4   4   3 63.2843 3.68974   1
  -4   4   3 72.7849 3.61891   1
   4   4  -3 72.4508 4.01596   1
   2  -4  -3 440.379 11.1836   1
  -2  -4   3 451.353 12.5283   1
   2  -4  -3 415.655 11.1583   1
  -2  -4   3 447.501 12.5196   1
  -2   4   3 417.873 12.0405   1
  -2   4   3 436.645 11.9825   1
   2   4  -3 450.601 12.2712   1
   2   4  -3 455.558 12.3466   1
   0  -4  -3 113.411 4.22551   1
   0  -4  -3 106.381 4.15907   1
   0  -4   3 109.648 5.05356   1
   0  -4   3 99.5817 4.81230   1
   0   4  -3 107.192 4.58692   2
   0   4  -3 111.749 4.96985   1
   0   4  -3 119.095 5.01168   1
   0   4   3 111.523 4.76732   1
   0   4   3 110.524 4.97082   1
  -2  -4  -3 230.456 7.63274   1
   2  -4   3 220.603 8.29998   1
   2  -4   3 212.126 8.03178   1
  -2  -4  -3 231.883 7.54462   1
  -2   4  -3 234.352 8.28228   1
  -2   4  -3 217.577 8.03255   1
   2   4   3 233.363 8.39008   1
   2   4   3 214.675 7.99883   1
  -4  -4  -3 121.763 5.86722   1
   4  -4   3 123.221 6.51191   1
   4  -4   3 128.620 6.28315   1
  -4   4  -3 122.930 6.44788   1
   4   4   3 125.397 6.23370   1
   4   4   3 126.329 6.95200   1
  -6  -4  -3 249.157 9.59830   1
   6  -4   3 244.305 9.99861   1
   6   4   3 265.665 10.7040   1
  -6   4  -3 240.595 9.96062   1
   8  -4   3 140.392 7.85968   1
  -8  -4  -3 130.596 7.36001   1
   8   4   3 130.208 8.50241   1
  -8   4  -3 141.053 7.79837   1
 -10  -4  -3 391.057 14.3953   1
  10  -4   3 379.226 14.5233   1
  10   4   3 379.612 15.2716   1
 -10   4  -3 384.975 14.6856   1
  12  -4   3 45.0906 6.04076   1
 -12  -4  -3 44.5407 5.89511   1
 -12   4  -3 34.8038 5.37038   1
  12   4   3 48.9806 6.71470   1
 -14  -4  -3 135.992 9.57338   1
  14  -4   3 124.079 9.90502   1
  14   4   3 131.149 10.3760   1
 -14   4  -3 128.964 9.97721   1
 -16  -4  -3 100.973 9.15635   1
 -16   4  -3 97.4853 9.00585   1
  16   4   3 110.642 9.95325   1
  16   4   3 102.827 8.73465   2
 -19  -5   3 93.0830 9.11367   1
  19   5  -3 71.8850 9.27378   2
 -19   5   3 77.5164 8.53985   1
 -17  -5   3 286.915 13.5271   1
  17  -5  -3 269.233 11.7751   2
  17   5  -3 249.896 14.2313   2
 -17   5   3 298.961 13.8975   1
 -15  -5   3 35.7131 5.39407   1
  15  -5  -3 35.0257 4.71331   2
  15   5  -3 32.6530 6.08954   2
 -15   5   3 25.8329 5.07660   1
  13  -5  -3 464.401 13.6707   1
  13  -5  -3 443.155 15.2752   2
 -13  -5   3 445.788 15.9689   1
 -13   5   3 487.417 16.5432   1
  13   5  -3 457.887 14.9812   1
  13   5  -3 460.715 17.7661   2
  11  -5  -3 732.574 21.5525   2
 -11  -5   3 770.017 22.1258   1
  11  -5  -3 725.913 19.7925   1
  11  -5  -3 744.043 19.8529   1
  11   5  -3 716.109 21.2004   1
  11   5  -3 725.185 23.5502   2
 -11   5   3 749.754 22.0516   1
  -9  -5   3 578.421 17.6407   1
  -9  -5   3 534.684 16.7203   1
   9  -5  -3 543.656 14.9127   1
  -9   5   3 539.564 16.6444   1
   9   5  -3 575.506 16.6120   1
  -9   5   3 522.935 16.3014   1
  -7  -5   3 370.009 11.8511   1
  -7  -5   3 352.776 11.7219   1
   7  -5  -3 356.885 10.0209   1
   7   5  -3 355.389 11.5006   1
  -7   5   3 367.388 11.6633   1
  -7   5   3 362.101 11.3301   1
   5  -5  -3 625.574 16.1460   1
  -5  -5   3 627.281 17.7188   1
  -5  -5   3 649.040 17.8801   1
   5   5  -3 623.763 17.2432   1
   5   5  -3 630.781 17.5314   1
  -5   5   3 634.820 17.4706   1
  -5   5   3 614.774 17.2137   1
   3  -5  -3 394.069 10.7148   1
  -3  -5   3 412.936 12.0709   1
  -3  -5   3 398.140 12.0646   1
  -3   5   3 382.420 11.6781   1
   3   5  -3 404.366 11.9380   1
  -3   5   3 402.281 11.6199   1
   3   5  -3 393.799 11.7076   1
  -1  -5   3 379.496 11.7718   1
   1  -5  -3 395.314 10.8045   1
  -1  -5   3 394.390 11.8505   1
   1  -5  -3 381.258 10.7994   1
  -1   5   3 381.744 11.3968   1
   1   5  -3 375.337 11.6412   1
   1   5  -3 388.377 11.5908   1
  -1   5   3 379.614 11.5660   1
   1  -5   3 430.073 13.0316   1
  -1  -5  -3 415.387 12.2332   1
  -1  -5  -3 417.921 12.1543   1
   1  -5   3 431.311 12.9471   1
   1   5   3 436.940 12.7456   1
   1   5   3 412.939 12.8819   1
  -1   5  -3 415.294 12.8459   1
  -1   5  -3 407.033 12.9340   1
  -3  -5  -3 295.798 9.89835   1
   3  -5   3 288.522 10.5033   1
   3  -5   3 321.209 11.4066   1
   3   5   3 289.128 10.6234   1
  -3   5  -3 308.225 10.6110   1
   3   5   3 300.015 10.3791   1
   5  -5   3 544.225 16.8995   1
  -5  -5  -3 546.083 16.4005   1
   5   5   3 529.101 17.1305   1
  -5   5  -3 549.654 16.9210   1
  -7  -5  -3 54.7870 4.91102   1
   7  -5   3 45.6956 5.04811   1
   7   5   3 52.1639 5.81793   1
  -7   5  -3 34.0190 4.49586   1
  -9  -5  -3 212.174 9.69973   1
   9  -5   3 189.864 9.65599   1
   9   5   3 200.646 11.0339   1
  -9   5  -3 218.887 10.3919   1
  11  -5   3 27.9673 4.82752   1
 -11  -5  -3 28.4804 4.83895   1
 -11   5  -3 28.3332 5.11117   1
  11   5   3 34.6928 6.09920   1
 -13  -5  -3 -1.0247 3.17875   1
  13  -5   3 5.54980 3.70496   1
  13   5   3 -6.5832 4.31206   1
 -13   5  -3 -1.8370 3.72799   1
 -15  -5  -3 21.7152 5.36041   1
  15  -5   3 6.88929 4.19377   1
  15   5   3 14.6053 5.68138   1
 -15   5  -3 6.89814 4.67463   1
 -17  -5  -3 3.43365 4.72532   1
 -17   5  -3 -0.3283 4.54887   1
  17   5   3 -4.8055 4.50741   2
 -20  -6   3 1.37680 4.15167   1
 -20   6   3 -3.5239 4.69947   1
  20   6  -3 9.54643 6.21693   2
 -18  -6   3 29.6724 5.77185   1
  18   6  -3 25.9656 6.92082   2
 -18   6   3 37.5384 6.56518   1
 -16  -6   3 9.48152 3.96759   1
 -16   6   3 10.3618 4.62230   1
  16   6  -3 7.73444 5.13935   2
 -14  -6   3 26.8348 4.63640   1
  14   6  -3 20.4806 4.03314   1
 -14   6   3 30.0643 5.14724   1
  14   6  -3 32.2264 6.26591   2
 -12  -6   3 7.03010 3.23352   1
  12  -6  -3 1.97558 1.82251   1
  12  -6  -3 5.35631 1.84897   1
  12   6  -3 4.07568 4.36064   2
  12   6  -3 2.04996 3.05130   1
 -12   6   3 3.34839 3.51369   1
  10  -6  -3 17.0490 2.29363   1
 -10  -6   3 21.9853 3.54071   1
 -10   6   3 15.7821 3.31050   1
 -10   6   3 17.4298 3.72284   1
  10   6  -3 15.3282 3.67058   1
   8  -6  -3 2.63332 1.52395   1
  -8  -6   3 0.51835 2.12607   1
   8   6  -3 6.63935 3.07978   1
  -8   6   3 2.29511 2.92697   1
  -8   6   3 1.28435 2.27981   1
   6  -6  -3 1.75766 1.36115   1
  -6  -6   3 1.53442 2.06538   1
  -6  -6   3 4.07616 2.17858   1
   6  -6  -3 3.50288 1.55402   1
  -6   6   3 2.37470 2.50841   1
  -6   6   3 -0.4692 1.85236   1
   6   6  -3 4.26495 2.56771   1
  -4  -6   3 1.35572 1.98794   1
  -4  -6   3 1.24564 1.94779   1
   4  -6  -3 3.76326 1.55271   1
   4  -6  -3 5.81275 1.62647   1
  -4   6   3 3.94965 2.01116   1
  -4   6   3 5.09558 2.12405   1
  -4   6   3 6.29901 2.54730   1
   4   6  -3 1.28958 2.42458   1
   2  -6  -3 47.6163 3.26032   1
  -2  -6   3 37.4404 3.67622   1
   2  -6  -3 46.1087 3.24849   1
  -2  -6   3 37.4272 3.70408   1
   2   6  -3 41.4532 3.84739   1
  -2   6   3 40.5487 3.53566   1
  -2   6   3 44.9081 3.91103   1
   0  -6   3 143.609 6.36957   1
   0  -6   3 140.147 6.41152   1
   0  -6  -3 128.343 5.54224   1
   0  -6  -3 136.368 5.62810   1
   0   6   3 140.308 6.67268   1
   0   6  -3 133.427 6.41757   1
   0   6   3 142.858 6.25175   1
   2  -6   3 22.8004 3.18820   1
  -2  -6  -3 23.9858 2.97893   1
   2   6   3 21.9466 3.09319   1
  -2   6  -3 23.1789 3.59194   1
   2   6   3 25.1080 3.66082   1
   4  -6   3 291.076 10.8668   1
  -4  -6  -3 280.189 10.2005   1
  -4   6  -3 292.394 10.9520   1
   4   6   3 300.776 11.3997   1
  -6  -6  -3 2.25786 2.30658   1
   6  -6   3 2.40164 2.55561   1
   6   6   3 2.11645 3.62957   1
  -6   6  -3 5.66796 3.20241   1
   8  -6   3 -1.5527 2.62392   1
  -8  -6  -3 0.11150 2.76453   1
   8   6   3 3.10036 4.03064   1
  -8   6  -3 1.15992 3.14460   1
 -10  -6  -3 62.3229 6.40338   1
  10  -6   3 57.6840 6.15577   1
 -10   6  -3 44.0717 5.72445   1
  10   6   3 47.1994 6.76400   1
  12  -6   3 0.64558 3.38384   1
 -12  -6  -3 4.37788 3.41317   1
 -12   6  -3 9.00207 4.33565   1
  12   6   3 11.7081 5.56016   1
 -14  -6  -3 1.62729 3.54335   1
  14  -6   3 5.53514 3.74619   1
 -14   6  -3 -3.6550 4.14063   1
  14   6   3 -0.0616 5.09378   1
 -16  -6  -3 -0.3493 3.61942   1
  16   6   3 6.10619 5.39706   1
 -16   6  -3 -2.1285 4.52905   1
 -19  -7   3 146.698 10.8974   1
 -19   7   3 122.305 11.0975   1
  19   7  -3 121.107 11.7263   2
 -17  -7   3 214.164 12.3234   1
  17   7  -3 199.665 13.6117   2
 -17   7   3 230.085 13.4130   1
 -15  -7   3 169.742 10.1486   1
 -15   7   3 165.084 10.8847   1
 -13  -7   3 60.2968 6.68720   1
 -13   7   3 38.0524 5.91661   1
  13   7  -3 46.7689 5.23606   1
  13   7  -3 40.5035 6.74343   2
 -11  -7   3 530.419 17.5700   1
  11  -7  -3 501.094 14.9283   1
  11   7  -3 494.623 16.8128   1
 -11   7   3 532.210 17.7598   1
  -9  -7   3 23.2749 3.74390   1
   9  -7  -3 15.6948 2.33694   1
  -9   7   3 15.6287 3.73189   1
   9   7  -3 16.3224 3.88708   1
  -7  -7   3 310.662 11.3672   1
   7  -7  -3 311.716 9.54883   1
  -7   7   3 290.512 10.7083   1
  -7   7   3 308.343 11.2514   1
   7   7  -3 309.032 11.1274   1
  -5  -7   3 136.157 6.74860   1
   5  -7  -3 128.195 5.30567   1
  -5   7   3 127.171 6.41775   1
   5   7  -3 129.551 6.81142   1
  -5   7   3 125.931 6.69929   1
   3  -7  -3 71.0918 3.96224   1
  -3  -7   3 69.0232 5.05067   1
   3   7  -3 75.4552 5.41196   1
  -3   7   3 73.1697 4.96314   1
  -3   7   3 70.0241 5.23489   1
  -1  -7   3 1719.19 45.3601   1
   1  -7  -3 1833.78 44.3801   1
  -1   7   3 1718.23 45.1254   1
  -1   7   3 1767.64 45.0327   1
   1   7  -3 1765.38 45.2273   1
   1  -7   3 206.646 8.63522   1
  -1  -7  -3 223.000 8.06459   1
   1   7   3 215.212 8.51229   1
  -1   7  -3 213.468 8.90251   1
   1   7   3 214.262 8.98943   1
   3  -7   3 83.0865 5.66766   1
  -3  -7  -3 89.2664 5.42259   1
  -3   7  -3 83.7677 6.31458   1
   3   7   3 79.9560 6.29668   1
  -5  -7  -3 18.3109 3.32981   1
   5  -7   3 19.4407 3.60148   1
  -5   7  -3 21.9405 4.20909   1
   5   7   3 15.4683 4.10992   1
  -7  -7  -3 107.540 6.86685   1
   7  -7   3 106.615 7.12152   1
   7   7   3 112.785 8.44983   1
  -7   7  -3 119.368 7.96969   1
   9  -7   3 106.995 7.44257   1
  -9  -7  -3 104.545 7.46274   1
   9   7   3 112.619 9.23536   1
  -9   7  -3 109.947 8.45580   1
  11  -7   3 3.06995 3.19313   1
 -11  -7  -3 3.66566 3.38293   1
  11   7   3 -4.3275 4.94766   1
 -11   7  -3 1.28970 3.80204   1
  13  -7   3 72.6653 7.34934   1
 -13  -7  -3 69.6240 7.37526   1
  13   7   3 55.3946 7.87200   1
 -13   7  -3 55.5445 7.06568   1
 -15  -7  -3 37.9700 6.21351   1
  15   7   3 36.0295 7.38199   1
 -15   7  -3 25.4074 6.15596   1
 -18  -8   3 14.0264 5.01140   1
  18   8  -3 22.5495 7.44565   2
 -18   8   3 16.6345 6.04221   1
 -16  -8   3 -0.0717 3.59786   1
 -16   8   3 -2.9774 4.39438   1
  16   8  -3 4.36087 5.62715   2
 -14  -8   3 4.18339 3.63855   1
  14   8  -3 -2.3912 4.83643   2
 -14   8   3 16.3730 5.09448   1
 -12  -8   3 83.7357 7.31019   1
 -12   8   3 87.0187 7.56445   1
  12   8  -3 76.3888 6.61174   1
 -10  -8   3 144.488 8.36347   1
  10  -8  -3 145.234 6.32117   1
 -10   8   3 147.511 9.02523   1
  10   8  -3 166.419 8.75464   1
   8  -8  -3 72.9900 4.24680   1
  -8  -8   3 82.5838 6.18618   1
   8   8  -3 70.5431 5.94142   1
  -8   8   3 68.9404 5.91709   1
  -6  -8   3 533.159 17.0269   1
   6  -8  -3 534.231 15.2517   1
  -6   8   3 505.460 16.4353   1
   6   8  -3 554.177 16.9419   1
  -6   8   3 531.588 16.8145   1
   4  -8  -3 106.043 5.15053   1
  -4  -8   3 115.593 6.67813   1
   4   8  -3 111.323 6.77127   1
  -4   8   3 117.708 6.96632   1
  -4   8   3 109.021 6.07102   1
  -2  -8   3 413.210 14.1100   1
   2  -8  -3 424.815 12.9128   1
  -2  -8   3 432.072 14.2361   1
   2   8  -3 421.960 14.1059   1
  -2   8   3 416.867 13.7915   1
  -2   8   3 453.469 14.3584   1
   0  -8   3 92.0358 5.97027   1
   0  -8  -3 90.5442 5.22023   1
   0   8   3 91.1387 6.62486   1
   0   8  -3 90.9164 6.31575   1
   2  -8   3 159.413 7.87393   1
  -2  -8  -3 171.972 7.35345   1
   2   8   3 155.596 8.29863   1
  -2   8  -3 165.799 8.35123   1
   4  -8   3 88.3080 6.33120   1
  -4  -8  -3 101.236 6.10539   1
  -4   8  -3 94.3857 7.12675   1
   4   8   3 106.389 7.63608   1
  -6  -8  -3 265.181 10.6578   1
   6  -8   3 254.002 10.9167   1
  -6   8  -3 269.613 11.7283   1
   6   8   3 256.522 12.0833   1
  -8  -8  -3 97.3695 7.12784   1
   8  -8   3 107.445 7.39805   1
  -8   8  -3 120.864 8.72543   1
   8   8   3 116.983 9.07427   1
 -10  -8  -3 282.897 12.4350   1
  10  -8   3 263.888 12.2525   1
 -10   8  -3 281.803 13.3881   1
  10   8   3 290.834 14.3442   1
  12  -8   3 54.4271 6.54775   1
 -12  -8  -3 52.8454 6.52826   1
  12   8   3 51.3479 7.89827   1
 -12   8  -3 42.6719 6.63079   1
 -14  -8  -3 46.1357 6.64126   1
 -14   8  -3 66.4896 8.10921   1
  14   8   3 66.7570 8.86560   1
 -17  -9   3 3.95472 4.24920   1
 -17   9   3 7.91516 5.49869   1
  17   9  -3 -6.8455 5.70185   2
 -15  -9   3 9.37645 4.15150   1
 -15   9   3 7.76511 4.82322   1
  15   9  -3 10.2692 6.02740   2
 -13  -9   3 -0.6147 3.35508   1
  13   9  -3 2.56746 4.75353   1
 -13   9   3 -2.9724 4.07941   1
 -11  -9   3 4.94999 3.30054   1
 -11   9   3 2.02100 4.00068   1
  11   9  -3 5.40956 3.87777   1
  -9  -9   3 27.9057 4.45525   1
   9  -9  -3 23.0166 3.01914   1
  -9   9   3 21.4528 4.62923   1
   9   9  -3 26.6424 4.70558   1
   7  -9  -3 85.1260 4.80757   1
  -7  -9   3 81.5398 6.48536   1
  -7   9   3 89.5293 7.10757   1
   7   9  -3 89.2814 6.92413   1
   5  -9  -3 4.74639 1.99489   1
  -5  -9   3 4.40359 2.73977   1
  -5   9   3 -0.3950 3.07935   1
   5   9  -3 1.58362 3.27761   1
  -3  -9   3 50.0943 5.36979   1
   3  -9  -3 47.9700 4.02877   1
  -3   9   3 49.7920 5.09113   1
   3   9  -3 48.8919 5.10181   1
   1  -9  -3 1.70416 2.03399   1
  -1  -9   3 -1.3225 2.31335   1
  -1  -9   3 0.18594 2.38110   1
  -1   9   3 3.33179 3.13019   1
   1   9  -3 1.99831 3.11198   1
  -1  -9  -3 18.6488 3.26586   1
   1  -9   3 26.1348 3.83470   1
   1   9   3 20.1052 4.18845   1
  -1   9  -3 9.22319 3.50022   1
  -3  -9  -3 3.89063 2.56965   1
   3  -9   3 5.49102 2.67808   1
  -3   9  -3 5.02987 3.48115   1
   3   9   3 4.33146 3.90031   1
   5  -9   3 1.32356 2.55035   1
  -5  -9  -3 2.74623 2.57810   1
  -5   9  -3 0.86804 3.71278   1
   5   9   3 1.52509 3.98113   1
  -7  -9  -3 8.24578 3.35189   1
   7  -9   3 13.1971 3.73119   1
  -7   9  -3 8.55972 4.33868   1
   7   9   3 18.2645 5.41234   1
  -9  -9  -3 2.14902 3.08949   1
   9  -9   3 -0.5461 2.90416   1
   9   9   3 0.20360 4.86535   1
  -9   9  -3 1.53870 4.59105   1
 -11  -9  -3 20.0665 4.49769   1
  11  -9   3 10.2502 3.88849   1
  11   9   3 20.1237 6.32666   1
 -11   9  -3 19.6335 5.66751   1
 -13  -9  -3 5.10291 4.16605   1
  13  -9   3 7.83689 4.85350   1
 -13   9  -3 6.65976 5.39605   1
  13   9   3 2.08598 5.99741   1
 -15   9  -3 -4.0939 4.91077   1
  15   9   3 -1.4299 5.71079   1
 -16 -10   3 12.5213 5.00604   1
 -16  10   3 16.1918 5.78367   1
  16  10  -3 1.60960 6.00055   2
 -14 -10   3 3.56764 3.82156   1
 -14  10   3 5.98235 5.11793   1
 -12 -10   3 41.2821 5.99035   1
  12  10  -3 45.0663 6.17040   1
 -12  10   3 30.3069 5.93829   1
 -10 -10   3 132.722 8.74182   1
  10  10  -3 136.037 8.92207   1
 -10  10   3 137.287 9.37357   1
  -8 -10   3 5.86934 3.38940   1
   8 -10  -3 2.66992 1.98579   1
  -8  10   3 8.03020 4.44275   1
   8  10  -3 6.32182 3.92364   1
  -6 -10   3 197.205 9.65137   1
   6 -10  -3 184.348 7.60429   1
  -6  10   3 191.297 9.99809   1
   6  10  -3 187.772 9.71912   1
   4 -10  -3 149.092 6.76251   1
  -4 -10   3 137.074 8.11717   1
   4  10  -3 141.428 8.37268   1
  -4  10   3 143.952 8.56660   1
  -2 -10   3 365.287 13.4857   1
   2 -10  -3 336.009 11.8240   1
   2  10  -3 358.062 13.4915   1
  -2  10   3 361.001 13.6129   1
   0 -10  -3 464.521 14.8757   1
   0 -10   3 457.185 15.9917   1
   0 -10   3 440.773 15.8560   1
   0  10   3 462.930 16.1686   1
   0  10  -3 485.652 16.2740   1
  -2 -10  -3 35.1996 4.18260   1
   2 -10   3 45.2298 5.19357   1
  -2  10  -3 42.4085 5.28005   1
   2  10   3 22.1997 4.68800   1
  -4 -10  -3 14.1493 3.35598   1
   4 -10   3 14.0627 3.57892   1
  -4  10  -3 21.8635 4.76724   1
   4  10   3 26.4589 5.33063   1
  -6 -10  -3 206.165 9.89767   1
   6 -10   3 211.145 10.4097   1
  -6  10  -3 217.063 11.2825   1
   6  10   3 198.044 11.7747   1
   8 -10   3 26.3983 4.68947   1
  -8 -10  -3 22.4127 4.43055   1
  -8  10  -3 22.9597 5.49675   1
   8  10   3 33.2371 6.61402   1
  10 -10   3 12.9005 4.20359   1
 -10 -10  -3 26.0679 4.96809   1
  10  10   3 16.5720 6.31701   1
 -10  10  -3 11.3640 5.26659   1
  12 -10   3 50.1642 6.75475   1
 -12 -10  -3 43.8119 7.63685   1
  12  10   3 50.2924 8.52633   1
 -12  10  -3 39.0785 7.48088   1
 -14  10  -3 55.0096 8.44385   1
  14  10   3 55.5293 9.09502   1
 -15 -11   3 -6.4405 3.33541   1
 -15  11   3 0.58233 5.26339   1
 -13 -11   3 1.04967 3.54132   1
 -13  11   3 3.66616 4.96392   1
 -11 -11   3 175.795 10.6274   1
  11  11  -3 184.983 10.3995   1
 -11  11   3 174.199 11.4082   1
  -9 -11   3 -4.0627 2.89480   1
   9  11  -3 6.45463 4.58008   1
  -9  11   3 -1.5546 4.14070   1
   7 -11  -3 26.6300 4.20622   1
  -7 -11   3 32.6472 5.19098   1
  -7  11   3 31.5115 5.59920   1
   7  11  -3 27.2859 5.32438   1
   5 -11  -3 106.429 6.06911   1
  -5 -11   3 124.939 8.36591   1
  -5  11   3 127.383 8.64882   1
   5  11  -3 127.676 8.58608   1
   3 -11  -3 -0.5532 1.96534   1
  -3 -11   3 1.92933 2.91576   1
   3  11  -3 -1.9675 3.74966   1
  -3  11   3 -1.4825 3.61809   1
   1 -11  -3 370.422 13.1105   1
  -1 -11   3 371.548 14.6336   1
  -1  11   3 401.094 15.1938   1
   1  11  -3 412.236 14.9474   1
  -1 -11  -3 7.54248 2.79163   1
   1 -11   3 10.7800 3.55239   1
   1 -11   3 6.37375 3.20182   1
  -1  11  -3 6.71906 4.09614   1
   1  11   3 7.78335 4.48289   1
  -3 -11  -3 130.718 7.22841   1
   3 -11   3 91.5778 7.27015   1
   3 -11   3 98.1458 7.65896   1
  -3  11  -3 83.2664 7.65142   1
   3  11   3 98.3108 8.18399   1
  -5 -11  -3 7.62085 3.34593   1
   5  11   3 17.4640 5.55495   1
  -5  11  -3 9.98755 4.60562   1
  -7 -11  -3 53.5409 5.98583   1
   7 -11   3 97.5502 7.63059   1
   7  11   3 71.7384 8.42113   1
  -7  11  -3 71.2969 7.83436   1
   9 -11   3 20.3938 4.53000   1
  -9 -11  -3 24.2019 4.70303   1
  -9  11  -3 12.8557 5.67865   1
   9  11   3 18.9728 6.65622   1
  11 -11   3 8.84504 4.02819   1
  11  11   3 -0.8554 6.22534   1
 -11  11  -3 4.11236 5.72459   1
  13  11   3 20.6924 7.28785   1
 -13  11  -3 28.6870 7.40143   1
 -14 -12   3 23.3817 5.48367   1
 -14  12   3 33.0041 6.96298   1
 -12 -12   3 7.50387 3.92345   1
 -12  12   3 3.47621 5.19602   1
 -10 -12   3 -6.0407 3.33219   1
 -10  12   3 2.51852 5.14042   1
  10  12  -3 -0.7071 4.12422   1
  -8 -12   3 6.07680 3.83108   1
  -8  12   3 5.67760 4.95839   1
   8  12  -3 6.60831 4.68264   1
  -6 -12   3 12.0526 4.26138   1
   6  12  -3 17.0608 5.23771   1
  -6  12   3 4.37635 4.58325   1
  -4 -12   3 16.2377 4.35909   1
   4 -12  -3 14.1283 3.11914   1
   4  12  -3 17.9384 5.05322   1
  -4  12   3 16.9381 4.96227   1
   2 -12  -3 -0.8951 1.99461   1
  -2 -12   3 1.35958 3.40796   1
   2  12  -3 -0.2608 4.02488   1
  -2  12   3 2.44873 4.34593   1
   0 -12  -3 142.247 7.77646   1
   0 -12   3 166.556 9.53118   1
   0  12   3 172.268 10.4636   1
   0  12  -3 175.895 10.1699   1
   2 -12   3 28.8734 4.95185   1
  -2 -12  -3 33.6248 4.47810   1
  -2  12  -3 36.1325 5.71757   1
   2  12   3 38.2685 6.36897   1
   4 -12   3 52.8217 6.14318   1
  -4 -12  -3 53.2123 5.64127   1
   4 -12   3 50.1639 6.28763   1
   4  12   3 61.1664 7.79347   1
  -4  12  -3 61.2431 7.25038   1
   6 -12   3 11.2356 4.01446   1
  -6 -12  -3 15.9569 3.83002   1
   6  12   3 16.6719 6.35323   1
  -6  12  -3 9.35272 5.11327   1
   8 -12   3 -0.4306 3.40617   1
  -8  12  -3 3.13808 5.19820   1
   8  12   3 17.2237 6.56051   1
  10 -12   3 3.14860 4.29286   1
  10  12   3 6.11686 6.21485   1
 -10  12  -3 10.3331 6.11416   1
  12  12   3 3.70295 6.52648   1
 -12  12  -3 2.33825 6.01427   1
 -13 -13   3 29.5519 6.01644   1
 -13  13   3 13.3525 6.27808   1
 -11 -13   3 38.7199 6.52199   1
 -11  13   3 23.4760 6.58984   1
  -9 -13   3 17.0640 4.71384   1
  -9  13   3 14.8004 5.61630   1
   9  13  -3 23.9664 6.21165   1
  -7 -13   3 106.511 9.15719   1
  -7  13   3 97.7091 9.02117   1
   7  13  -3 98.6097 8.82760   1
  -5 -13   3 87.8834 8.07108   1
   5  13  -3 86.2715 8.21441   1
  -5  13   3 90.5174 8.48186   1
  -3 -13   3 25.1365 5.06950   1
  -3  13   3 35.1351 6.35864   1
   3  13  -3 25.7775 5.72622   1
  -1 -13   3 168.326 10.1918   1
   1  13  -3 183.366 10.7924   1
  -1  13   3 178.420 11.3673   1
   1 -13   3 21.1256 4.71606   1
  -1 -13  -3 8.57792 5.57278   1
   1  13   3 20.0138 5.78668   1
  -1  13  -3 8.63434 4.93127   1
   3 -13   3 25.6461 5.16748   1
  -3  13  -3 17.9009 5.36103   1
   3  13   3 22.7032 6.34481   1
   5 -13   3 141.162 9.79715   1
   5 -13   3 141.330 9.56976   1
  -5  13  -3 151.447 10.7553   1
   5  13   3 164.080 12.3021   1
   7 -13   3 84.7549 8.17212   1
   7 -13   3 72.5310 7.44662   1
  -7  13  -3 81.2878 8.79748   1
   7  13   3 81.9997 9.78811   1
   9  13   3 22.0423 7.34620   1
  -9  13  -3 19.9511 6.89150   1
 -11  13  -3 111.740 10.7451   1
  11  13   3 98.6615 11.2590   1
 -12 -14   3 40.2358 6.91363   1
 -12  14   3 32.9133 7.57031   1
 -10 -14   3 33.7687 6.14596   1
 -10  14   3 36.0577 7.22766   1
  -8 -14   3 1.43639 4.05088   1
  -8  14   3 1.86493 5.67113   1
  -6 -14   3 39.9347 6.20884   1
  -6  14   3 41.6399 7.03039   1
   6  14  -3 30.8872 6.59522   1
  -4 -14   3 40.6317 6.03523   1
  -4  14   3 43.9217 7.10567   1
   4  14  -3 40.1170 6.72251   1
  -2 -14   3 151.501 10.1313   1
   2  14  -3 149.149 10.8426   1
  -2  14   3 160.408 11.4396   1
   0 -14   3 73.1967 7.47628   1
   0  14   3 84.8089 8.85529   1
   0  14  -3 81.8955 8.32209   1
   2 -14   3 -1.5022 3.43120   1
   2  14   3 -8.0679 5.13024   1
  -2  14  -3 -0.5792 4.69075   1
   4 -14   3 3.20325 3.73484   1
  -4  14  -3 -5.1262 4.71742   1
   4  14   3 0.97203 5.80207   1
   6 -14   3 17.9177 5.13206   1
  -6  14  -3 14.9523 6.12616   1
   6  14   3 32.6578 7.49737   1
   8  14   3 9.16906 6.78399   1
  -8  14  -3 7.73978 6.30015   1
 -11 -15   3 32.4811 6.26674   1
 -11  15   3 21.6144 7.28364   1
  -9 -15   3 26.2008 5.90675   1
  -9  15   3 29.5971 7.06147   1
  -7 -15   3 38.2266 6.36734   1
  -7  15   3 62.1911 8.52994   1
  -5 -15   3 -0.8747 3.79272   1
  -5  15   3 11.0668 6.05174   1
   5  15  -3 -1.0937 5.25335   1
  -3 -15   3 4.63740 4.26154   1
   3  15  -3 -6.1706 4.99004   1
  -3  15   3 1.02992 5.64384   1
  -1 -15   3 -1.2218 3.74437   1
   1  15  -3 0.17979 5.19252   1
  -1  15   3 3.66236 5.84811   1
   1 -15   3 14.4188 4.75574   1
   1  15   3 8.54470 6.34404   1
  -1  15  -3 6.38937 5.69986   1
   3 -15   3 5.02402 3.92731   1
  -3  15  -3 -6.2719 5.07933   1
   3  15   3 -3.2989 5.83457   1
   5 -15   3 14.4298 4.59454   1
   5  15   3 7.07305 6.87941   1
  -5  15  -3 6.94965 5.85536   1
  -7  15  -3 1.56977 5.77979   1
   7  15   3 -5.7695 6.31258   1
  -8 -16   3 54.7785 7.65313   1
  -8  16   3 77.9909 9.45352   1
  -6 -16   3 72.3345 8.14887   1
  -6  16   3 64.8891 9.17694   1
  -4 -16   3 17.1464 5.01682   1
  -4  16   3 3.74400 6.24528   1
  -2 -16   3 43.3858 6.64822   1
  -2  16   3 47.4456 8.12375   1
   2  16  -3 45.9755 9.24530   1
   0 -16   3 90.0710 8.75458   1
   0  16   3 74.2721 9.29843   1
   0  16  -3 77.7751 9.18820   1
   2 -16   3 20.9305 5.00849   1
  -2  16  -3 16.5576 6.14532   1
   2  16   3 34.4848 7.80454   1
  -4  16  -3 56.6326 8.27942   1
   4  16   3 69.5912 10.1316   1
  -3 -17   3 7.18955 4.60457   1
  -3  17   3 32.5257 7.60648   1
  -1 -17   3 35.7489 7.01494   1
  -1  17   3 45.7266 8.45924   1
  20   0  -4 44.0811 6.90702   2
 -20   0   4 30.0068 5.92842   1
 -18   0   4 33.2929 5.64412   1
  18   0  -4 40.2291 6.33363   2
 -16   0   4 9.32046 3.71125   1
  16   0  -4 12.7632 4.55610   2
 -14   0   4 7.03241 2.91360   1
  14   0  -4 16.8607 2.04976   1
  14   0  -4 17.9085 4.14713   2
 -12   0   4 21.3764 3.29964   1
 -12   0   4 23.3049 3.32938   1
  12   0  -4 22.4789 1.87909   1
  12   0  -4 23.0952 1.85327   1
  12   0  -4 18.9605 3.89820   2
  10   0  -4 412.253 14.0922   2
 -10   0   4 411.185 12.3751   1
 -10   0   4 415.767 12.4396   1
  -8   0   4 2.26914 1.31306   1
   8   0  -4 2.10814 2.75505   2
  -8   0   4 0.21397 1.49131   1
   6   0  -4 522.936 15.5806   2
   4   0  -4 183.656 7.07186   2
   2   0  -4 1848.35 46.0042   2
   0   0   4 596.780 15.2931   1
   0   0   4 577.967 15.8583   2
   0   0   4 598.669 15.1914   1
  -2   0  -4 327.638 9.45077   1
   2   0   4 328.348 10.1898   1
  -2   0  -4 316.699 9.41486   1
   2   0   4 307.102 9.78111   1
   4   0   4 987.228 26.4711   1
  -4   0  -4 988.312 25.8066   1
   4   0   4 935.109 25.9718   1
  -6   0  -4 335.593 11.6613   1
   6   0   4 350.326 12.3676   1
  -8   0  -4 310.179 11.7257   1
   8   0   4 318.159 12.4770   1
 -10   0  -4 93.3894 7.03134   1
  10   0   4 99.0646 8.16081   1
  12   0   4 37.4319 5.84548   1
 -12   0  -4 24.0439 4.78648   1
  14   0   4 17.0300 5.38812   1
 -14   0  -4 22.0272 4.91191   1
 -16   0  -4 15.6721 5.12912   1
  16   0   4 4.20270 4.86166   1
 -21  -1   4 -2.1412 4.17387   1
  21  -1  -4 -1.8217 3.48154   2
  21   1  -4 -1.6626 4.72032   2
 -21   1   4 1.53078 4.28209   1
 -19  -1   4 -0.2174 3.51257   1
  19  -1  -4 4.22165 4.17110   2
 -19   1   4 2.40061 4.03550   1
  19   1  -4 3.69083 4.63164   2
 -17  -1   4 70.0250 6.95715   1
  17  -1  -4 87.6600 7.95427   2
 -17   1   4 75.6499 7.34202   1
  17   1  -4 69.1512 7.61847   2
 -15  -1   4 28.2105 4.74885   1
  15  -1  -4 22.5546 4.48667   2
  15   1  -4 20.6649 4.72154   2
 -15   1   4 26.8350 4.25330   1
  13  -1  -4 138.180 4.62723   1
 -13  -1   4 139.268 7.24692   1
 -13  -1   4 144.345 7.30535   1
  13  -1  -4 139.975 8.04569   2
 -13   1   4 148.477 7.45434   1
  13   1  -4 128.520 8.24129   2
 -13   1   4 146.897 7.24261   1
  13   1  -4 124.323 4.96840   1
 -11  -1   4 106.127 5.81306   1
 -11  -1   4 108.363 5.71951   1
  11  -1  -4 113.085 7.02049   2
 -11   1   4 101.098 5.63058   1
  11   1  -4 109.014 3.85891   1
  11   1  -4 104.924 3.77672   1
 -11   1   4 107.358 5.66459   1
  11   1  -4 106.706 7.15074   2
   9  -1  -4 -1.3347 2.50150   2
  -9  -1   4 1.75652 1.88098   1
  -9  -1   4 -1.0892 1.43941   1
   9   1  -4 1.18509 2.83207   2
  -9   1   4 1.39425 1.79463   1
  -9   1   4 0.57801 1.53895   1
  -7  -1   4 168.781 5.46123   1
  -7  -1   4 184.317 5.60705   1
   7  -1  -4 168.823 7.49058   2
  -7   1   4 163.830 5.06242   1
   7   1  -4 161.137 7.47355   2
  -7   1   4 170.701 5.05245   1
   5  -1  -4 15.4913 2.73744   2
   5   1  -4 20.2300 2.94842   2
   3  -1  -4 54.3017 3.95169   2
   3   1  -4 56.5207 3.97217   2
  -1  -1   4 284.342 7.78254   1
  -1  -1   4 289.426 7.89488   1
  -1  -1   4 308.089 8.89539   2
   1   1  -4 285.391 8.80731   2
  -1  -1  -4 1.38767 1.10942   1
   1  -1   4 -0.4701 1.32628   1
   1  -1   4 1.80416 1.42247   2
   1  -1   4 -1.1120 1.78440   1
  -1  -1  -4 -0.3306 0.62458   1
  -1   1  -4 2.89370 1.33979   1
  -1   1  -4 2.85603 1.43071   1
   1   1   4 1.92238 1.51978   1
   1   1   4 0.39886 1.73474   1
  -3  -1  -4 1.40239 1.84678   1
  -3  -1  -4 2.00091 1.82382   1
   3  -1   4 7.30918 2.16298   1
   3  -1   4 5.02734 2.58717   1
  -3   1  -4 0.91792 1.93616   1
   3   1   4 -0.0409 2.06481   1
   3   1   4 3.14215 2.50314   1
  -3   1  -4 3.37641 2.05224   1
   5  -1   4 9.24966 2.95628   1
   5  -1   4 11.4768 2.77801   1
  -5  -1  -4 13.4874 2.76775   1
  -5   1  -4 11.0344 2.72318   1
   5   1   4 9.91649 2.82504   1
   5   1   4 9.17932 3.13713   1
   7  -1   4 5.70751 3.10340   1
  -7  -1  -4 1.30858 2.26545   1
  -7   1  -4 2.86192 2.34987   1
   7   1   4 -3.9150 2.89827   1
  -9  -1  -4 7.57456 3.20482   1
   9  -1   4 11.3125 3.96716   1
   9   1   4 8.27802 4.17157   1
  -9   1  -4 7.75543 3.13049   1
  11  -1   4 9.84292 4.20163   1
 -11  -1  -4 -2.1252 3.05679   1
  11   1   4 6.67771 4.27038   1
 -11   1  -4 -0.5551 2.97493   1
  13  -1   4 20.3053 5.43296   1
 -13  -1  -4 17.5990 4.45576   1
  13   1   4 21.9298 5.67494   1
  13   1   4 21.1891 3.79958   2
 -13   1  -4 13.6069 4.43849   1
  15  -1   4 1.23513 4.66720   1
 -15  -1  -4 5.02660 3.82412   1
  15   1   4 -4.7594 4.08595   1
 -15   1  -4 6.32700 4.12169   1
 -17   1  -4 34.2091 8.26698   1
 -20  -2   4 26.8086 5.89334   1
  20  -2  -4 17.9417 4.63878   2
  20   2  -4 11.9250 5.48990   2
 -20   2   4 15.2289 5.24367   1
 -18  -2   4 -3.6307 3.28690   1
  18  -2  -4 -0.2844 3.65018   2
 -18   2   4 1.14228 3.81591   1
  18   2  -4 -3.7321 3.85660   2
 -16  -2   4 20.3779 4.15347   1
  16  -2  -4 18.2727 4.64945   2
 -16   2   4 16.3703 4.14109   1
  16   2  -4 19.6004 5.13069   2
  14  -2  -4 20.8989 4.28786   2
  14  -2  -4 18.7283 1.85345   1
 -14  -2   4 24.3645 3.99819   1
  14   2  -4 19.1528 2.56689   1
  14   2  -4 17.1675 4.69802   2
 -14   2   4 18.4101 3.65566   1
  12  -2  -4 114.254 7.06156   2
 -12  -2   4 110.499 6.17596   1
 -12  -2   4 95.6185 6.10887   1
  12   2  -4 100.023 7.51735   2
 -12   2   4 107.871 6.08704   1
 -12   2   4 121.566 6.48499   1
  10  -2  -4 5.82513 2.75522   2
 -10  -2   4 2.09607 2.15033   1
 -10  -2   4 0.64018 1.72864   1
  10   2  -4 4.68384 1.35965   1
  10   2  -4 2.04201 2.85147   2
  10   2  -4 2.27010 1.38982   1
 -10   2   4 3.86980 2.05625   1
 -10   2   4 -0.5739 1.79935   1
  -8  -2   4 46.1855 3.62937   1
  -8  -2   4 55.3299 3.63492   1
   8  -2  -4 53.0766 4.67649   2
  -8   2   4 54.3955 3.29861   1
   8   2  -4 54.4879 5.12644   2
  -8   2   4 51.5578 3.33315   1
  -6  -2   4 31.0789 2.37138   1
  -6  -2   4 24.9290 2.24693   1
  -6  -2   4 29.5976 2.35652   1
   6  -2  -4 28.3323 3.52834   2
   6   2  -4 30.5848 3.78215   2
   4  -2  -4 309.761 9.98534   2
  -4  -2   4 295.806 7.82552   1
  -4  -2   4 278.934 7.82572   1
   4   2  -4 306.856 9.81948   2
  -2  -2   4 118.958 3.93675   1
  -2  -2   4 118.343 4.12619   1
   2   2  -4 118.507 5.24572   2
   0  -2   4 47.1719 2.85625   2
   0  -2   4 49.7589 2.94549   1
   0  -2   4 39.2476 3.11905   1
   0   2   4 39.0225 2.81795   1
   0   2  -4 44.2744 2.48893   1
   0   2  -4 41.7496 2.69347   1
   0   2  -4 44.6731 2.97117   2
   0   2   4 46.2334 2.83250   1
   2  -2   4 599.975 16.9881   1
  -2  -2  -4 630.389 16.2743   1
   2  -2   4 631.317 17.2381   1
  -2  -2  -4 595.036 16.2711   1
  -2   2  -4 603.484 16.7692   1
   2   2   4 612.673 17.0288   1
  -2   2  -4 620.211 16.7068   1
   2   2   4 597.168 16.7673   1
   4  -2   4 620.596 18.1758   1
  -4  -2  -4 636.095 17.8210   1
   4  -2   4 635.608 18.5607   1
  -4   2  -4 629.845 18.0596   1
   4   2   4 668.379 18.6960   1
   4   2   4 614.346 18.1133   1
   6  -2   4 114.906 6.95191   1
  -6  -2  -4 122.932 6.47488   1
   6   2   4 107.380 7.33849   1
  -6   2  -4 108.942 6.45897   1
   8  -2   4 99.7218 7.05782   1
  -8  -2  -4 94.0981 6.51300   1
  -8   2  -4 98.3933 6.89681   1
   8   2   4 106.953 7.60437   1
 -10  -2  -4 70.9276 6.37422   1
  10  -2   4 60.0463 6.49502   1
  10   2   4 66.3262 7.20375   1
 -10   2  -4 56.8794 6.09666   1
  12  -2   4 102.639 8.58472   1
 -12  -2  -4 96.1977 7.84715   1
 -12   2  -4 84.8788 7.77055   1
  12   2   4 93.4138 8.63281   1
 -14  -2  -4 15.5010 4.77605   1
  14  -2   4 18.9177 5.36219   1
  14   2   4 15.2978 5.56435   1
  14   2   4 20.8564 4.35302   2
 -14   2  -4 23.4333 5.11334   1
 -16  -2  -4 24.2004 5.72972   1
  16  -2   4 13.4841 5.17943   1
  16   2   4 14.7668 5.64110   1
 -16   2  -4 20.2802 5.62157   1
 -21  -3   4 49.5108 7.32819   1
 -21   3   4 47.7633 7.48288   1
  21   3  -4 52.1839 8.09841   2
 -19  -3   4 49.3122 6.86354   1
  19  -3  -4 45.2749 5.93726   2
 -19   3   4 37.0028 6.05905   1
  19   3  -4 45.3075 7.22775   2
 -17  -3   4 260.275 12.3063   1
  17  -3  -4 261.833 12.0447   2
  17   3  -4 233.481 13.3623   2
 -17   3   4 267.721 12.5723   1
 -15  -3   4 1.66428 2.91317   1
  15  -3  -4 5.39686 3.48230   2
  15   3  -4 4.42009 4.11153   2
 -15   3   4 0.01983 3.18351   1
  13  -3  -4 364.266 13.4843   2
 -13  -3   4 358.398 13.0456   1
 -13   3   4 365.826 12.9149   1
  13   3  -4 391.615 15.0159   2
  13   3  -4 367.640 11.4245   1
 -13   3   4 370.625 13.2761   1
  11  -3  -4 334.778 12.4456   2
 -11  -3   4 350.406 11.8747   1
 -11  -3   4 359.330 11.9542   1
  11   3  -4 342.894 10.3337   1
 -11   3   4 360.041 11.8410   1
 -11   3   4 344.041 11.5051   1
  11   3  -4 334.170 13.2913   2
  -9  -3   4 127.118 5.82485   1
  -9  -3   4 130.145 5.76126   1
   9  -3  -4 120.413 6.63347   2
   9   3  -4 134.959 7.51041   2
  -9   3   4 128.318 5.64507   1
   9   3  -4 112.929 4.42299   1
  -9   3   4 128.042 5.42611   1
  -7  -3   4 34.7245 3.10090   1
  -7  -3   4 39.1742 3.13880   1
   7  -3  -4 36.1314 3.97928   2
  -7   3   4 35.2690 2.79533   1
   7   3  -4 33.5868 4.34776   2
   7   3  -4 34.6789 2.14517   1
  -7   3   4 29.7986 2.50123   1
   7   3  -4 32.0252 2.00608   1
   5  -3  -4 737.702 20.7366   2
  -5  -3   4 766.555 19.2567   1
  -5  -3   4 728.840 19.2457   1
  -5   3   4 760.811 18.2062   1
  -5   3   4 709.421 18.1921   1
   5   3  -4 739.077 20.8269   2
  -3  -3   4 280.108 8.10847   1
  -3  -3   4 274.534 8.12752   1
   3   3  -4 268.637 9.17195   2
  -1  -3   4 1335.45 33.4634   1
  -1  -3   4 1344.00 33.4862   1
   1   3  -4 1304.81 33.4872   2
   1   3  -4 1310.33 32.8988   1
  -1   3   4 1360.78 32.8697   1
  -1   3   4 1320.36 32.8929   1
   1   3  -4 1352.22 32.9003   1
   1  -3   4 202.898 7.62113   1
  -1  -3  -4 219.344 6.49973   1
   1  -3   4 210.005 7.42366   1
  -1  -3  -4 215.865 6.54088   1
   1   3   4 205.573 7.23296   1
  -1   3  -4 211.683 7.24805   1
   1   3   4 203.512 7.37827   1
  -3  -3  -4 264.111 8.77408   1
   3  -3   4 266.507 9.54658   1
   3  -3   4 254.194 9.19844   1
  -3  -3  -4 259.758 8.59320   1
   3   3   4 266.935 9.63319   1
   3   3   4 266.983 9.19603   1
  -3   3  -4 263.253 9.20283   1
   5  -3   4 499.580 15.7031   1
  -5  -3  -4 497.941 15.0271   1
   5   3   4 477.901 15.8025   1
  -5   3  -4 497.966 15.3646   1
   7  -3   4 127.583 7.62695   1
  -7  -3  -4 129.630 7.01757   1
   7   3   4 113.494 7.94826   1
  -7   3  -4 129.972 7.30713   1
   9  -3   4 48.8282 5.94712   1
  -9  -3  -4 55.1360 5.50200   1
   9   3   4 54.6330 6.58416   1
  -9   3  -4 52.4200 5.54557   1
  11  -3   4 91.3323 8.27237   1
 -11  -3  -4 90.3653 7.40947   1
  11   3   4 87.4358 8.34320   1
 -11   3  -4 90.5381 7.72465   1
 -13  -3  -4 210.719 11.3615   1
  13  -3   4 220.898 11.9643   1
 -13   3  -4 217.299 11.8605   1
  13   3   4 215.697 12.4987   1
  15  -3   4 104.305 9.54471   1
 -15  -3  -4 108.312 9.48190   1
  15   3   4 92.4502 9.41993   1
 -15   3  -4 89.0315 8.84728   1
 -20  -4   4 23.3116 5.56627   1
  20   4  -4 26.6214 6.68309   2
 -20   4   4 18.8619 5.54186   1
  18  -4  -4 72.9101 7.08621   2
 -18  -4   4 62.1026 7.38750   1
  18   4  -4 77.5810 9.19454   2
 -18   4   4 70.0161 7.77656   1
 -16  -4   4 6.59027 3.69570   1
  16  -4  -4 5.82617 3.72242   2
  16   4  -4 -2.5847 4.16966   2
 -16   4   4 -0.1103 3.48561   1
  14  -4  -4 103.749 7.40905   2
 -14  -4   4 107.665 7.19942   1
 -14   4   4 105.352 7.53227   1
  14   4  -4 118.878 5.89935   1
  14   4  -4 116.183 8.97078   2
 -12  -4   4 53.1633 5.07329   1
  12  -4  -4 45.8764 4.98586   2
  12   4  -4 54.6620 6.45426   2
  12   4  -4 45.1309 3.81999   1
 -12   4   4 35.4294 4.36351   1
 -12   4   4 48.8296 4.70960   1
  10  -4  -4 430.873 14.2626   2
 -10  -4   4 419.225 13.5062   1
 -10  -4   4 416.198 13.6219   1
  10   4  -4 424.742 12.4093   1
  10   4  -4 418.568 15.4129   2
 -10   4   4 437.695 13.5526   1
 -10   4   4 424.044 13.1569   1
   8  -4  -4 8.37580 2.81070   2
  -8  -4   4 7.72755 2.31949   1
  -8  -4   4 5.33283 2.13929   1
  -8   4   4 4.60983 2.10310   1
  -8   4   4 1.12059 1.75907   1
   8   4  -4 5.15022 3.22692   2
   8   4  -4 4.12748 1.51899   1
   8   4  -4 5.65611 1.95625   1
  -6  -4   4 41.9094 3.41549   1
  -6  -4   4 46.8301 3.71395   1
  -6   4   4 38.9787 2.99551   1
   6   4  -4 37.8583 2.88362   1
   6   4  -4 46.8380 4.83610   2
  -6   4   4 47.5017 3.17288   1
  -6   4   4 47.9188 3.10480   1
   6   4  -4 45.3710 2.87619   1
  -4  -4   4 137.344 5.43750   1
  -4  -4   4 143.376 5.59146   1
   4   4  -4 128.231 4.99762   1
   4   4  -4 137.026 4.89526   1
   4   4  -4 152.269 6.88340   2
  -4   4   4 138.747 4.97747   1
  -4   4   4 140.931 4.75905   1
  -2  -4   4 863.352 23.2523   1
  -2  -4   4 909.677 23.3902   1
   2   4  -4 848.380 22.7717   1
  -2   4   4 909.344 22.7317   1
   2   4  -4 887.605 22.8114   1
  -2   4   4 933.465 22.8375   1
   2   4  -4 897.000 23.6935   2
   0  -4   4 576.977 16.3145   1
   0  -4   4 598.083 16.4933   1
   0  -4  -4 579.842 15.0228   1
   0   4  -4 592.388 16.0315   1
   0   4  -4 578.900 15.7089   2
   0   4  -4 568.412 15.9674   1
   0   4   4 577.011 16.0517   1
   0   4   4 590.145 15.9497   1
  -2  -4  -4 6.07191 1.90638   1
  -2  -4  -4 4.39918 1.89090   1
   2  -4   4 4.46413 2.11722   1
   2  -4   4 6.31483 2.45166   1
  -2   4  -4 2.03492 2.27712   1
   2   4   4 0.32077 2.48214   1
   2   4   4 4.90351 2.29184   1
  -4  -4  -4 377.139 11.6465   1
   4  -4   4 357.349 12.3385   1
   4   4   4 365.151 12.4444   1
  -4   4  -4 365.556 12.0897   1
   4   4   4 338.747 11.8453   1
  -6  -4  -4 105.334 6.14132   1
   6  -4   4 112.365 6.85799   1
  -6   4  -4 105.107 6.52180   1
   6   4   4 106.286 7.26227   1
   8  -4   4 47.1282 5.44955   1
  -8  -4  -4 40.4572 4.70956   1
  -8   4  -4 45.2182 4.98889   1
   8   4   4 37.8010 5.46699   1
  10  -4   4 106.747 7.93369   1
 -10  -4  -4 96.0524 7.28620   1
 -10   4  -4 94.4203 7.71184   1
  10   4   4 103.261 8.64990   1
  12  -4   4 16.0776 4.73179   1
 -12  -4  -4 10.3520 3.97411   1
 -12   4  -4 14.3752 4.40766   1
  12   4   4 15.7581 5.54598   1
 -14  -4  -4 3.18463 3.71371   1
  14  -4   4 -0.6427 3.80944   1
 -14   4  -4 -0.9373 3.88000   1
  14   4   4 8.77307 5.47623   1
  16   4   4 3.24363 5.31720   1
 -16   4  -4 4.26034 4.40476   1
 -19  -5   4 14.2281 4.64016   1
 -19   5   4 9.89924 4.79630   1
  19   5  -4 5.16362 5.72693   2
  17  -5  -4 13.0288 4.04500   2
 -17  -5   4 9.58255 4.06570   1
 -17   5   4 6.45498 4.48362   1
  17   5  -4 6.71592 5.15170   2
  15  -5  -4 20.1092 4.50746   2
 -15  -5   4 21.3964 4.21237   1
 -15   5   4 10.6876 4.12145   1
  15   5  -4 12.9024 5.17149   2
 -13  -5   4 11.5205 3.53529   1
  13  -5  -4 15.0962 3.80698   2
 -13   5   4 6.68682 3.46656   1
  13   5  -4 9.61002 2.77535   1
  13   5  -4 10.0507 4.35596   2
 -11  -5   4 24.8934 3.70906   1
  11  -5  -4 22.0933 3.97600   2
 -11   5   4 26.2943 3.52701   1
  11   5  -4 18.1178 4.59574   2
 -11   5   4 15.5664 3.57778   1
  11   5  -4 23.0208 3.31777   1
  -9  -5   4 105.248 5.92648   1
  -9  -5   4 105.388 5.91081   1
  -9   5   4 102.930 5.85325   1
  -9   5   4 99.8390 5.49151   1
   9   5  -4 113.818 7.91498   2
   9   5  -4 104.741 5.40557   1
  -7  -5   4 156.840 6.76165   1
  -7  -5   4 173.958 6.98391   1
  -7   5   4 156.245 6.22817   1
  -7   5   4 153.275 6.47002   1
   7   5  -4 166.904 6.45738   1
   7   5  -4 151.550 8.18094   2
  -5  -5   4 513.586 14.9932   1
  -5  -5   4 530.026 15.0665   1
  -5  -5   4 522.204 14.9810   1
  -5   5   4 500.424 14.2916   1
  -5   5   4 523.514 14.4966   1
   5   5  -4 507.544 14.4365   1
   5   5  -4 526.694 16.3379   2
   5   5  -4 501.127 14.2007   1
  -3  -5   4 493.820 14.4287   1
  -3  -5   4 510.439 14.4662   1
  -3   5   4 478.524 13.8484   1
   3   5  -4 500.507 13.8681   1
   3   5  -4 523.016 15.2423   2
   3   5  -4 487.906 13.9426   1
  -3   5   4 473.390 13.6973   1
  -1  -5   4 75.0823 4.49227   1
  -1  -5   4 79.3776 4.83972   1
   1  -5  -4 79.2610 3.28275   1
   1   5  -4 70.4660 4.52321   1
  -1   5   4 81.4560 4.57632   1
  -1   5   4 76.8158 4.40412   1
   1   5  -4 68.3476 4.40933   1
   1   5  -4 79.4962 4.80054   2
  -1  -5  -4 36.9488 2.96249   1
  -1  -5  -4 41.7419 3.24314   1
   1  -5   4 38.4692 3.75809   1
   1  -5   4 39.0648 3.80504   1
  -1   5  -4 35.4186 3.63628   1
   1   5   4 40.2260 3.71275   1
   1   5   4 38.5730 3.90360   1
  -3  -5  -4 143.595 6.15747   1
   3  -5   4 151.803 7.21458   1
   3   5   4 146.853 7.45456   1
  -3   5  -4 140.176 6.86177   1
   3   5   4 134.002 6.73933   1
   5  -5   4 275.608 11.0657   1
  -5  -5  -4 286.020 10.2566   1
   5   5   4 271.163 11.3724   1
  -5   5  -4 304.168 11.0169   1
  -7  -5  -4 146.748 7.57301   1
   7  -5   4 141.286 8.28393   1
   7   5   4 149.974 9.11578   1
  -7   5  -4 148.459 8.29867   1
   9  -5   4 124.854 8.34986   1
  -9  -5  -4 125.366 7.72709   1
   9   5   4 115.645 9.57539   1
  -9   5  -4 128.565 8.46557   1
 -11  -5  -4 241.889 11.7534   1
  11  -5   4 251.034 12.3644   1
 -11   5  -4 268.546 12.6392   1
  11   5   4 281.574 13.7489   1
  13  -5   4 81.1308 8.12695   1
 -13  -5  -4 86.0734 8.15806   1
  13   5   4 92.6038 9.53663   1
 -13   5  -4 73.2252 7.66655   1
  15  -5   4 84.8053 8.65080   1
  15   5   4 85.0721 9.46284   1
 -15   5  -4 80.0067 8.66903   1
 -20  -6   4 76.2000 8.55740   1
 -20   6   4 81.7362 9.04727   1
  20   6  -4 66.5825 9.67718   2
 -18  -6   4 69.1440 7.58754   1
 -18   6   4 72.4050 7.98924   1
  18   6  -4 82.6987 9.66263   2
 -16  -6   4 193.705 10.8441   1
 -16   6   4 196.042 11.2501   1
  16   6  -4 195.647 12.8147   2
 -14  -6   4 265.542 11.9704   1
 -14   6   4 287.292 12.4822   1
  14   6  -4 277.470 14.0909   2
 -12  -6   4 583.769 19.0546   1
  12   6  -4 581.106 17.6628   1
  12   6  -4 614.107 21.3552   2
 -12   6   4 589.798 19.0259   1
 -10  -6   4 317.193 11.8604   1
 -10   6   4 316.903 11.8043   1
  10   6  -4 328.377 11.1846   1
 -10   6   4 329.922 11.4564   1
  10   6  -4 332.025 13.7982   2
  -8  -6   4 84.9895 5.54648   1
  -8  -6   4 85.1371 5.33790   1
  -8   6   4 89.1807 5.14188   1
  -8   6   4 85.4946 5.73718   1
   8   6  -4 85.4609 5.29201   1
  -6  -6   4 825.125 23.1235   1
  -6  -6   4 835.233 23.0118   1
  -6   6   4 835.455 22.6017   1
   6   6  -4 823.403 22.4324   1
  -6   6   4 820.143 22.2903   1
  -4  -6   4 358.457 11.9390   1
  -4  -6   4 355.902 11.7781   1
  -4  -6   4 382.805 12.0689   1
   4   6  -4 372.434 11.5850   1
  -4   6   4 383.958 11.4380   1
  -4   6   4 374.250 11.6150   1
  -2  -6   4 810.624 21.9126   1
  -2  -6   4 782.104 21.7687   1
   2  -6  -4 760.785 19.9375   1
  -2   6   4 795.354 21.4613   1
  -2   6   4 790.811 21.2118   1
   2   6  -4 759.114 21.3367   1
   0  -6   4 30.4631 3.58848   1
   0  -6   4 30.0307 3.38884   1
   0  -6  -4 32.3719 2.80447   1
   0  -6  -4 31.8335 2.71793   1
   0   6  -4 32.7510 3.66896   1
   0   6  -4 38.0110 3.43320   2
   0   6   4 41.5736 4.03449   1
   0   6   4 37.2724 3.51935   1
  -2  -6  -4 1248.23 31.5593   1
   2  -6   4 1203.88 32.6044   1
   2   6   4 1178.97 32.2270   1
   2   6   4 1212.59 32.4877   1
  -2   6  -4 1214.21 32.4452   1
   4  -6   4 1139.04 31.8468   1
  -4  -6  -4 1154.47 30.8447   1
   4   6   4 1167.33 32.0003   1
  -4   6  -4 1163.29 31.5975   1
  -6  -6  -4 489.441 15.5464   1
   6  -6   4 467.954 16.3213   1
   6   6   4 478.912 16.7979   1
  -6   6  -4 475.676 16.1980   1
   8  -6   4 30.0876 4.85556   1
  -8  -6  -4 30.7284 4.41532   1
  -8   6  -4 16.7340 4.17142   1
   8   6   4 36.5643 5.99097   1
  10  -6   4 279.142 12.6232   1
 -10  -6  -4 260.719 11.8805   1
  10   6   4 292.159 14.2028   1
 -10   6  -4 270.660 12.7365   1
 -12  -6  -4 105.465 8.28886   1
  12  -6   4 105.428 8.98963   1
 -12   6  -4 85.6298 8.34860   1
  12   6   4 101.240 9.89018   1
  14  -6   4 89.5896 8.49623   1
 -14  -6  -4 59.4823 7.71165   1
  14   6   4 93.0742 10.1615   1
 -14   6  -4 74.9365 8.13677   1
 -19  -7   4 34.4046 5.98357   1
 -19   7   4 26.8515 6.77142   1
  19   7  -4 33.8806 8.04766   2
 -17  -7   4 119.760 9.54328   1
  17   7  -4 110.818 11.0389   2
 -17   7   4 124.692 10.1996   1
 -15  -7   4 1.61987 3.54183   1
  15   7  -4 2.51052 4.86398   2
 -15   7   4 4.39739 4.46929   1
 -13  -7   4 311.863 12.7770   1
  13   7  -4 273.542 10.9218   1
 -13   7   4 289.324 12.8679   1
  13   7  -4 295.139 14.6768   2
  11  -7  -4 131.967 4.55046   1
 -11  -7   4 121.209 7.64798   1
  11   7  -4 128.715 9.56497   2
  11   7  -4 151.369 7.40819   1
 -11   7   4 135.035 8.37776   1
   9  -7  -4 71.9139 2.98181   1
   9  -7  -4 80.9159 3.54449   1
  -9  -7   4 79.6894 5.77261   1
  -9   7   4 66.0210 5.59418   1
   9   7  -4 80.3678 5.72186   1
  -9   7   4 61.4094 5.11671   1
  -7  -7   4 145.492 7.29002   1
   7  -7  -4 147.426 4.68952   1
   7  -7  -4 153.772 4.71773   1
  -7   7   4 142.793 6.78579   1
  -7   7   4 153.013 7.33782   1
   7   7  -4 148.647 7.01196   1
   5  -7  -4 356.184 9.51665   1
  -5  -7   4 355.049 12.0524   1
  -5  -7   4 333.823 11.6788   1
   5  -7  -4 340.041 9.48893   1
  -5   7   4 345.355 11.6002   1
  -5   7   4 331.567 11.2415   1
   5   7  -4 354.844 11.6737   1
  -5   7   4 344.825 11.3767   1
   3  -7  -4 60.7141 3.40899   1
  -3  -7   4 61.5920 4.90267   1
  -3  -7   4 73.2272 4.95822   1
   3   7  -4 62.2669 4.92126   1
  -3   7   4 60.8761 4.65446   1
  -3   7   4 73.2100 5.18818   1
   1  -7  -4 104.611 4.78058   1
  -1  -7   4 110.705 6.13480   1
  -1   7   4 103.938 5.70428   1
  -1   7   4 117.810 6.26630   1
   1   7  -4 91.6739 5.90759   1
   1  -7   4 66.5561 5.26173   1
  -1  -7  -4 71.3337 4.38871   1
   1   7   4 61.3389 4.78318   1
  -1   7  -4 54.0134 4.86406   1
   1   7   4 60.5372 5.20178   1
   3  -7   4 -0.0302 2.30140   1
  -3  -7  -4 1.62986 2.05680   1
   3   7   4 6.44244 3.23674   1
  -3   7  -4 0.21965 2.80350   1
  -5  -7  -4 12.5898 3.03257   1
   5  -7   4 10.8164 3.23998   1
  -5   7  -4 6.28567 3.18748   1
   5   7   4 13.1065 4.28560   1
   7  -7   4 2.13906 2.99214   1
  -7  -7  -4 1.61589 2.42433   1
  -7   7  -4 1.97092 3.72009   1
   7   7   4 0.15102 4.21293   1
  -9  -7  -4 0.25365 2.75610   1
   9  -7   4 2.46756 3.08129   1
  -9   7  -4 -0.3099 3.63821   1
   9   7   4 7.05867 5.09991   1
  11  -7   4 -0.6047 3.42095   1
 -11  -7  -4 2.46593 3.34341   1
  11   7   4 -4.9559 5.00687   1
 -11   7  -4 0.46862 4.02093   1
 -13  -7  -4 60.1496 7.04840   1
  13  -7   4 56.4911 7.00709   1
 -13   7  -4 43.3760 6.76566   1
  13   7   4 55.1959 8.40734   1
  15   7   4 17.7190 6.61389   1
 -15   7  -4 21.4924 6.23725   1
 -18  -8   4 27.1641 5.61232   1
  18   8  -4 24.2707 7.41055   2
 -18   8   4 13.5854 5.78458   1
 -16  -8   4 116.097 9.09819   1
 -16   8   4 103.891 9.09042   1
  16   8  -4 95.9950 10.5477   2
 -14  -8   4 10.3409 3.94547   1
 -14   8   4 7.97931 4.71612   1
  14   8  -4 6.25729 5.32031   2
 -12  -8   4 20.7460 4.18184   1
 -12   8   4 16.6001 4.68092   1
  12   8  -4 12.7531 4.98481   2
  12   8  -4 29.9604 4.32071   1
  10  -8  -4 106.850 4.20575   1
 -10  -8   4 102.666 7.22237   1
  10   8  -4 107.793 6.94883   1
 -10   8   4 113.520 7.79591   1
  -8  -8   4 73.7321 5.86232   1
   8  -8  -4 62.2124 3.18259   1
  -8   8   4 54.2199 5.34405   1
   8   8  -4 59.1857 5.30493   1
  -8   8   4 64.0847 5.17604   1
   6  -8  -4 27.6337 2.34202   1
  -6  -8   4 37.2486 4.42637   1
  -6   8   4 28.3439 3.56945   1
  -6   8   4 31.6365 4.13586   1
   6   8  -4 28.6863 4.17799   1
   4  -8  -4 111.749 4.59413   1
  -4  -8   4 115.599 6.63557   1
  -4   8   4 117.752 6.20269   1
   4   8  -4 112.566 6.41525   1
  -4   8   4 107.136 6.63095   1
  -4   8   4 110.838 6.11120   1
   2  -8  -4 186.260 6.65661   1
  -2  -8   4 189.341 8.34503   1
  -2   8   4 189.597 8.39936   1
  -2   8   4 168.105 7.72209   1
   2   8  -4 177.248 8.18702   1
   0  -8   4 39.5652 4.49732   1
   0  -8  -4 40.5428 3.65782   1
   0   8   4 30.8418 4.33006   1
   0   8  -4 39.0568 4.36118   1
   2  -8   4 1.07776 2.32673   1
  -2  -8  -4 0.02242 2.02834   1
  -2   8  -4 -3.4390 2.74068   1
   2   8   4 0.16246 3.21843   1
   4  -8   4 1.31047 2.62736   1
  -4  -8  -4 3.23480 2.43711   1
   4   8   4 0.76110 3.62514   1
  -4   8  -4 1.09391 3.15681   1
  -6  -8  -4 160.925 8.12243   1
   6  -8   4 144.840 8.63906   1
   6   8   4 170.573 10.1524   1
  -6   8  -4 150.059 8.92218   1
   8  -8   4 7.44307 3.52144   1
  -8  -8  -4 9.83749 3.36497   1
  -8   8  -4 4.91563 4.31305   1
   8   8   4 16.9153 5.30298   1
  10  -8   4 7.70726 3.78386   1
 -10  -8  -4 2.31310 3.38178   1
 -10   8  -4 2.77098 4.24658   1
  10   8   4 14.6984 5.86010   1
 -12  -8  -4 51.7547 6.63445   1
  12  -8   4 56.6373 7.07068   1
 -12   8  -4 46.0631 7.12985   1
  12   8   4 58.8754 8.60905   1
  14   8   4 33.0273 7.41367   1
 -14   8  -4 34.4771 6.81355   1
 -17  -9   4 67.1548 8.07942   1
 -17   9   4 72.0612 8.27243   1
  17   9  -4 67.9937 9.82460   2
 -15  -9   4 15.8287 4.45279   1
 -15   9   4 11.7706 5.28303   1
  15   9  -4 5.82629 5.35743   2
 -13  -9   4 14.0112 4.39502   1
  13   9  -4 -3.3543 4.63047   2
 -13   9   4 2.03324 4.35987   1
 -11  -9   4 115.344 8.20695   1
 -11   9   4 117.214 8.50055   1
  11   9  -4 112.214 7.66415   1
   9  -9  -4 186.462 6.56728   1
  -9  -9   4 202.486 9.76311   1
  -9   9   4 197.529 9.94267   1
   9   9  -4 201.440 9.19489   1
  -7  -9   4 63.2748 5.79434   1
   7   9  -4 63.8740 5.67152   1
  -7   9   4 62.4843 5.84993   1
  -5  -9   4 360.776 13.1342   1
   5  -9  -4 349.461 10.5774   1
  -5   9   4 334.590 12.8547   1
   5   9  -4 347.954 12.6663   1
  -3  -9   4 464.158 15.6511   1
   3  -9  -4 466.580 13.5269   1
  -3   9   4 459.047 15.5650   1
   3   9  -4 456.629 15.2405   1
   1  -9  -4 58.6344 4.18354   1
  -1  -9   4 57.9623 5.34993   1
  -1   9   4 50.9942 5.28916   1
   1   9  -4 54.8007 5.24664   1
   1  -9   4 7.95657 2.98538   1
  -1  -9  -4 5.56693 2.33180   1
  -1   9  -4 6.75437 3.39888   1
   1   9   4 4.77428 3.74428   1
   3  -9   4 20.2546 3.85862   1
  -3  -9  -4 18.8309 3.30560   1
   3   9   4 16.2568 4.63749   1
  -3   9  -4 18.5419 4.23219   1
  -5  -9  -4 55.8010 5.25308   1
   5  -9   4 60.2061 5.84198   1
  -5   9  -4 59.1290 6.17401   1
   5   9   4 52.1020 6.52695   1
   7  -9   4 4.54737 3.13032   1
  -7  -9  -4 3.77723 2.91360   1
   7   9   4 2.05445 4.67465   1
  -7   9  -4 10.1170 4.49850   1
  -9  -9  -4 4.74712 3.34171   1
   9  -9   4 1.47251 3.27651   1
   9   9   4 5.61003 5.35269   1
  -9   9  -4 5.37845 4.60328   1
  11  -9   4 49.9373 6.59674   1
 -11   9  -4 53.4875 7.27667   1
  11   9   4 42.7291 7.89789   1
  13  -9   4 31.2928 6.10281   1
  13   9   4 46.5632 8.75280   1
 -13   9  -4 39.9656 7.19103   1
 -18 -10   4 11.6931 4.71087   1
  18  10  -4 10.5676 6.69700   2
 -18  10   4 12.9541 6.39147   1
 -16 -10   4 17.4788 5.06174   1
  16  10  -4 11.4233 6.73699   2
 -16  10   4 7.22434 5.35592   1
 -14 -10   4 4.57066 3.85455   1
 -14  10   4 -0.4208 4.69056   1
  14  10  -4 9.68420 5.98287   2
 -12 -10   4 48.6410 6.26561   1
 -12  10   4 51.6625 6.73191   1
 -10 -10   4 5.81178 3.59650   1
  10  10  -4 0.33464 3.48596   1
 -10  10   4 6.49754 4.19095   1
  -8 -10   4 -0.9257 2.66531   1
  -8  10   4 -8.3545 3.46944   1
   8  10  -4 -0.5056 3.25753   1
  -6 -10   4 18.1641 4.14858   1
   6 -10  -4 5.34459 1.85920   1
  -6  10   4 10.0648 3.92514   1
   6  10  -4 11.2524 3.99144   1
  -4 -10   4 1.82214 2.89057   1
   4 -10  -4 2.00932 1.87371   1
  -4  10   4 -2.4276 3.29469   1
   4  10  -4 -2.4765 3.15414   1
  -2 -10   4 26.9190 4.41917   1
   2 -10  -4 29.6988 3.33148   1
  -2 -10   4 33.1851 4.70023   1
  -2  10   4 23.9616 4.61466   1
   2  10  -4 26.7864 4.53600   1
   0 -10  -4 89.5046 5.48033   1
   0 -10   4 91.8821 6.75873   1
   0  10   4 101.325 7.75395   1
   0  10  -4 94.4236 7.26177   1
  -2 -10  -4 128.758 6.64517   1
   2 -10   4 97.7444 7.31671   1
   2  10   4 135.650 9.09673   1
  -2  10  -4 116.647 8.00168   1
  -4 -10  -4 138.933 7.63816   1
   4 -10   4 166.625 9.07646   1
   4  10   4 161.116 10.3576   1
  -4  10  -4 154.218 9.45327   1
   6 -10   4 14.1488 3.78980   1
  -6 -10  -4 19.5955 3.64627   1
  -6  10  -4 15.9391 4.76860   1
   6  10   4 25.2876 6.19272   1
   8 -10   4 5.36699 3.32746   1
  -8 -10  -4 -0.9050 2.69687   1
   8  10   4 -0.9791 5.35111   1
  -8  10  -4 4.29284 4.79082   1
  10 -10   4 4.60975 3.50471   1
 -10  10  -4 -5.8230 4.23804   1
  10  10   4 -12.471 5.18496   1
  12 -10   4 10.7523 4.30265   1
  12  10   4 2.13642 6.26761   1
 -12  10  -4 6.48947 5.40743   1
 -17 -11   4 16.1824 5.10995   1
 -17  11   4 26.6824 7.04172   1
  17  11  -4 12.1151 7.10688   2
 -15 -11   4 62.7868 7.96562   1
 -15  11   4 56.9947 8.02856   1
  15  11  -4 43.9208 8.51257   2
 -13 -11   4 4.78489 4.15163   1
 -13  11   4 -3.8807 4.52927   1
 -11 -11   4 50.5900 6.58597   1
 -11  11   4 36.2781 6.23223   1
  -9 -11   4 116.714 8.42883   1
  -9  11   4 95.7054 8.10135   1
   9  11  -4 92.2786 7.55976   1
  -7 -11   4 3.87789 3.38416   1
  -7  11   4 2.44026 4.27871   1
   7  11  -4 4.64507 3.93062   1
   5 -11  -4 5.83972 2.25358   1
  -5 -11   4 1.82302 3.10286   1
   5  11  -4 0.60654 3.76908   1
  -5  11   4 2.59474 3.92487   1
   3 -11  -4 96.2976 5.36377   1
  -3 -11   4 99.3346 7.53175   1
   3  11  -4 93.4355 7.40881   1
  -3  11   4 101.230 7.99699   1
  -1 -11   4 92.7185 7.24786   1
   1 -11  -4 85.6204 5.42691   1
  -1 -11   4 89.1213 7.28358   1
   1  11  -4 83.8899 7.10400   1
  -1  11   4 89.3384 7.53197   1
  -1 -11  -4 3.32837 2.28656   1
   1 -11   4 1.81165 3.23472   1
   1 -11   4 -1.4499 2.73627   1
   1  11   4 4.54099 4.45824   1
  -1  11  -4 1.53916 3.73241   1
   3 -11   4 69.7361 6.55976   1
  -3 -11  -4 72.2043 5.66591   1
   3  11   4 73.3407 7.60546   1
  -3  11  -4 60.0870 6.53733   1
   5 -11   4 46.7028 5.79419   1
  -5 -11  -4 42.5059 4.90519   1
  -5  11  -4 37.5950 5.92997   1
   5  11   4 46.1523 7.20297   1
   7 -11   4 32.8201 5.45647   1
  -7  11  -4 23.6146 5.77225   1
   7  11   4 35.5510 7.17205   1
   9 -11   4 1.57627 3.39911   1
  -9  11  -4 -8.8440 4.79261   1
   9  11   4 2.25293 5.77745   1
  11 -11   4 15.9998 4.71434   1
 -11  11  -4 3.81229 5.26457   1
  11  11   4 8.71882 6.53037   1
 -16 -12   4 56.7900 7.75689   1
 -16  12   4 50.0175 8.35231   1
  16  12  -4 53.8321 10.2389   2
 -14 -12   4 15.3077 5.03382   1
  14  12  -4 7.35299 6.91602   2
 -14  12   4 9.25504 5.69892   1
 -12 -12   4 39.1441 6.47334   1
 -12  12   4 36.1723 6.75365   1
 -10 -12   4 89.4802 8.38190   1
 -10  12   4 93.6752 8.86198   1
  -8 -12   4 118.103 8.80414   1
   8  12  -4 101.623 8.10987   1
  -8  12   4 125.295 9.74386   1
  -6 -12   4 1.91018 3.45678   1
   6  12  -4 9.81511 4.68331   1
  -6  12   4 -3.5433 4.27952   1
  -4 -12   4 101.895 8.08952   1
  -4  12   4 105.580 8.50560   1
   4  12  -4 107.006 8.49667   1
  -2 -12   4 175.899 9.96579   1
   2  12  -4 169.241 10.1184   1
  -2  12   4 184.588 10.5315   1
   0 -12   4 14.1183 4.32775   1
   0  12   4 8.90506 5.11683   1
   0  12  -4 19.7589 5.04496   1
   2 -12   4 9.24570 3.62566   1
   2 -12   4 7.35713 3.88548   1
  -2  12  -4 10.6593 4.64685   1
   2  12   4 11.8083 5.48959   1
   4 -12   4 10.3676 4.02407   1
  -4  12  -4 13.9572 5.03617   1
   4  12   4 14.0859 5.93428   1
   6 -12   4 100.313 8.12877   1
   6  12   4 80.9193 9.52511   1
  -6  12  -4 78.6187 8.15038   1
   8 -12   4 11.7112 4.22547   1
  -8  12  -4 19.0767 6.09999   1
   8  12   4 27.3460 7.40013   1
  10 -12   4 2.29641 3.66515   1
  10  12   4 15.9675 6.98187   1
 -10  12  -4 11.2711 5.87678   1
 -13 -13   4 19.0274 5.57886   1
 -13  13   4 26.3206 7.15619   1
 -11 -13   4 6.03144 4.14385   1
 -11  13   4 12.8250 5.63915   1
  -9 -13   4 -3.4053 3.54453   1
  -9  13   4 -0.3203 4.86277   1
  -7 -13   4 10.3938 4.46637   1
  -7  13   4 1.02244 4.80720   1
   7  13  -4 4.66995 4.54128   1
  -5 -13   4 21.8654 5.09400   1
  -5  13   4 28.4919 5.97226   1
   5  13  -4 30.2725 5.85823   1
  -3 -13   4 66.5006 7.08128   1
  -3  13   4 87.3372 8.40274   1
   3  13  -4 76.5050 7.53226   1
  -1 -13   4 1.92752 3.51534   1
  -1  13   4 -1.0152 4.76927   1
   1  13  -4 -3.7688 4.09919   1
   1 -13   4 7.03632 3.91231   1
   1  13   4 9.08279 5.46954   1
  -1  13  -4 12.5019 4.83237   1
   3 -13   4 3.01867 3.54702   1
   3 -13   4 -2.9616 3.04599   1
  -3  13  -4 -3.6050 4.51536   1
   3  13   4 -1.6362 5.24308   1
   5 -13   4 18.2111 4.63669   1
   5 -13   4 19.8782 5.04852   1
  -5  13  -4 21.1988 5.76461   1
   5  13   4 20.2921 6.85876   1
   7 -13   4 1.56313 3.54766   1
  -7  13  -4 2.32093 5.46401   1
   7  13   4 -2.2920 5.81390   1
   9 -13   4 -0.6615 3.62966   1
  -9  13  -4 5.98263 5.79127   1
   9  13   4 5.91653 6.75833   1
 -12 -14   4 14.0392 5.53677   1
 -12  14   4 32.6749 7.47613   1
 -10 -14   4 18.3137 5.48634   1
 -10  14   4 31.6137 7.09100   1
  -8 -14   4 58.5903 7.56859   1
  -8  14   4 56.1606 7.88176   1
  -6 -14   4 57.3723 7.29821   1
  -6  14   4 45.5433 7.33086   1
  -4 -14   4 122.325 9.45389   1
  -4  14   4 109.983 9.64767   1
   4  14  -4 110.640 9.33367   1
  -2 -14   4 4.80130 3.88279   1
  -2  14   4 10.2907 5.30453   1
   2  14  -4 -1.2942 4.48096   1
   0 -14   4 103.123 9.02205   1
   0  14   4 114.817 9.85608   1
   0  14  -4 95.3821 8.97573   1
   2 -14   4 -2.7745 3.80506   1
   2  14   4 -6.9258 5.51209   1
  -2  14  -4 10.6678 5.24443   1
   4 -14   4 6.92535 4.05148   1
   4 -14   4 8.51107 4.24985   1
  -4  14  -4 16.3088 5.50356   1
   4  14   4 3.13352 6.12291   1
   6 -14   4 -0.1257 3.49009   1
   6 -14   4 0.55509 3.95983   1
   6  14   4 1.42271 6.37709   1
  -6  14  -4 -1.2659 5.12805   1
  -8  14  -4 29.2077 8.64277   1
   8  14   4 34.0114 8.35385   1
 -11 -15   4 45.7654 7.22220   1
 -11  15   4 44.4462 8.20294   1
  -9 -15   4 58.2745 7.62448   1
  -9  15   4 60.2668 8.49775   1
  -7 -15   4 10.0694 4.96791   1
  -7  15   4 22.7255 6.61576   1
  -5 -15   4 55.8006 7.26766   1
  -5  15   4 64.4020 8.48241   1
  -3 -15   4 166.706 10.9617   1
  -3  15   4 150.837 11.9214   1
  -1 -15   4 228.803 12.8718   1
   1  15  -4 262.588 14.4486   1
  -1  15   4 233.089 14.1729   1
   1 -15   4 25.8581 5.76948   1
  -1  15  -4 18.4795 6.18313   1
   1  15   4 22.4355 7.12025   1
   3 -15   4 182.353 11.7228   1
   3  15   4 190.564 13.4308   1
  -3  15  -4 191.528 12.6571   1
   5 -15   4 170.892 11.7483   1
   5  15   4 230.721 15.0571   1
  -8 -16   4 4.43367 4.79576   1
  -8  16   4 12.9961 6.70129   1
  -6 -16   4 2.22851 4.29394   1
  -6  16   4 18.4901 6.69369   1
  -4 -16   4 21.1364 5.52811   1
  -4  16   4 18.9528 6.85395   1
  -2 -16   4 85.8100 8.77279   1
  -2  16   4 75.7701 9.46800   1
   0 -16   4 1.18246 4.23600   1
   0  16   4 6.41272 6.56970   1
   2 -16   4 4.10405 4.20436   1
   2  16   4 8.44676 6.57112   1
 -22   0   5 -1.3643 3.66070   1
  22   0  -5 -5.0240 4.63071   2
 -20   0   5 -4.5970 3.42544   1
  20   0  -5 4.98482 4.90951   2
 -18   0   5 1.02122 3.49220   1
  18   0  -5 0.22891 4.01760   2
 -16   0   5 -0.1145 2.96607   1
  16   0  -5 2.58039 3.85449   2
 -14   0   5 -4.8389 1.97830   1
 -14   0   5 -2.0483 2.20681   1
  14   0  -5 -3.2111 3.02824   2
 -12   0   5 -3.0590 1.84181   1
  12   0  -5 1.93441 2.89121   2
 -12   0   5 3.49502 1.90922   1
  10   0  -5 2.64001 2.86468   2
 -10   0   5 0.51550 1.46152   1
 -10   0   5 1.97653 1.67876   1
   8   0  -5 0.83919 2.70351   2
  -8   0   5 0.84868 1.03450   1
  -8   0   5 -0.1094 1.02623   1
   6   0  -5 -3.3547 2.25978   2
   4   0  -5 -2.5287 2.08180   2
   2   0  -5 0.09433 1.84561   2
   0   0   5 -2.1846 1.11498   1
   0   0   5 -1.2971 1.60345   1
  -2   0  -5 2.53322 1.69067   1
   2   0   5 -0.8111 2.28302   1
  -2   0  -5 0.74751 1.52289   1
   2   0   5 0.19622 1.75301   1
   4   0   5 -1.4086 2.05798   1
  -4   0  -5 -1.5547 1.73210   1
   4   0   5 2.29287 2.63303   1
  -6   0  -5 0.91881 2.15751   1
   6   0   5 1.81108 3.11990   1
  -8   0  -5 -0.3896 2.48746   1
   8   0   5 -7.8816 3.09330   1
  10   0   5 1.76272 3.91698   1
 -10   0  -5 -1.2427 2.81800   1
  12   0   5 0.54240 4.50834   1
 -12   0  -5 1.90691 3.20052   1
 -14   0  -5 3.02574 3.74776   1
  14   0   5 -1.1241 4.59004   1
  16   0   5 -0.4930 4.78003   1
 -21  -1   5 18.7736 5.13369   1
  21  -1  -5 18.2561 5.79798   2
  21   1  -5 28.0335 6.54901   2
 -21   1   5 16.1537 5.18138   1
  19  -1  -5 53.5194 7.00169   2
 -19  -1   5 45.9660 6.37571   1
 -19   1   5 36.3431 5.70098   1
  19   1  -5 54.8989 7.45349   2
 -17  -1   5 37.7289 5.23798   1
  17  -1  -5 48.5026 6.78980   2
  17   1  -5 48.7025 6.86828   2
 -17   1   5 43.1824 5.62327   1
 -15  -1   5 16.2567 3.62151   1
  15  -1  -5 10.6214 4.10164   2
 -15   1   5 12.0057 3.45455   1
  15   1  -5 14.2826 4.38067   2
 -13  -1   5 148.772 7.32113   1
 -13  -1   5 147.407 7.18981   1
  13  -1  -5 144.721 8.57944   2
 -13   1   5 164.046 7.37359   1
  13   1  -5 149.877 9.03740   2
 -13   1   5 148.039 7.10606   1
 -11  -1   5 76.3353 4.68698   1
  11  -1  -5 77.5980 6.37879   2
 -11  -1   5 79.4830 4.76815   1
  11   1  -5 70.8733 6.22815   2
 -11   1   5 76.0346 4.45048   1
 -11   1   5 74.5822 4.51401   1
  -9  -1   5 683.044 17.8094   1
  -9  -1   5 657.977 17.6798   1
   9  -1  -5 663.383 20.1449   2
  -9   1   5 654.759 17.3481   1
   9   1  -5 672.584 20.3606   2
  -9   1   5 676.329 17.3870   1
   7  -1  -5 533.122 15.9507   2
   7   1  -5 477.270 15.8258   2
   5  -1  -5 29.4869 3.48474   2
   5   1  -5 30.8534 3.58782   2
   3  -1  -5 149.104 6.55619   2
   3   1  -5 149.463 6.37039   2
  -1  -1   5 31.6458 2.18506   1
  -1  -1   5 31.9383 2.57617   1
   1   1  -5 28.3649 2.94006   2
  -1   1   5 27.4194 1.81456   1
  -1   1   5 32.1707 1.90135   1
  -1  -1  -5 23.3025 1.69130   1
   1  -1   5 25.4767 3.18143   2
   1  -1   5 21.9200 2.58637   1
   1  -1   5 22.1334 2.99672   1
  -1  -1  -5 24.2390 1.76545   1
   1   1   5 13.8246 2.72785   1
  -1   1  -5 21.0986 2.13707   1
  -1   1  -5 18.5080 1.90659   1
   1   1   5 22.9723 2.62445   1
  -3  -1  -5 7.62607 2.24691   1
   3  -1   5 7.61759 1.84674   2
  -3  -1  -5 8.75072 2.08371   1
   3  -1   5 6.34300 2.33255   1
   3  -1   5 10.2088 2.89505   1
  -3   1  -5 7.14100 2.14700   1
   3   1   5 5.27613 2.38737   1
   3   1   5 6.09056 2.74404   1
  -5  -1  -5 27.3187 3.40590   1
   5  -1   5 24.7136 4.11444   1
  -5   1  -5 25.0320 3.34635   1
   5   1   5 25.3260 4.20773   1
  -7  -1  -5 36.9738 4.36203   1
   7  -1   5 40.2177 5.20747   1
   7   1   5 30.9456 4.90833   1
  -7   1  -5 33.2241 4.13784   1
   9  -1   5 17.9391 4.83070   1
  -9  -1  -5 19.8210 3.92569   1
  -9   1  -5 22.9083 4.13997   1
   9   1   5 19.8884 5.19104   1
 -11  -1  -5 1.78658 3.18791   1
  11  -1   5 6.22786 4.31154   1
  11   1   5 2.33123 4.39525   1
 -11   1  -5 0.85192 3.32898   1
 -13  -1  -5 177.867 10.2782   1
  13  -1   5 151.947 10.8196   1
 -13   1  -5 177.968 10.6383   1
  13   1   5 187.735 11.8737   1
  15  -1   5 23.2343 6.25759   1
  15   1   5 21.0942 5.97433   1
 -20  -2   5 17.0342 4.70476   1
  20  -2  -5 34.4012 6.50113   2
 -20   2   5 24.2902 5.50185   1
  20   2  -5 28.8957 6.64627   2
  18  -2  -5 49.3014 6.52185   2
 -18  -2   5 43.2741 5.88472   1
 -18   2   5 37.4361 5.64603   1
  18   2  -5 46.4095 7.16251   2
  16  -2  -5 5.23763 3.92942   2
 -16  -2   5 1.69891 2.89256   1
  16   2  -5 4.12400 4.23151   2
 -16   2   5 -0.4687 3.19027   1
 -14  -2   5 125.009 7.18036   1
  14  -2  -5 131.393 8.35253   2
 -14   2   5 137.846 7.59882   1
  14   2  -5 129.814 8.96593   2
 -14   2   5 140.102 7.14748   1
  12  -2  -5 43.0265 5.07732   2
 -12  -2   5 45.4223 4.26259   1
 -12  -2   5 42.2996 4.15247   1
 -12   2   5 39.4786 3.79155   1
 -12   2   5 47.5858 4.12522   1
  12   2  -5 39.4666 5.44921   2
  10  -2  -5 10.1777 3.29626   2
 -10  -2   5 15.8906 2.69883   1
 -10  -2   5 11.2135 2.15938   1
  10   2  -5 12.5898 3.53262   2
 -10   2   5 6.97256 1.93970   1
 -10   2   5 8.73804 2.03865   1
   8  -2  -5 224.675 9.41686   2
  -8  -2   5 220.529 7.18943   1
  -8  -2   5 215.182 7.24521   1
  -8   2   5 232.616 6.43862   1
   8   2  -5 224.786 9.54501   2
  -8   2   5 230.008 6.41489   1
  -6  -2   5 478.748 13.1681   1
  -6  -2   5 522.469 13.1305   1
   6  -2  -5 527.953 15.9238   2
   6   2  -5 544.129 16.1117   2
   4  -2  -5 105.472 5.69514   2
   4   2  -5 88.0562 5.46940   2
  -2  -2   5 1255.30 31.2024   1
  -2  -2   5 1282.09 31.1627   1
   2   2  -5 1251.66 32.4462   2
   0  -2   5 449.489 12.7698   1
   0  -2   5 453.334 12.6262   2
   0  -2   5 461.119 12.6575   1
   0   2   5 477.503 12.4197   1
   0   2  -5 475.234 11.7799   1
   0   2  -5 373.913 11.4872   1
   0   2   5 450.299 12.3756   1
   0   2  -5 443.508 12.5615   2
  -2  -2  -5 432.688 12.0841   1
   2  -2   5 434.883 13.3808   1
  -2  -2  -5 436.725 12.0550   1
   2  -2   5 432.222 13.0820   1
   2   2   5 438.657 13.2501   1
  -2   2  -5 438.650 12.5751   1
  -2   2  -5 421.781 12.5532   1
   2   2   5 435.858 12.9892   1
   4  -2   5 146.021 6.82411   1
   4  -2   5 145.140 7.21527   1
  -4  -2  -5 133.490 5.98029   1
   4   2   5 139.218 7.16798   1
   4   2   5 130.836 6.65137   1
  -4   2  -5 139.479 6.37320   1
  -6  -2  -5 68.0426 5.12008   1
   6  -2   5 76.7533 6.19297   1
   6   2   5 66.2723 6.07733   1
  -6   2  -5 63.9757 5.23973   1
   8  -2   5 62.5695 6.41308   1
  -8  -2  -5 63.6817 5.61775   1
   8   2   5 56.0227 6.34911   1
  -8   2  -5 53.5502 5.30796   1
  10  -2   5 49.6811 6.38663   1
 -10  -2  -5 50.9520 5.79707   1
  10   2   5 39.8197 6.17967   1
 -10   2  -5 35.7741 4.92723   1
  12  -2   5 51.4849 6.99730   1
 -12  -2  -5 47.2745 6.05021   1
  12   2   5 40.8566 6.73352   1
 -12   2  -5 43.0522 5.79785   1
 -14  -2  -5 56.6191 7.01701   1
  14  -2   5 50.6957 7.52524   1
  14   2   5 62.0802 8.20908   1
 -14   2  -5 50.0612 6.77504   1
  16  -2   5 56.6654 7.81726   1
  16   2   5 66.1891 8.59746   1
 -21  -3   5 3.84212 4.35764   1
 -21   3   5 2.93659 4.03387   1
  21   3  -5 -6.1987 4.52249   2
  19  -3  -5 0.03308 3.92836   2
 -19  -3   5 -0.9304 3.41913   1
 -19   3   5 0.12514 4.19613   1
  19   3  -5 3.78061 4.98040   2
 -17  -3   5 1.22120 3.14433   1
  17  -3  -5 3.16278 3.77792   2
 -17   3   5 10.3118 4.20525   1
  17   3  -5 1.28020 4.62029   2
  15  -3  -5 11.9889 4.00635   2
 -15  -3   5 7.66263 3.07008   1
 -15   3   5 10.6131 3.47854   1
  15   3  -5 3.23886 4.19776   2
 -13  -3   5 13.0976 3.13605   1
  13  -3  -5 14.5581 3.94846   2
 -13  -3   5 19.2983 3.45124   1
 -13   3   5 10.3212 2.68901   1
 -13   3   5 14.3288 3.18331   1
  13   3  -5 13.6677 4.40846   2
  11  -3  -5 42.6510 4.93817   2
 -11  -3   5 46.1354 4.00343   1
 -11  -3   5 41.1373 4.01365   1
  11   3  -5 53.4873 6.07963   2
 -11   3   5 47.0382 3.76796   1
 -11   3   5 35.9980 3.52420   1
   9  -3  -5 295.132 11.2559   2
  -9  -3   5 287.324 9.59144   1
  -9  -3   5 305.196 9.64746   1
  -9   3   5 289.041 8.89845   1
   9   3  -5 300.638 11.8510   2
  -9   3   5 297.534 9.03145   1
  -7  -3   5 26.9732 2.61840   1
   7  -3  -5 28.7084 3.88507   2
  -7  -3   5 26.4322 2.55492   1
  -7  -3   5 28.6732 2.63130   1
  -7   3   5 28.0415 1.89103   1
   7   3  -5 22.2811 4.05030   2
  -7   3   5 24.6519 1.90299   1
  -5  -3   5 160.385 5.61067   1
   5  -3  -5 164.172 7.68902   2
  -5  -3   5 173.868 5.64821   1
   5   3  -5 168.853 7.74843   2
  -3  -3   5 295.905 8.83416   1
  -3  -3   5 298.968 8.72954   1
   3   3  -5 310.858 10.2215   2
  -1  -3   5 15.1950 2.35495   1
  -1  -3   5 19.1332 2.36990   1
   1   3  -5 13.2481 1.50093   1
   1   3  -5 13.8534 1.81347   1
   1   3  -5 14.6074 2.61452   2
  -1   3   5 12.8447 1.87875   1
  -1   3   5 17.7052 2.10283   1
   1  -3   5 15.5941 2.85613   1
   1  -3   5 15.1018 2.53207   1
  -1  -3  -5 17.1982 1.73883   1
  -1  -3  -5 17.1699 1.64859   1
  -1   3  -5 19.8579 2.47614   1
   1   3   5 13.2141 2.40656   1
   1   3   5 15.6961 2.72503   1
  -1   3  -5 14.7648 2.42552   1
  -3  -3  -5 2.11679 1.76095   1
   3  -3   5 -3.2681 2.06594   1
   3  -3   5 4.59084 2.05840   1
   3   3   5 -0.8680 2.03333   1
   3   3   5 0.83357 2.57179   1
  -3   3  -5 2.10767 2.18647   1
   5  -3   5 111.140 6.96822   1
  -5  -3  -5 107.246 5.74790   1
  -5   3  -5 103.004 6.11088   1
   5   3   5 117.031 7.23979   1
  -7  -3  -5 20.9643 3.54428   1
   7  -3   5 23.9927 4.32146   1
  -7   3  -5 23.9698 3.85015   1
   7   3   5 34.5114 5.24642   1
  -9  -3  -5 29.9936 4.62927   1
   9  -3   5 19.7131 4.84893   1
   9   3   5 29.3056 5.72352   1
  -9   3  -5 23.4053 4.26164   1
  11  -3   5 22.5982 5.37399   1
 -11  -3  -5 23.0797 4.67168   1
 -11   3  -5 23.1318 4.61851   1
  11   3   5 24.4172 5.80484   1
 -13  -3  -5 61.1123 7.06127   1
  13  -3   5 72.6143 8.24839   1
 -13   3  -5 71.0592 7.49835   1
  13   3   5 74.6133 8.31896   1
  15  -3   5 4.67005 4.40987   1
  15   3   5 4.06642 5.46051   1
  20  -4  -5 119.207 9.00909   2
 -20  -4   5 130.441 9.94540   1
  20   4  -5 119.477 11.4655   2
 -20   4   5 97.4962 9.32982   1
 -18  -4   5 68.1309 7.05156   1
  18  -4  -5 74.3634 7.51609   2
 -18   4   5 75.5519 7.64034   1
  18   4  -5 80.9095 9.42263   2
  16  -4  -5 12.4460 4.37746   2
 -16  -4   5 14.0597 3.80670   1
  16   4  -5 16.5617 5.53515   2
 -16   4   5 15.9440 4.49243   1
 -14  -4   5 240.907 10.1668   1
  14  -4  -5 222.259 10.6505   2
  14   4  -5 217.347 8.60089   1
 -14   4   5 218.361 10.0931   1
  14   4  -5 213.583 11.9239   2
 -14   4   5 203.991 9.55149   1
 -12  -4   5 470.863 15.2324   1
 -12  -4   5 463.988 15.3093   1
  12  -4  -5 488.642 16.3249   2
  12   4  -5 476.596 12.7410   1
  12   4  -5 469.617 17.3532   2
 -12   4   5 478.674 15.1617   1
 -12   4   5 451.511 14.6245   1
  10  -4  -5 59.8123 5.53295   2
 -10  -4   5 61.3473 4.58293   1
 -10  -4   5 65.4406 4.61426   1
 -10   4   5 54.7328 4.53907   1
  10   4  -5 60.4853 6.33010   2
 -10   4   5 64.1063 4.14680   1
   8  -4  -5 318.199 11.4582   2
  -8  -4   5 297.582 9.79444   1
  -8  -4   5 294.938 9.81745   1
  -8   4   5 299.088 9.19332   1
  -8   4   5 294.607 8.94383   1
   8   4  -5 291.795 11.7475   2
  -6  -4   5 1132.64 29.5171   1
  -6  -4   5 1189.26 29.5693   1
  -6   4   5 1129.18 28.5107   1
  -6   4   5 1136.30 28.4412   1
   6   4  -5 1167.56 31.4450   2
  -4  -4   5 2034.95 50.5051   1
  -4  -4   5 2048.49 50.5477   1
  -4   4   5 2031.73 49.4830   1
   4   4  -5 2071.70 51.9223   2
  -4   4   5 2025.80 49.4218   1
  -2  -4   5 1608.18 40.6706   1
  -2  -4   5 1609.35 40.6354   1
   2   4  -5 1596.03 40.9625   2
  -2   4   5 1643.19 39.8721   1
   2   4  -5 1602.68 39.6748   1
  -2   4   5 1630.02 39.9607   1
   0  -4   5 637.636 18.0239   1
   0  -4   5 642.246 17.8758   1
   0   4   5 633.925 17.5346   1
   0   4  -5 635.592 17.2526   1
   0   4   5 654.297 17.4460   1
   0   4  -5 614.290 17.1381   2
  -2  -4  -5 920.055 23.5998   1
   2  -4   5 910.144 24.9050   1
  -2  -4  -5 911.015 23.7095   1
   2  -4   5 922.321 25.2299   1
   2   4   5 886.771 24.8521   1
  -2   4  -5 906.353 24.4030   1
   2   4   5 900.064 24.5704   1
  -4  -4  -5 923.626 25.1390   1
   4  -4   5 959.427 26.5839   1
   4   4   5 901.543 26.3119   1
  -4   4  -5 912.494 25.6721   1
   4   4   5 969.220 26.6222   1
   6  -4   5 85.7330 6.97358   1
  -6  -4  -5 80.1905 5.63942   1
  -6   4  -5 74.0470 6.03484   1
   6   4   5 75.8858 6.77029   1
   8  -4   5 296.808 12.9319   1
  -8  -4  -5 307.970 12.0418   1
  -8   4  -5 328.359 12.6754   1
   8   4   5 312.023 13.7825   1
  10  -4   5 104.244 8.55146   1
 -10  -4  -5 86.2119 7.09469   1
 -10   4  -5 105.500 8.12975   1
  10   4   5 107.929 9.55515   1
 -12  -4  -5 111.841 8.38865   1
  12  -4   5 126.756 9.57221   1
  12   4   5 117.296 10.3408   1
 -12   4  -5 88.6184 8.07485   1
  14  -4   5 170.616 11.2370   1
 -14   4  -5 175.301 11.3500   1
  14   4   5 154.454 12.0876   1
 -21  -5   5 98.1856 9.76718   1
 -21   5   5 92.1488 9.12466   1
  21   5  -5 98.8818 11.0514   2
  19  -5  -5 98.4093 8.16474   2
 -19  -5   5 87.9895 8.42663   1
 -19   5   5 80.7487 8.42241   1
  19   5  -5 106.005 10.9337   2
 -17  -5   5 131.647 9.19659   1
  17  -5  -5 122.367 8.88067   2
  17   5  -5 120.695 11.0184   2
 -17   5   5 120.337 9.35098   1
 -15  -5   5 58.0185 6.14273   1
  15  -5  -5 42.3694 5.74785   2
  15   5  -5 47.3785 6.98541   2
 -15   5   5 38.5363 5.34309   1
  13  -5  -5 651.397 21.3974   2
 -13  -5   5 691.462 21.0651   1
 -13   5   5 719.169 21.0669   1
 -13   5   5 664.160 20.3346   1
  13   5  -5 658.172 23.0808   2
 -11  -5   5 338.712 12.0377   1
 -11  -5   5 355.572 12.2698   1
  11  -5  -5 331.718 12.8705   2
 -11   5   5 329.500 11.3966   1
 -11   5   5 341.315 11.8725   1
  11   5  -5 339.857 14.2163   2
  -9  -5   5 14.6244 2.88959   1
  -9  -5   5 12.0355 2.67491   1
  -9   5   5 16.1189 2.46158   1
   9   5  -5 7.59287 1.58020   1
   9   5  -5 11.5742 4.02797   2
  -9   5   5 12.5425 2.86822   1
   9   5  -5 10.5675 2.01851   1
  -7  -5   5 340.153 10.9984   1
  -7  -5   5 337.427 10.8841   1
  -7   5   5 338.325 10.0904   1
   7   5  -5 328.980 12.6226   2
   7   5  -5 326.724 9.42616   1
  -7   5   5 342.034 10.2996   1
  -7   5   5 337.868 10.0959   1
  -5  -5   5 636.102 17.7870   1
  -5  -5   5 662.802 17.9064   1
   5   5  -5 643.384 19.2182   2
  -5   5   5 622.897 16.9965   1
  -5   5   5 623.421 16.8386   1
   5   5  -5 633.627 16.6130   1
  -3  -5   5 140.180 6.02651   1
  -3  -5   5 137.845 5.88501   1
  -3   5   5 138.373 5.58032   1
   3   5  -5 138.237 6.78390   2
   3   5  -5 134.531 5.31654   1
  -3   5   5 135.627 5.34056   1
   3   5  -5 133.825 5.21073   1
  -1  -5   5 504.142 14.6340   1
  -1  -5   5 483.938 14.4069   1
  -1   5   5 476.160 13.8446   1
   1   5  -5 488.563 14.1898   2
   1   5  -5 484.792 13.8054   1
   1   5  -5 446.569 14.5146   1
  -1   5   5 491.869 14.0519   1
  -1  -5  -5 428.660 11.8133   1
   1  -5   5 424.710 13.5207   1
  -1  -5  -5 414.954 11.7677   1
   1  -5   5 400.535 13.1908   1
  -1   5  -5 429.972 13.0248   1
   1   5   5 422.428 13.2495   1
   1   5   5 422.073 12.9961   1
  -3  -5  -5 494.474 14.5342   1
   3  -5   5 508.998 16.0496   1
   3   5   5 497.935 15.5234   1
   3   5   5 468.684 15.7532   1
  -3   5  -5 514.871 15.5696   1
  -5  -5  -5 430.117 13.9477   1
   5  -5   5 443.237 15.2915   1
   5   5   5 422.815 15.2671   1
  -5   5  -5 458.082 14.7883   1
   7  -5   5 678.593 21.6427   1
  -7  -5  -5 688.308 20.5694   1
   7   5   5 670.427 21.9560   1
  -7   5  -5 656.669 20.9283   1
   9  -5   5 109.973 8.20557   1
  -9  -5  -5 106.247 7.38750   1
   9   5   5 112.665 9.37832   1
  -9   5  -5 123.142 8.37848   1
 -11  -5  -5 145.283 9.07844   1
  11  -5   5 143.361 9.74114   1
  11   5   5 142.554 11.0313   1
 -11   5  -5 158.285 10.0190   1
  13  -5   5 386.049 16.9594   1
 -13   5  -5 407.946 17.0487   1
  13   5   5 404.273 18.2301   1
  15  -5   5 127.118 10.1352   1
  15   5   5 109.924 11.0270   1
 -20  -6   5 -0.7045 3.97255   1
 -20   6   5 8.95291 5.27839   1
  20   6  -5 11.6399 6.41693   2
  18  -6  -5 9.19095 4.21348   2
 -18  -6   5 15.4533 4.53226   1
 -18   6   5 4.87472 4.53345   1
  18   6  -5 -3.4623 5.39406   2
  16  -6  -5 1.76217 3.83170   2
 -16  -6   5 3.77198 3.46683   1
  16   6  -5 1.93647 5.09875   2
 -16   6   5 4.79219 3.94786   1
 -14  -6   5 24.9583 4.62281   1
  14   6  -5 17.4466 5.63688   2
 -14   6   5 22.4806 4.70860   1
 -12  -6   5 2.22057 2.49661   1
 -12   6   5 -0.8525 2.96852   1
  12   6  -5 4.02909 2.12761   1
  12   6  -5 0.08757 3.82328   2
 -12   6   5 1.28624 2.35376   1
 -10  -6   5 24.1191 3.80734   1
 -10  -6   5 19.8188 4.72977   1
 -10   6   5 17.5567 3.01179   1
  10   6  -5 20.1864 2.76495   1
 -10   6   5 20.2083 3.61501   1
  10   6  -5 24.6880 5.01743   2
  -8  -6   5 99.9391 5.68493   1
  -8  -6   5 98.4546 5.86678   1
   8   6  -5 91.8746 7.44516   2
  -8   6   5 103.219 5.83537   1
   8   6  -5 88.3338 4.92864   1
  -8   6   5 102.455 5.17930   1
  -6  -6   5 29.5771 3.43020   1
  -6  -6   5 29.9865 3.48037   1
  -6  -6   5 27.3914 3.32996   1
   6   6  -5 29.5555 4.48760   2
  -6   6   5 30.8142 3.19741   1
  -6   6   5 26.8628 3.02411   1
   6   6  -5 25.2876 3.03443   1
  -4  -6   5 20.0038 2.91226   1
  -4  -6   5 22.6317 3.02058   1
   4   6  -5 19.1279 3.67435   2
  -4   6   5 16.1444 2.82615   1
  -4   6   5 20.7296 2.55799   1
   4   6  -5 23.2752 2.78308   1
  -2  -6   5 0.78229 1.81664   1
  -2  -6   5 3.26448 2.06816   1
  -2   6   5 -1.4294 2.16463   1
  -2   6   5 4.70086 2.06127   1
   2   6  -5 5.15490 2.19926   1
   2   6  -5 1.29431 2.44586   2
   0  -6   5 14.0274 2.80881   1
   0  -6  -5 13.0361 1.92310   1
   0  -6   5 12.8624 2.89769   1
   0   6  -5 14.2834 2.89854   1
   0   6  -5 14.3414 2.61714   2
   0   6   5 16.1376 3.01336   1
   0   6   5 13.8592 2.81262   1
  -2  -6  -5 -1.4601 1.61631   1
   2  -6   5 -2.6441 2.26471   1
   2   6   5 -1.8938 2.66583   1
   2   6   5 1.79171 2.34975   1
  -2   6  -5 1.08492 2.40107   1
  -4  -6  -5 85.2147 5.30689   1
   4  -6   5 86.6876 6.44173   1
   4   6   5 89.7642 7.16700   1
  -4   6  -5 91.9411 6.40497   1
  -6  -6  -5 37.1039 4.25890   1
   6  -6   5 49.5860 5.57673   1
  -6   6  -5 29.9935 4.65718   1
   6   6   5 31.7299 5.30272   1
   8  -6   5 68.9664 6.97862   1
  -8  -6  -5 76.0737 6.35444   1
  -8   6  -5 60.4490 6.30213   1
   8   6   5 81.6354 8.10875   1
  10  -6   5 109.327 8.55406   1
 -10  -6  -5 92.8275 7.56243   1
  10   6   5 109.353 10.0501   1
 -10   6  -5 106.346 8.61023   1
  12  -6   5 13.0021 4.49304   1
 -12   6  -5 3.33918 4.42345   1
  12   6   5 1.57760 5.62308   1
  14  -6   5 -1.1735 3.97913   1
 -14   6  -5 3.24797 5.90228   1
  14   6   5 12.2237 6.30959   1
 -19  -7   5 26.7574 5.58829   1
 -19   7   5 26.9961 6.26509   1
  19   7  -5 37.3692 8.21634   2
 -17  -7   5 25.4807 5.15791   1
  17   7  -5 21.1055 6.87442   2
 -17   7   5 19.6914 5.45548   1
 -15  -7   5 -0.7874 2.92863   1
 -15   7   5 -0.5471 4.02225   1
  15   7  -5 1.63975 5.11362   2
 -13  -7   5 534.589 18.3701   1
 -13   7   5 550.375 18.4642   1
  13   7  -5 527.422 20.6898   2
 -11  -7   5 118.199 7.38854   1
 -11   7   5 108.654 6.49155   1
  11   7  -5 116.402 9.30663   2
  11   7  -5 114.690 6.03171   1
 -11   7   5 115.650 7.64505   1
  -9  -7   5 751.853 22.1505   1
  -9   7   5 683.341 20.9272   1
   9   7  -5 739.038 20.7598   1
  -9   7   5 780.046 21.7452   1
   9   7  -5 758.544 24.2009   2
  -7  -7   5 82.4572 5.60216   1
  -7  -7   5 83.8048 5.78876   1
   7   7  -5 86.1758 7.21417   2
   7   7  -5 88.4403 5.24048   1
  -7   7   5 89.1658 5.14261   1
  -7   7   5 81.8762 5.54396   1
  -5  -7   5 97.8994 5.90144   1
  -5  -7   5 100.690 5.94782   1
  -5  -7   5 98.7546 5.63263   1
  -5   7   5 104.540 5.90413   1
   5   7  -5 97.9891 5.44129   1
  -5   7   5 106.360 5.43244   1
   5   7  -5 108.035 7.34061   2
  -3  -7   5 466.071 14.9955   1
  -3  -7   5 473.568 15.2133   1
  -3   7   5 476.957 14.5261   1
   3   7  -5 482.550 14.5137   1
  -3   7   5 496.229 14.9020   1
   3   7  -5 490.268 15.7342   2
  -1  -7   5 104.743 6.09299   1
   1  -7  -5 89.1715 3.79966   1
   1  -7  -5 107.155 4.23662   1
  -1   7   5 104.943 6.31843   1
   1   7  -5 101.738 5.97843   2
  -1   7   5 106.107 5.59117   1
   1   7  -5 107.046 5.98756   1
  -1  -7  -5 111.624 4.95582   1
   1  -7   5 99.4172 6.30082   1
   1   7   5 112.976 6.76626   1
   1   7   5 100.079 6.12268   1
  -1   7  -5 96.0351 6.07131   1
  -3  -7  -5 325.084 10.8076   1
   3  -7   5 315.566 12.2480   1
  -3   7  -5 318.862 12.0338   1
   3   7   5 320.690 12.5021   1
   5  -7   5 323.527 12.9115   1
  -5  -7  -5 322.228 11.5944   1
  -5   7  -5 333.788 12.8532   1
   5   7   5 326.864 13.6083   1
  -7  -7  -5 305.618 11.7134   1
   7  -7   5 278.012 12.7316   1
   7   7   5 312.555 13.8167   1
  -7   7  -5 305.170 12.7655   1
   9  -7   5 212.371 11.4178   1
  -9  -7  -5 225.063 10.3831   1
   9   7   5 224.789 12.8030   1
  -9   7  -5 213.883 11.5111   1
  11  -7   5 66.1115 7.44145   1
 -11   7  -5 58.0389 7.10837   1
  11   7   5 75.7913 9.21320   1
  13  -7   5 24.5687 5.45337   1
 -13   7  -5 18.4553 5.63496   1
  13   7   5 18.5861 7.04901   1
 -18  -8   5 54.2707 7.30949   1
  18   8  -5 53.2496 9.09815   2
 -18   8   5 63.3621 8.38195   1
 -16  -8   5 6.11913 3.82228   1
 -16   8   5 -0.8679 4.53726   1
  16   8  -5 6.69140 5.49322   2
 -14  -8   5 82.7094 7.53092   1
 -14   8   5 86.3825 7.95775   1
  14   8  -5 83.1374 9.56448   2
 -12  -8   5 109.687 7.70845   1
  12   8  -5 99.9969 9.53369   2
 -12   8   5 87.9640 7.30874   1
 -10  -8   5 4.43836 2.94567   1
  10   8  -5 1.54780 2.78873   1
 -10   8   5 4.57480 3.40967   1
 -10   8   5 8.34993 2.81074   1
  10   8  -5 5.38371 4.37465   2
  -8  -8   5 20.1140 3.73002   1
   8   8  -5 14.5674 3.13611   1
  -8   8   5 11.8590 3.64882   1
   8   8  -5 25.3905 5.09491   2
  -8   8   5 13.8240 3.11237   1
  -6  -8   5 143.658 7.51248   1
  -6   8   5 142.462 7.34902   1
  -6   8   5 127.155 6.67662   1
   6   8  -5 130.294 6.82503   1
  -6   8   5 152.163 6.90566   1
  -4  -8   5 203.514 8.84021   1
  -4  -8   5 206.486 8.87038   1
  -4   8   5 198.177 8.78103   1
  -4   8   5 192.186 8.25368   1
   4   8  -5 195.773 8.40587   1
  -2  -8   5 205.844 9.05878   1
   2  -8  -5 206.658 6.69417   1
  -2   8   5 228.515 9.32731   1
   2   8  -5 234.498 9.58371   2
   2   8  -5 213.724 8.87001   1
  -2   8   5 208.289 8.69593   1
   0  -8   5 -0.7119 2.23932   1
   0  -8  -5 1.27429 1.67124   1
   0   8   5 -0.9625 2.49241   1
   0   8  -5 4.24472 2.76060   1
   0   8   5 5.41452 3.09094   1
   0   8  -5 3.13275 2.49412   2
   2  -8   5 4.85112 2.79047   1
  -2  -8  -5 5.25633 2.09872   1
   2   8   5 9.23606 3.78335   1
  -2   8  -5 6.26439 3.02156   1
  -4  -8  -5 84.0326 5.22692   1
   4  -8   5 71.6174 6.46539   1
   4   8   5 75.6502 7.15472   1
  -4   8  -5 63.2252 6.03678   1
  -6  -8  -5 55.3961 5.26917   1
   6  -8   5 68.3486 6.78001   1
   6   8   5 52.9927 6.74880   1
  -6   8  -5 65.9359 6.49216   1
  -8  -8  -5 13.1301 3.38267   1
   8  -8   5 11.4553 4.11641   1
  -8   8  -5 9.63560 4.28744   1
   8   8   5 16.3188 5.79897   1
  10  -8   5 2.19759 3.44974   1
 -10   8  -5 2.75877 4.53389   1
  10   8   5 10.4408 5.72293   1
  12  -8   5 22.8583 5.31700   1
 -12   8  -5 21.9541 5.95500   1
  12   8   5 20.0600 7.10369   1
 -19  -9   5 1.48094 4.00054   1
 -19   9   5 3.28929 5.37784   1
  19   9  -5 -5.1570 5.83907   2
 -17  -9   5 4.08944 4.12636   1
  17   9  -5 4.68418 5.79576   2
 -17   9   5 -3.4230 4.79242   1
 -15  -9   5 -0.0522 3.42321   1
 -15   9   5 2.82398 4.70766   1
  15   9  -5 11.0483 6.07031   2
 -13  -9   5 19.4401 4.58634   1
  13   9  -5 21.7355 6.55260   2
 -13   9   5 27.8070 5.73751   1
 -11  -9   5 47.7091 5.81168   1
  11   9  -5 28.2510 5.34196   1
  11   9  -5 28.1961 6.26584   2
 -11   9   5 38.7731 5.55549   1
  -9  -9   5 157.767 8.84796   1
   9   9  -5 182.862 8.37565   1
   9   9  -5 153.485 10.9481   2
  -9   9   5 170.739 9.09602   1
  -7  -9   5 7.73084 3.17204   1
  -7   9   5 -0.6187 3.31197   1
  -7   9   5 3.37941 2.46762   1
   7   9  -5 3.71678 2.83795   1
  -5  -9   5 53.0660 5.54802   1
  -5   9   5 30.8368 3.86792   1
  -5   9   5 35.5692 4.03536   1
   5   9  -5 40.3273 4.60299   1
  -5   9   5 39.4563 4.87210   1
   3  -9  -5 71.8113 3.40660   1
  -3  -9   5 71.9545 5.84981   1
  -3  -9   5 64.4886 5.95137   1
  -3   9   5 61.6085 5.74265   1
  -3   9   5 59.8842 5.69801   1
   3   9  -5 72.0532 5.68801   1
   1  -9  -5 22.1843 2.64156   1
  -1  -9   5 25.8966 4.29000   1
   1   9  -5 18.3157 3.74322   1
  -1   9   5 19.4254 4.27761   1
  -1  -9  -5 -2.5255 1.59184   1
   1  -9   5 -1.2210 2.42430   1
   1   9   5 1.63000 3.60355   1
  -1   9  -5 -2.5719 2.84511   1
  -1   9  -5 -2.8515 2.42937   2
  -3  -9  -5 77.9031 5.20001   1
   3  -9   5 80.5982 6.53391   1
  -3   9  -5 91.2924 7.32113   1
   3   9   5 64.5843 6.86358   1
  -5  -9  -5 40.9585 4.32787   1
   5  -9   5 38.3305 5.44421   1
  -5   9  -5 49.7678 6.03335   1
   5   9   5 33.0467 6.10915   1
  -7  -9  -5 2.96799 2.46627   1
   7  -9   5 9.72438 3.99428   1
  -7   9  -5 3.89245 4.38529   1
   7   9   5 2.40463 5.16031   1
   9  -9   5 -1.8173 2.94054   1
  -9   9  -5 -1.2924 4.15020   1
   9   9   5 -2.5980 5.49768   1
  11  -9   5 9.30269 4.32821   1
 -11   9  -5 5.97237 5.07002   1
  11   9   5 -3.5492 6.23789   1
  13  -9   5 12.4371 4.93665   1
  13   9   5 19.9218 7.38552   1
 -18 -10   5 17.0983 5.25560   1
  18  10  -5 16.0971 7.13593   2
 -18  10   5 5.22596 5.80319   1
 -16 -10   5 24.4148 5.67130   1
 -16  10   5 26.0371 6.40561   1
  16  10  -5 24.7650 7.43055   2
 -14 -10   5 -2.4377 3.51439   1
 -14  10   5 -5.3843 4.27412   1
  14  10  -5 3.59208 5.64735   2
 -12 -10   5 52.8250 6.32260   1
  12  10  -5 36.8988 7.12485   2
 -12  10   5 25.8948 5.58498   1
 -10 -10   5 6.61936 3.45988   1
 -10  10   5 8.24039 4.46529   1
  10  10  -5 2.55422 3.63156   1
  -8 -10   5 88.5499 7.49504   1
   8  10  -5 78.2777 6.30879   1
  -8  10   5 99.1695 7.90918   1
  -6 -10   5 47.4109 5.73893   1
  -6  10   5 43.3228 5.37516   1
   6  10  -5 35.8323 4.60934   1
  -4 -10   5 20.9821 4.05487   1
   4 -10  -5 22.5624 2.23518   1
  -4  10   5 8.67802 3.97139   1
   4  10  -5 19.1343 4.13402   1
   2 -10  -5 5.46220 1.80825   1
  -2 -10   5 1.55518 2.87710   1
  -2 -10   5 6.52917 3.22714   1
  -2  10   5 4.01526 3.61514   1
   2  10  -5 2.69668 3.36006   1
   0 -10   5 21.6520 4.22060   1
   0 -10  -5 18.3806 2.69138   1
   0  10  -5 18.2287 4.10777   1
   0  10   5 20.3444 4.80026   1
  -2 -10  -5 43.0376 4.09933   1
   2 -10   5 46.8999 5.44623   1
  -2  10  -5 37.2376 5.21650   1
   4 -10   5 55.6044 6.15008   1
  -4 -10  -5 39.9538 4.54352   1
  -4  10  -5 46.3745 5.83112   1
   4  10   5 48.8656 6.87697   1
   6 -10   5 2.43287 3.19398   1
  -6  10  -5 0.97259 4.11510   1
   6  10   5 0.12464 4.72288   1
   8 -10   5 42.2046 5.91189   1
   8  10   5 39.4448 7.49115   1
  -8  10  -5 39.3336 6.40999   1
  10 -10   5 27.9540 5.30113   1
  10  10   5 15.9876 6.79035   1
 -10  10  -5 19.2283 5.97607   1
  12 -10   5 1.79498 3.82679   1
  12  10   5 -15.846 5.55533   1
 -17 -11   5 6.29306 4.36315   1
 -17  11   5 5.76386 5.44245   1
  17  11  -5 2.65511 6.24061   2
 -15 -11   5 7.07646 4.41872   1
  15  11  -5 10.0003 6.84515   2
 -15  11   5 8.11130 5.36325   1
 -13 -11   5 110.099 9.30465   1
  13  11  -5 97.9529 10.8226   2
 -13  11   5 122.899 10.0225   1
 -11 -11   5 20.2968 4.71557   1
  11  11  -5 11.8864 6.16266   2
 -11  11   5 8.45043 4.85055   1
  -9 -11   5 42.5498 5.82571   1
  -9  11   5 53.5258 6.51069   1
  -7 -11   5 41.2931 5.71002   1
  -7  11   5 30.3992 5.36157   1
   7  11  -5 40.2429 5.16463   1
  -5 -11   5 30.0320 4.89591   1
  -5  11   5 26.8781 5.22764   1
   5  11  -5 26.9108 4.50569   1
  -3 -11   5 7.50429 3.60420   1
   3  11  -5 8.21129 4.03917   1
  -3  11   5 10.9683 4.57841   1
  -1 -11   5 24.6713 4.57547   1
  -1 -11   5 28.7780 4.83749   1
   1  11  -5 25.6608 4.84134   1
  -1  11   5 32.9532 5.45494   1
   1 -11   5 1.10491 3.01345   1
   1  11   5 1.53693 4.55020   1
  -1  11  -5 2.40341 3.63886   1
   3 -11   5 -0.0411 2.96387   1
   3  11   5 5.36186 4.89910   1
  -3  11  -5 -8.1459 3.44014   1
   5 -11   5 74.6027 7.43050   1
   5  11   5 85.3924 8.72148   1
  -5  11  -5 65.8688 7.24691   1
   7 -11   5 2.94743 3.51831   1
   7  11   5 -3.4091 5.25829   1
  -7  11  -5 -1.7118 4.34107   1
   9 -11   5 87.9387 8.62482   1
  -9  11  -5 84.0312 8.73729   1
   9  11   5 96.2283 10.2563   1
  11 -11   5 -2.6096 3.60855   1
  11  11   5 3.11009 6.47020   1
 -16 -12   5 15.4465 5.43178   1
 -16  12   5 9.23291 5.89275   1
  16  12  -5 13.4383 7.08636   2
 -14 -12   5 4.06865 4.19008   1
 -14  12   5 0.74447 5.39260   1
  14  12  -5 5.72982 6.52179   2
 -12 -12   5 45.2143 6.73205   1
 -12  12   5 37.4484 6.89859   1
  12  12  -5 25.5476 7.21588   2
 -10 -12   5 8.75378 4.23045   1
 -10  12   5 9.20769 5.14840   1
  -8 -12   5 2.08825 3.29636   1
  -8  12   5 -7.0185 4.24946   1
  -6 -12   5 17.9737 4.69106   1
  -6  12   5 13.2355 4.82171   1
   6  12  -5 8.29910 3.92727   1
  -4 -12   5 45.2766 6.16230   1
  -4  12   5 30.9282 5.66261   1
   4  12  -5 37.0610 5.42543   1
  -2 -12   5 122.316 8.85491   1
   2  12  -5 122.655 8.85397   1
  -2  12   5 125.545 9.53466   1
   0 -12   5 41.3656 5.97790   1
   0 -12   5 35.5790 5.59896   1
   0  12  -5 30.1524 5.39485   1
   0  12   5 24.7591 6.06452   1
   2 -12   5 -0.3328 3.15219   1
  -2  12  -5 2.00597 3.98620   1
   2  12   5 -3.1106 4.75577   1
  -2  12  -5 -5.5213 3.30049   2
   4 -12   5 -0.2705 3.02589   1
   4  12   5 10.7497 5.83345   1
  -4  12  -5 0.64688 4.28908   1
   6 -12   5 2.36238 3.61101   1
   6  12   5 8.32035 6.00448   1
  -6  12  -5 11.6079 5.43730   1
   8 -12   5 1.28181 3.71845   1
  -8  12  -5 1.17241 5.25951   1
   8  12   5 0.22209 6.35434   1
  10 -12   5 9.22296 4.35905   1
  10  12   5 9.38514 7.40299   1
 -13 -13   5 13.6306 5.10062   1
 -13  13   5 12.8904 6.08785   1
  13  13  -5 17.2766 7.61240   2
 -11 -13   5 41.4882 6.42316   1
 -11  13   5 39.9662 6.95838   1
  -9 -13   5 54.3631 7.00840   1
  -9  13   5 61.1913 7.57357   1
  -7 -13   5 101.752 8.96294   1
  -7  13   5 88.2798 8.49374   1
  -5 -13   5 76.3733 7.48994   1
   5  13  -5 75.8566 9.38631   1
  -5  13   5 70.2250 7.94115   1
  -3 -13   5 203.441 11.3847   1
  -3  13   5 196.521 11.8928   1
   3  13  -5 196.713 10.6865   1
  -1 -13   5 57.0543 6.92442   1
   1  13  -5 55.4842 6.83102   1
  -1  13   5 56.5852 7.55146   1
   1 -13   5 0.26237 3.67301   1
   1 -13   5 -2.1960 3.06243   1
  -1  13  -5 -3.0267 4.11857   1
   1  13   5 0.21922 5.28798   1
   3 -13   5 171.702 10.7142   1
   3 -13   5 192.540 11.3251   1
   3  13   5 187.048 12.5901   1
  -3  13  -5 183.642 11.1383   1
   5 -13   5 13.0028 4.53614   1
   5  13   5 7.71355 6.14428   1
  -5  13  -5 24.8935 5.92399   1
   7 -13   5 3.77831 3.80958   1
   7  13   5 -1.1444 6.11898   1
   9 -13   5 48.7148 7.11360   1
   9  13   5 56.5205 9.30012   1
 -12 -14   5 43.6713 7.35997   1
  12  14  -5 46.7649 9.69358   2
 -12  14   5 53.7752 8.16994   1
 -10 -14   5 64.7831 7.85037   1
 -10  14   5 56.8539 7.93844   1
  -8 -14   5 94.4651 8.97471   1
  -8  14   5 105.462 9.56494   1
  -6 -14   5 21.3478 5.59936   1
  -6  14   5 31.1806 6.64351   1
  -4 -14   5 78.8083 8.18704   1
  -4  14   5 77.4372 8.40723   1
  -2 -14   5 157.586 10.5958   1
  -2  14   5 150.980 11.3338   1
   0 -14   5 38.2915 6.34967   1
   0  14  -5 43.2939 8.83300   1
   0  14   5 43.6533 7.69540   1
   2 -14   5 88.4070 9.08579   1
   2 -14   5 72.0936 7.97178   1
   2  14   5 74.7580 9.18583   1
   4 -14   5 229.781 13.1328   1
   4 -14   5 213.554 12.6294   1
   4  14   5 272.495 15.5641   1
   6 -14   5 57.6473 7.55488   1
   6 -14   5 58.0656 7.32987   1
   6  14   5 70.6826 9.84093   1
 -11 -15   5 4.16164 4.74384   1
 -11  15   5 13.5309 6.89107   1
  -9 -15   5 16.4843 5.43546   1
  -9  15   5 9.82104 6.32372   1
  -7 -15   5 4.42058 4.24289   1
  -7  15   5 4.11940 5.81923   1
  -5 -15   5 8.13995 4.83285   1
  -5  15   5 9.55914 5.84756   1
  -3 -15   5 9.14824 4.69593   1
  -3  15   5 4.40595 5.76158   1
  -1 -15   5 25.1967 5.81704   1
  -1  15   5 50.1692 8.13771   1
   1 -15   5 1.08630 4.07878   1
   1  15   5 -0.2175 6.05436   1
   3 -15   5 16.2900 5.06783   1
   3  15   5 20.7557 7.27739   1
   5 -15   5 11.5184 5.00828   1
   5 -15   5 4.96902 4.49785   1
   5  15   5 20.0742 7.66501   1
  -8 -16   5 46.3076 7.27955   1
  -8  16   5 32.6904 7.76138   1
  -6 -16   5 52.9035 7.62104   1
  -6  16   5 68.5933 8.79383   1
  -4 -16   5 139.359 11.1157   1
  -4  16   5 157.416 12.3348   1
  -2 -16   5 35.4969 6.36414   1
  -2  16   5 58.8099 8.88894   1
   0 -16   5 43.7913 7.08950   1
   0  16   5 49.4114 8.93168   1
   2 -16   5 184.127 12.0569   1
   2  16   5 177.052 14.1779   1
  22   0  -6 150.739 11.9465   2
 -22   0   6 152.863 11.0920   1
 -20   0   6 2.24636 3.78736   1
  20   0  -6 0.66195 4.63811   2
  18   0  -6 47.5570 7.12223   2
 -18   0   6 46.5330 5.91113   1
  16   0  -6 176.113 10.5730   2
 -16   0   6 156.421 8.46894   1
 -14   0   6 73.6006 5.37881   1
 -14   0   6 74.9169 5.32754   1
  14   0  -6 60.1102 6.69262   2
  12   0  -6 159.688 8.82199   2
 -12   0   6 162.436 6.48546   1
 -12   0   6 139.170 6.34211   1
  10   0  -6 197.125 9.65616   2
 -10   0   6 220.338 6.79255   1
 -10   0   6 222.808 6.89757   1
   8   0  -6 287.716 11.2169   2
   6   0  -6 4.99138 2.88827   2
   4   0  -6 277.521 10.0730   2
   2   0  -6 700.430 19.7092   2
   0   0   6 122.605 5.26351   1
   0   0   6 125.940 5.02071   1
  -2   0  -6 4.61816 1.69833   1
   2   0   6 7.80442 2.30777   1
   2   0   6 3.84742 2.58512   1
  -2   0  -6 8.24843 1.58166   1
  -4   0  -6 14.7959 2.51310   1
   4   0   6 13.6309 3.55729   1
   4   0   6 17.3813 3.18070   1
   6   0   6 24.9027 4.61375   1
  -6   0  -6 28.9010 3.57841   1
  -8   0  -6 36.7472 4.66486   1
   8   0   6 45.9950 6.12618   1
 -10   0  -6 49.5301 5.89697   1
  10   0   6 51.1278 6.96941   1
  12   0   6 95.0260 9.50419   1
 -12   0  -6 104.014 8.01482   1
  14   0   6 36.1800 7.11424   1
  21  -1  -6 15.7260 5.84040   2
 -21  -1   6 18.3700 5.28214   1
  21   1  -6 25.6575 6.69754   2
 -21   1   6 17.3346 4.75627   1
  19  -1  -6 -11.087 3.77377   2
 -19  -1   6 1.52791 3.42389   1
 -19   1   6 4.48772 3.80976   1
  19   1  -6 2.26057 4.77568   2
  17  -1  -6 0.21053 4.01229   2
 -17  -1   6 -1.4671 2.72969   1
  17   1  -6 -2.6643 4.05810   2
 -17   1   6 1.53328 3.14580   1
 -15  -1   6 0.95960 2.53768   1
 -15  -1   6 0.99955 2.50840   1
  15  -1  -6 2.17999 3.61270   2
 -15   1   6 4.40960 2.95577   1
 -15   1   6 0.70772 3.01486   1
  15   1  -6 1.95201 3.89235   2
  13  -1  -6 0.01474 3.15568   2
 -13  -1   6 3.57416 2.37252   1
 -13  -1   6 -0.5802 1.90878   1
  13   1  -6 1.17124 3.65199   2
 -13   1   6 -0.0650 2.02236   1
 -13   1   6 1.71140 2.09414   1
 -11  -1   6 0.34887 1.63065   1
 -11  -1   6 3.34111 1.82447   1
  11  -1  -6 -1.6005 2.77009   2
  11   1  -6 -1.0475 3.21526   2
 -11   1   6 2.64041 1.64654   1
 -11   1   6 -1.0697 1.52672   1
   9  -1  -6 27.8905 4.08684   2
  -9  -1   6 30.1677 2.18718   1
  -9  -1   6 27.7484 2.15616   1
   9   1  -6 26.3300 4.17257   2
   7  -1  -6 401.566 13.3603   2
   7   1  -6 365.676 13.1349   2
   5  -1  -6 176.020 7.85711   2
   5   1  -6 166.099 7.81790   2
   3  -1  -6 69.9496 5.16808   2
   3   1  -6 62.5442 4.96969   2
  -1  -1   6 12.6790 2.18088   1
  -1  -1   6 16.0901 1.91193   1
  -1   1   6 13.4949 1.86482   1
   1   1  -6 15.4354 2.81592   2
  -1   1   6 13.0964 1.61958   1
   1  -1   6 195.582 7.45970   1
   1  -1   6 183.517 6.90159   1
  -1   1  -6 190.878 5.66298   1
   1   1   6 184.714 7.21867   1
   1   1   6 177.062 6.85191   1
  -1   1  -6 186.139 5.61652   1
   3  -1   6 14.3453 3.33855   1
   3  -1   6 15.2988 2.94235   1
  -3  -1  -6 14.3967 2.32989   1
  -3   1  -6 19.5676 2.79944   1
   3   1   6 18.0953 3.38117   1
   3   1   6 18.2737 3.14091   1
   5  -1   6 64.4631 5.84680   1
  -5  -1  -6 59.7433 4.61570   1
  -5   1  -6 63.4047 4.82032   1
   5   1   6 56.8570 5.75448   1
  -7  -1  -6 8.39109 2.72651   1
   7  -1   6 6.05384 3.82086   1
   7   1   6 -1.3560 3.62829   1
  -7   1  -6 5.66410 2.73939   1
   9  -1   6 51.3115 6.64527   1
  -9  -1  -6 49.2809 5.24277   1
  -9   1  -6 56.0681 5.67672   1
   9   1   6 67.8318 7.51466   1
  11  -1   6 49.5934 6.91201   1
 -11  -1  -6 41.8079 5.37696   1
  11   1   6 37.2201 6.67420   1
 -11   1  -6 41.5061 5.60301   1
  13  -1   6 7.13874 5.04828   1
  13   1   6 -2.8407 4.62086   1
  15  -1   6 11.2946 5.70549   1
  15   1   6 8.99592 5.79275   1
  22  -2  -6 20.8332 5.96560   2
 -22  -2   6 19.6131 5.29608   1
  22   2  -6 16.7688 6.58492   2
 -22   2   6 11.7891 5.26566   1
  20  -2  -6 -0.2317 4.25285   2
 -20  -2   6 4.23932 3.93694   1
 -20   2   6 3.05632 3.82454   1
  20   2  -6 5.76274 5.61245   2
 -18  -2   6 47.5792 6.05575   1
  18  -2  -6 48.5182 6.80565   2
 -18   2   6 45.5773 5.82694   1
  18   2  -6 39.7103 6.96819   2
 -16  -2   6 4.96358 3.07083   1
  16  -2  -6 1.09496 3.61534   2
 -16   2   6 4.65226 3.26832   1
  16   2  -6 6.51159 4.38259   2
 -14  -2   6 70.1370 5.54787   1
 -14  -2   6 74.6216 5.63809   1
  14  -2  -6 73.2764 7.22866   2
 -14   2   6 68.4124 5.32569   1
 -14   2   6 69.2637 5.55440   1
  14   2  -6 84.8149 7.77106   2
 -12  -2   6 112.407 5.64828   1
  12  -2  -6 96.3610 7.42386   2
 -12  -2   6 94.5336 5.63804   1
 -12   2   6 111.172 5.42824   1
 -12   2   6 119.225 5.57753   1
  12   2  -6 118.704 8.11196   2
 -10  -2   6 201.120 7.26449   1
  10  -2  -6 200.581 9.60029   2
 -10  -2   6 200.718 7.07139   1
 -10   2   6 203.047 6.47705   1
  10   2  -6 200.005 9.81485   2
 -10   2   6 203.519 6.48138   1
  -8  -2   6 28.8931 2.19100   1
  -8  -2   6 27.8487 2.20650   1
   8  -2  -6 29.8093 4.16807   2
   8   2  -6 28.1499 4.37077   2
   6  -2  -6 241.830 9.62408   2
   6   2  -6 225.933 9.64727   2
   4  -2  -6 169.702 7.79898   2
   4   2  -6 163.505 7.49819   2
  -2  -2   6 15.4274 1.88975   1
  -2  -2   6 13.6387 2.14564   1
   2   2  -6 18.4641 2.96607   2
   0  -2   6 37.2259 3.19095   1
   0  -2   6 31.1586 3.30431   1
   0   2  -6 38.6277 3.45351   2
   0   2   6 29.7344 2.76606   1
   0   2   6 33.3514 3.19070   1
  -2  -2  -6 28.5455 2.39401   1
   2  -2   6 32.8853 3.53410   1
   2  -2   6 21.6440 3.36945   1
  -2   2  -6 27.1432 2.78750   1
   2   2   6 27.5665 3.57633   1
   2   2   6 25.5651 3.26095   1
  -4  -2  -6 76.3208 4.53228   1
   4  -2   6 85.8957 6.03006   1
   4   2   6 83.9019 6.36738   1
   4   2   6 78.5625 5.47630   1
  -4   2  -6 71.3478 4.87159   1
   6  -2   6 1.64748 3.06944   1
  -6  -2  -6 1.67596 2.10931   1
  -6   2  -6 -0.4190 2.20389   1
   6   2   6 -0.5562 3.33241   1
   8  -2   6 -2.6316 3.38371   1
  -8  -2  -6 2.86136 2.49431   1
   8   2   6 7.90700 4.35344   1
  -8   2  -6 0.79075 2.75761   1
  10  -2   6 29.3979 5.69407   1
 -10  -2  -6 32.0007 4.70363   1
  10   2   6 30.0806 6.19249   1
 -10   2  -6 21.9547 4.47907   1
  12  -2   6 5.43935 4.63561   1
 -12   2  -6 4.67112 3.70351   1
  12   2   6 5.93466 5.05582   1
  14  -2   6 -0.6974 4.89689   1
  14   2   6 -2.9687 4.77944   1
 -21  -3   6 64.1615 7.58552   1
  21  -3  -6 87.2080 9.00335   2
  21   3  -6 73.6295 9.69987   2
 -21   3   6 54.9074 7.31453   1
  19  -3  -6 100.640 9.19662   2
 -19  -3   6 106.511 8.66564   1
  19   3  -6 90.7479 10.0855   2
 -19   3   6 94.1579 8.48776   1
 -17  -3   6 126.522 8.39208   1
  17  -3  -6 122.418 9.19474   2
 -17   3   6 115.412 8.40943   1
  17   3  -6 101.601 9.76919   2
 -15  -3   6 40.2899 4.86861   1
  15  -3  -6 45.7806 6.05261   2
 -15   3   6 42.4698 4.97077   1
  15   3  -6 35.3583 6.19192   2
 -13  -3   6 111.162 6.08573   1
 -13  -3   6 98.6210 5.97801   1
  13  -3  -6 87.0262 7.25872   2
 -13   3   6 89.6056 5.55558   1
  13   3  -6 103.214 8.21798   2
 -13   3   6 109.015 6.24417   1
  11  -3  -6 303.906 12.1120   2
 -11  -3   6 293.152 9.95774   1
 -11  -3   6 282.393 10.0763   1
 -11   3   6 301.311 9.43702   1
 -11   3   6 293.421 9.54374   1
  11   3  -6 298.569 12.6012   2
  -9  -3   6 8.33848 1.98936   1
   9  -3  -6 4.05692 2.98344   2
  -9  -3   6 4.42591 2.05548   1
   9   3  -6 1.27512 3.01564   2
  -9   3   6 7.22536 1.42347   1
  -9   3   6 6.08234 1.38296   1
   7  -3  -6 663.951 20.2888   2
  -7  -3   6 671.958 17.5666   1
  -7  -3   6 656.830 17.6136   1
   7   3  -6 695.185 20.4804   2
  -5  -3   6 442.940 12.0711   1
  -5  -3   6 444.991 12.0589   1
   5   3  -6 454.251 14.5432   2
  -3  -3   6 1742.61 42.8000   1
  -3  -3   6 1719.62 42.8397   1
   3   3  -6 1734.55 44.3272   2
  -1  -3   6 479.603 13.8738   1
  -1  -3   6 489.553 14.1135   1
  -1   3   6 498.467 13.3959   1
  -1   3   6 499.530 13.4512   1
   1   3  -6 477.038 14.2181   2
   1  -3   6 431.928 13.3700   1
   1  -3   6 454.311 13.7881   1
  -1   3  -6 449.488 12.5211   1
  -1   3  -6 444.322 12.5613   1
   1   3   6 423.289 13.3214   1
   1   3   6 442.152 13.1994   1
  -3  -3  -6 351.258 10.5437   1
   3  -3   6 344.513 11.8265   1
   3  -3   6 365.625 12.4538   1
   3   3   6 353.342 11.8219   1
  -3   3  -6 349.092 11.2641   1
   3   3   6 329.642 12.1128   1
   5  -3   6 471.355 15.7562   1
  -5  -3  -6 472.484 14.1874   1
   5   3   6 427.925 15.5999   1
  -5   3  -6 451.551 14.6759   1
  -7  -3  -6 19.0438 3.37096   1
   7  -3   6 21.9077 4.45116   1
  -7   3  -6 22.9924 3.93083   1
   7   3   6 20.0312 4.82137   1
  -9  -3  -6 106.651 6.97300   1
   9  -3   6 105.504 8.63118   1
  -9   3  -6 110.054 7.64501   1
   9   3   6 125.690 9.76407   1
  11  -3   6 124.527 10.0114   1
 -11  -3  -6 134.163 8.21241   1
  11   3   6 131.834 10.7916   1
 -11   3  -6 113.938 8.69252   1
  13  -3   6 38.3441 6.95498   1
  13   3   6 48.6274 7.73848   1
  15  -3   6 21.5984 5.97616   1
  15   3   6 13.2672 6.39394   1
  20  -4  -6 9.68724 4.86211   2
 -20  -4   6 0.09270 3.81217   1
  20   4  -6 4.16579 5.46669   2
 -20   4   6 3.31009 4.56722   1
 -18  -4   6 10.9613 4.14892   1
  18  -4  -6 10.2086 4.42684   2
 -18   4   6 7.49927 4.30076   1
  18   4  -6 10.8489 5.57653   2
 -16  -4   6 119.411 7.93169   1
  16  -4  -6 114.111 8.70305   2
 -16   4   6 122.449 8.48411   1
  16   4  -6 120.305 10.1650   2
  14  -4  -6 3.26269 3.47461   2
 -14  -4   6 6.49183 3.00126   1
  14   4  -6 2.58636 4.39308   2
 -14   4   6 5.78590 3.05253   1
 -14   4   6 2.26787 2.99461   1
 -12  -4   6 88.8505 5.71592   1
 -12  -4   6 99.3052 5.91506   1
  12  -4  -6 99.2955 7.32299   2
  12   4  -6 107.935 8.48337   2
 -12   4   6 99.4861 5.35385   1
 -12   4   6 103.028 5.99775   1
 -10  -4   6 26.0532 3.23116   1
  10  -4  -6 30.3643 4.48393   2
 -10  -4   6 26.1100 3.23344   1
 -10   4   6 25.8725 2.83212   1
  10   4  -6 30.2836 4.80305   2
 -10   4   6 25.7421 2.64982   1
  -8  -4   6 319.929 9.97499   1
  -8  -4   6 307.347 9.87651   1
  -8  -4   6 323.541 10.0985   1
   8  -4  -6 324.270 12.0991   2
   8   4  -6 313.640 12.3609   2
  -8   4   6 313.485 8.77023   1
  -8   4   6 286.737 8.76542   1
  -6  -4   6 11.6050 2.09956   1
  -6  -4   6 10.1266 2.04426   1
   6   4  -6 9.70693 3.58798   2
  -4  -4   6 252.626 8.25725   1
  -4  -4   6 247.211 8.08123   1
   4   4  -6 251.417 9.64046   2
  -4   4   6 247.300 6.85485   1
  -4   4   6 251.543 6.89123   1
  -2  -4   6 479.174 13.8570   1
  -2  -4   6 466.484 13.7244   1
  -2   4   6 477.240 12.9625   1
   2   4  -6 472.235 14.3442   2
  -2   4   6 468.952 13.0180   1
   0  -4   6 -2.0109 1.47749   1
   0  -4   6 -1.4191 2.03511   1
   0   4  -6 2.85155 1.94903   1
   0   4   6 1.60653 2.27668   1
   0   4   6 0.43050 1.83919   1
   0   4  -6 -1.8123 1.86274   2
   0   4  -6 1.73207 1.56401   1
   2  -4   6 45.2196 4.58237   1
  -2  -4  -6 44.1839 3.76802   1
   2  -4   6 41.8826 4.04783   1
   2   4   6 44.2133 4.08485   1
  -2   4  -6 41.4826 3.84432   1
   2   4   6 39.2294 4.41247   1
   4  -4   6 20.6829 3.98805   1
  -4  -4  -6 20.4975 2.82516   1
  -4   4  -6 22.6012 3.34562   1
   4   4   6 14.2364 3.84723   1
   6  -4   6 3.84446 3.33159   1
  -6  -4  -6 1.50311 2.21724   1
  -6   4  -6 6.44704 2.86489   1
   6   4   6 7.76082 3.96505   1
  -8  -4  -6 184.765 8.93249   1
   8  -4   6 203.953 10.7706   1
  -8   4  -6 189.241 9.65111   1
   8   4   6 208.176 11.6876   1
  10  -4   6 36.3955 6.08612   1
 -10  -4  -6 41.4684 5.25754   1
  10   4   6 39.4266 7.01241   1
 -10   4  -6 49.2508 6.04047   1
  12  -4   6 130.859 10.6843   1
 -12   4  -6 119.561 9.66442   1
  12   4   6 153.827 12.0249   1
  14  -4   6 38.5633 6.87963   1
  14   4   6 53.1548 8.27798   1
 -21  -5   6 -3.9868 3.63136   1
  21   5  -6 8.68015 5.87275   2
 -21   5   6 -0.6854 4.45028   1
  19  -5  -6 110.201 9.54420   2
 -19  -5   6 114.967 9.11367   1
  19   5  -6 100.770 10.8008   2
 -19   5   6 95.0141 8.81065   1
  17  -5  -6 98.0442 8.77287   2
 -17  -5   6 107.761 8.80067   1
 -17   5   6 116.060 8.87619   1
  17   5  -6 97.4560 10.4782   2
 -15  -5   6 36.0315 4.91332   1
  15  -5  -6 32.0913 5.60061   2
  15   5  -6 38.8904 6.90656   2
 -15   5   6 43.0303 5.32217   1
  13  -5  -6 347.889 13.8935   2
 -13  -5   6 330.289 12.4107   1
  13   5  -6 343.553 15.1611   2
 -13   5   6 319.995 11.6953   1
 -13   5   6 344.491 12.3805   1
 -11  -5   6 272.899 10.2647   1
  11  -5  -6 275.066 11.6939   2
 -11  -5   6 269.855 10.2309   1
  11   5  -6 269.534 12.5552   2
 -11   5   6 257.103 9.29577   1
 -11   5   6 268.009 9.79361   1
  -9  -5   6 73.4504 5.04972   1
  -9  -5   6 87.3446 5.13441   1
  -9   5   6 74.1546 4.57415   1
   9   5  -6 83.0726 7.15664   2
  -9   5   6 83.2606 4.27035   1
  -7  -5   6 92.2032 5.09528   1
  -7  -5   6 93.6438 5.08747   1
  -7   5   6 85.4098 4.28204   1
   7   5  -6 105.553 7.22051   2
  -7   5   6 98.3794 4.23365   1
  -5  -5   6 75.9696 4.54667   1
  -5  -5   6 78.4348 4.45829   1
  -5   5   6 80.0879 3.87171   1
  -5   5   6 76.0322 3.61121   1
   5   5  -6 81.7615 6.06693   2
  -3  -5   6 448.574 13.2731   1
  -3  -5   6 424.060 13.1009   1
   3   5  -6 403.296 11.5900   1
   3   5  -6 429.391 11.6459   1
  -3   5   6 453.468 12.4923   1
  -3   5   6 441.927 12.2784   1
   3   5  -6 450.096 13.9658   2
  -1  -5   6 402.998 12.8183   1
  -1  -5   6 390.935 12.5707   1
  -1   5   6 393.381 12.2006   1
   1   5  -6 412.784 11.7464   1
  -1   5   6 395.517 12.0451   1
   1   5  -6 406.870 12.4151   2
   1  -5   6 13.1859 3.07468   1
  -1  -5  -6 8.51388 1.39995   1
  -1  -5  -6 9.93585 1.42297   1
   1  -5   6 7.89853 2.39034   1
   1   5   6 11.4952 3.02328   1
  -1   5  -6 7.25656 2.30716   1
   1   5   6 12.4391 2.72021   1
   3  -5   6 412.105 14.2038   1
  -3  -5  -6 409.476 12.2717   1
   3   5   6 416.650 14.0686   1
  -3   5  -6 397.798 13.2385   1
   3   5   6 409.711 14.2406   1
  -5  -5  -6 73.3974 5.01519   1
   5  -5   6 83.4629 6.91414   1
   5   5   6 77.5726 6.84866   1
  -5   5  -6 81.3591 6.16471   1
   7  -5   6 1.44574 3.29908   1
  -7  -5  -6 0.52485 2.20256   1
   7   5   6 12.5148 4.63881   1
  -7   5  -6 5.05797 3.27929   1
  -9  -5  -6 5.88308 2.92029   1
   9  -5   6 8.30240 4.18493   1
  -9   5  -6 12.5593 4.12148   1
   9   5   6 -1.4236 5.01083   1
  11  -5   6 -1.9752 3.44791   1
  11   5   6 -0.5084 5.25720   1
 -11   5  -6 3.02104 3.94965   1
  13  -5   6 24.7166 6.00361   1
  13   5   6 22.3987 6.70200   1
 -20  -6   6 34.7846 6.01636   1
  20   6  -6 30.0648 7.72073   2
 -20   6   6 21.6863 5.74644   1
 -18  -6   6 96.2452 8.93065   1
  18  -6  -6 114.876 9.41022   2
 -18   6   6 91.9263 8.30543   1
  18   6  -6 106.266 11.2006   2
  16  -6  -6 18.2327 5.01560   2
 -16  -6   6 27.8152 4.88426   1
  16   6  -6 25.6568 6.91024   2
 -16   6   6 17.5470 4.81923   1
 -14  -6   6 158.901 8.81262   1
 -14   6   6 157.842 8.85635   1
  14   6  -6 160.854 11.2065   2
 -12  -6   6 582.250 18.0532   1
 -12   6   6 549.741 17.4309   1
 -12   6   6 519.269 16.8940   1
  12   6  -6 588.106 20.7577   2
 -10  -6   6 264.339 10.2126   1
 -10  -6   6 263.525 10.0708   1
 -10   6   6 263.410 9.73946   1
  10   6  -6 273.957 12.6020   2
 -10   6   6 248.990 9.15819   1
  -8  -6   6 380.363 12.0667   1
  -8  -6   6 341.670 11.6247   1
   8   6  -6 386.109 14.1111   2
  -8   6   6 340.294 10.7506   1
   8   6  -6 333.358 9.33021   1
   8   6  -6 321.233 9.38220   1
  -8   6   6 345.528 10.7854   1
  -8   6   6 353.196 11.1840   1
  -6  -6   6 346.178 11.2702   1
  -6  -6   6 354.446 11.4207   1
  -6   6   6 331.673 10.3381   1
   6   6  -6 322.871 9.52236   1
   6   6  -6 337.868 9.46604   1
  -6   6   6 331.882 10.5428   1
   6   6  -6 363.152 13.2272   2
  -4  -6   6 655.139 18.4638   1
  -4  -6   6 660.049 18.5375   1
   4   6  -6 659.347 19.4300   2
  -4   6   6 671.685 17.8131   1
  -4   6   6 656.120 17.5649   1
   4   6  -6 533.592 17.8563   1
  -2  -6   6 153.400 6.92988   1
  -2  -6   6 157.345 7.29339   1
   2   6  -6 151.950 6.32512   1
   2   6  -6 159.777 7.42347   2
  -2   6   6 149.348 6.79171   1
  -2   6   6 163.770 6.66846   1
   0  -6   6 4.31002 1.99805   1
   0  -6   6 7.56552 2.76198   1
   0   6   6 3.80003 2.82254   1
   0   6   6 4.63009 2.39075   1
   0   6  -6 5.30937 2.20081   2
   0   6  -6 2.62409 2.16242   1
  -2  -6  -6 112.562 4.83698   1
   2  -6   6 114.882 6.95922   1
   2   6   6 112.302 7.07352   1
   2   6   6 107.954 6.48792   1
  -2   6  -6 106.833 6.25879   1
  -4  -6  -6 1238.32 32.9588   1
   4  -6   6 1270.49 35.1313   1
   4   6   6 1222.91 34.9868   1
  -4   6  -6 1282.94 34.2407   1
  -6  -6  -6 3.96572 2.59489   1
   6  -6   6 5.76023 3.76220   1
  -6   6  -6 8.04223 3.52600   1
   6   6   6 4.90925 4.30474   1
   8  -6   6 363.368 14.9950   1
  -8  -6  -6 344.610 13.0342   1
  -8   6  -6 350.240 14.2243   1
   8   6   6 363.943 15.6959   1
  10  -6   6 221.668 12.0839   1
  10   6   6 230.687 13.6548   1
 -10   6  -6 225.283 11.7147   1
  12  -6   6 185.612 11.9158   1
  12   6   6 200.526 13.4355   1
  14  -6   6 68.2386 8.50881   1
  14   6   6 60.4138 8.93901   1
 -19  -7   6 24.2335 5.28188   1
 -19   7   6 9.24662 5.48000   1
  19   7  -6 19.3704 7.31140   2
 -17  -7   6 11.7988 4.22743   1
 -17   7   6 15.5818 5.04363   1
  17   7  -6 19.0782 6.76402   2
 -15  -7   6 4.79774 3.55797   1
  15   7  -6 8.35921 5.50527   2
 -15   7   6 -1.1833 4.12203   1
 -13  -7   6 29.3943 4.54962   1
  13   7  -6 28.4309 6.28355   2
 -13   7   6 27.9428 4.90788   1
 -11  -7   6 2.79659 2.73209   1
 -11   7   6 1.67655 2.34170   1
  11   7  -6 0.11997 1.69339   1
  11   7  -6 0.83472 4.06102   2
 -11   7   6 -2.2689 3.09724   1
  -9  -7   6 57.5613 5.17904   1
  -9   7   6 44.8942 4.54403   1
  -9   7   6 49.2570 4.26150   1
   9   7  -6 54.9408 6.58388   2
  -7  -7   6 3.94061 2.30582   1
  -7  -7   6 7.00803 2.69543   1
  -7   7   6 7.26267 2.35000   1
  -7   7   6 5.68797 2.62350   1
   7   7  -6 6.31785 1.97426   1
   7   7  -6 8.04285 4.05310   2
  -5  -7   6 1.07407 2.00280   1
  -5  -7   6 2.84729 2.29462   1
   5   7  -6 0.80247 2.06969   1
   5   7  -6 0.37215 3.12807   2
  -5   7   6 4.68371 2.10897   1
  -5   7   6 7.50967 2.71181   1
  -3  -7   6 385.395 12.9351   1
  -3  -7   6 365.903 12.7846   1
  -3   7   6 383.759 12.1753   1
   3   7  -6 382.595 11.8853   1
  -3   7   6 397.649 12.6338   1
   3   7  -6 385.428 13.2494   2
  -1  -7   6 125.409 6.87392   1
   1   7  -6 123.285 6.25768   1
  -1   7   6 133.281 6.45410   1
  -1   7   6 122.858 6.80142   1
   1   7  -6 119.279 6.46433   2
   1  -7   6 72.2393 5.89984   1
   1   7   6 55.6369 5.43439   1
   1   7   6 52.3328 4.85649   1
  -1   7  -6 66.2332 5.28495   1
  -3  -7  -6 16.1759 2.63940   1
   3  -7   6 24.1648 4.32016   1
  -3   7  -6 25.1890 3.99054   1
   3   7   6 27.1497 4.91977   1
   5  -7   6 174.390 9.58746   1
  -5  -7  -6 165.922 7.64716   1
   5   7   6 178.142 10.4630   1
  -5   7  -6 170.164 9.03501   1
  -7  -7  -6 13.2514 3.09018   1
   7  -7   6 15.5316 4.35562   1
  -7   7  -6 9.64104 3.84334   1
   7   7   6 22.5481 5.53055   1
   9  -7   6 8.53787 4.23697   1
  -9   7  -6 5.22604 4.14149   1
   9   7   6 3.87273 5.76848   1
  11  -7   6 87.9307 8.69109   1
  11   7   6 82.1348 9.65492   1
  13  -7   6 49.4354 7.31787   1
  13   7   6 54.3946 8.82138   1
 -18  -8   6 8.62758 4.17036   1
  18   8  -6 7.65197 6.48612   2
 -18   8   6 10.8509 5.57260   1
 -16  -8   6 2.48982 3.37373   1
  16   8  -6 -1.3316 5.42017   2
 -16   8   6 9.66068 5.08030   1
 -14  -8   6 19.4143 4.56312   1
  14   8  -6 19.5871 6.34314   2
 -14   8   6 27.5480 5.66212   1
 -12  -8   6 95.0439 7.37885   1
 -12   8   6 104.829 7.59997   1
  12   8  -6 88.2802 8.92236   2
 -10  -8   6 7.12213 3.12861   1
  10   8  -6 7.00853 4.52334   2
 -10   8   6 5.12998 3.63391   1
  10   8  -6 5.79517 2.31718   1
 -10   8   6 6.89497 2.76309   1
  -8  -8   6 43.4671 5.07039   1
  -8   8   6 40.9954 4.64875   1
   8   8  -6 34.6302 3.63222   1
  -8   8   6 36.1472 3.85930   1
   8   8  -6 38.6272 5.87792   2
  -6  -8   6 133.397 7.25359   1
  -6  -8   6 128.820 7.22552   1
   6   8  -6 121.294 6.03658   1
  -6   8   6 127.883 7.03719   1
   6   8  -6 134.169 8.72287   2
  -6   8   6 127.920 6.54314   1
  -4  -8   6 22.4032 3.70200   1
  -4   8   6 21.5357 3.39275   1
  -4   8   6 25.2882 3.87883   1
   4   8  -6 26.3301 3.42611   1
   4   8  -6 30.4501 4.69926   2
  -2  -8   6 10.2283 2.99838   1
   2   8  -6 9.01055 2.97282   1
  -2   8   6 -0.8009 2.49351   1
  -2   8   6 13.7121 3.55283   1
   2   8  -6 9.21410 3.43235   2
   0  -8  -6 162.148 5.59119   1
   0  -8   6 164.243 8.36397   1
   0   8   6 159.426 8.57139   1
   0   8  -6 152.801 7.15936   2
   0   8  -6 168.138 7.84162   1
   0   8   6 159.299 10.4563   1
  -2  -8  -6 30.0113 3.10121   1
   2  -8   6 33.2601 4.59017   1
   2   8   6 20.9542 4.54838   1
  -2   8  -6 21.7293 3.93111   1
   4  -8   6 533.160 18.6152   1
  -4  -8  -6 533.331 16.4202   1
  -4   8  -6 541.895 18.0755   1
   4   8   6 566.754 19.3218   1
   6  -8   6 14.2456 4.34257   1
  -6   8  -6 9.55765 3.99713   1
   6   8   6 10.5785 5.28171   1
   8  -8   6 39.8054 5.83201   1
   8   8   6 47.9899 7.53984   1
  -8   8  -6 34.4278 5.62179   1
  10  -8   6 25.8612 5.50452   1
 -10   8  -6 24.3888 6.10322   1
  10   8   6 24.3449 7.19072   1
  12  -8   6 5.58221 4.04523   1
  12   8   6 9.72583 6.42947   1
 -19  -9   6 53.1454 7.65118   1
 -19   9   6 44.8058 7.35659   1
  19   9  -6 45.9539 9.06451   2
 -17  -9   6 12.3921 4.80634   1
 -17   9   6 18.8997 5.73810   1
  17   9  -6 10.7897 6.68254   2
 -15  -9   6 -2.2445 3.16884   1
  15   9  -6 -6.3363 4.84966   2
 -15   9   6 -2.9527 4.37577   1
 -13  -9   6 128.871 9.02428   1
 -13   9   6 141.530 9.58758   1
  13   9  -6 140.735 11.5555   2
 -11  -9   6 15.9404 4.09006   1
 -11   9   6 12.3246 4.16937   1
  11   9  -6 6.19801 5.42240   2
  -9  -9   6 61.1001 6.20568   1
  -9   9   6 43.8354 6.94520   1
   9   9  -6 44.7197 4.37086   1
  -9   9   6 50.1366 5.39464   1
   9   9  -6 52.3635 7.01324   2
  -7  -9   6 33.4661 4.76589   1
  -7   9   6 30.8792 4.05309   1
  -7   9   6 40.3433 4.78682   1
   7   9  -6 29.9158 5.75802   2
   7   9  -6 33.9353 4.05898   1
  -7   9   6 28.1220 3.77879   1
  -5  -9   6 17.5242 3.71788   1
  -5  -9   6 12.5648 3.49409   1
  -5   9   6 12.8954 3.17086   1
  -5   9   6 16.7968 3.99496   1
   5   9  -6 8.15304 4.17581   2
   5   9  -6 9.12334 2.91042   1
  -3  -9   6 74.8488 6.25083   1
   3   9  -6 64.2902 6.14296   2
   3   9  -6 57.1943 4.91340   1
  -3   9   6 56.9247 5.10675   1
  -3   9   6 63.3715 5.71769   1
  -1  -9   6 59.6591 6.01601   1
   1  -9  -6 60.0234 3.03192   1
   1   9  -6 55.1843 5.29534   1
   1   9  -6 65.4621 5.45105   2
  -1   9   6 54.7037 5.73538   1
  -1  -9  -6 32.1828 2.99653   1
   1  -9   6 35.1619 5.06883   1
   1   9   6 37.0628 5.41617   1
  -1   9  -6 28.4680 4.30721   1
   3  -9   6 367.431 14.6785   1
  -3  -9  -6 407.787 14.4828   1
   3   9   6 359.326 15.1459   1
  -3   9  -6 377.777 14.1656   1
   5  -9   6 88.9774 7.96655   1
  -5   9  -6 74.3609 7.10285   1
   5   9   6 105.160 8.97059   1
   7  -9   6 1.71846 3.19530   1
   7   9   6 -3.5045 5.17000   1
  -7   9  -6 -1.0955 3.97703   1
   9  -9   6 48.0460 6.70009   1
  -9   9  -6 29.8071 6.46173   1
   9   9   6 48.9656 8.14739   1
  11  -9   6 38.9836 6.28561   1
  11   9   6 52.3543 9.08893   1
 -18 -10   6 1.30660 4.04149   1
 -18  10   6 6.82755 5.74247   1
  18  10  -6 12.1892 7.07573   2
 -16 -10   6 10.4122 4.68900   1
  16  10  -6 6.12741 5.86017   2
 -16  10   6 6.07153 5.35221   1
 -14 -10   6 86.5182 8.51717   1
 -14  10   6 69.5638 7.52328   1
  14  10  -6 57.4500 9.11351   2
 -12 -10   6 2.49874 3.37989   1
  12  10  -6 0.30326 5.42056   2
 -12  10   6 -1.9707 4.24702   1
 -10 -10   6 125.861 8.48863   1
 -10  10   6 134.620 8.89994   1
  10  10  -6 103.931 10.0988   2
  -8 -10   6 9.04769 3.65864   1
  -8  10   6 12.7751 4.25730   1
   8  10  -6 15.1982 5.19403   2
   8  10  -6 7.54704 3.21952   1
  -6 -10   6 43.1963 5.52466   1
  -6  10   6 41.7421 5.34390   1
   6  10  -6 24.2297 5.63568   2
   6  10  -6 40.0442 4.51724   1
  -4 -10   6 10.5544 3.40237   1
  -4 -10   6 14.8691 3.70745   1
   4  10  -6 9.24907 3.39114   1
   4  10  -6 14.2371 4.73348   2
  -4  10   6 19.9650 4.47144   1
  -2 -10   6 18.3721 3.94654   1
   2  10  -6 21.1504 3.85154   1
   2  10  -6 22.7707 4.61897   2
  -2  10   6 10.4031 4.25162   1
   0 -10   6 93.2913 7.31136   1
   0  10  -6 98.3324 6.62412   2
   0  10  -6 104.850 7.03468   1
   0  10   6 107.025 8.29718   1
   2 -10   6 10.8342 3.82289   1
   2  10   6 22.1344 5.40045   1
  -2  10  -6 15.2707 4.06587   1
   4 -10   6 65.0029 6.68506   1
   4  10   6 78.5125 8.26046   1
  -4  10  -6 63.2028 6.61062   1
   6 -10   6 12.2137 4.09722   1
   6  10   6 17.1321 6.09733   1
  -6  10  -6 4.64265 4.35810   1
   8 -10   6 6.83792 4.11277   1
  -8  10  -6 12.5473 7.09671   1
   8  10   6 8.74797 6.10357   1
  10 -10   6 20.1461 5.10500   1
  10  10   6 17.9991 6.90333   1
 -17 -11   6 5.22388 4.46060   1
  17  11  -6 -1.8996 6.32606   2
 -17  11   6 -3.2685 5.25622   1
 -15 -11   6 -7.2069 3.22700   1
 -15  11   6 -0.9624 5.06220   1
  15  11  -6 15.2191 6.93922   2
 -13 -11   6 47.8340 6.65732   1
  13  11  -6 40.3041 8.18114   2
 -13  11   6 41.0006 6.67392   1
 -11 -11   6 26.1690 5.03342   1
  11  11  -6 21.0075 6.79925   2
 -11  11   6 20.3167 5.18223   1
  -9 -11   6 7.40850 3.91674   1
   9  11  -6 9.64933 5.94236   2
  -9  11   6 7.79078 4.65725   1
  -7 -11   6 13.4580 4.27998   1
   7  11  -6 5.41347 5.18477   2
  -7  11   6 8.63847 4.34046   1
  -5 -11   6 10.5867 3.89724   1
   5  11  -6 10.3297 3.55080   1
  -5  11   6 10.2315 4.43062   1
   5  11  -6 10.6068 4.80262   2
  -3 -11   6 27.3347 5.05039   1
  -3 -11   6 17.5169 4.23601   1
  -3  11   6 30.7242 5.18030   1
   3  11  -6 25.1193 4.33751   1
   3  11  -6 16.5641 4.99845   2
  -1 -11   6 29.7581 4.90212   1
   1  11  -6 23.2124 4.66365   2
   1  11  -6 28.1340 4.84857   1
   1 -11   6 5.68429 3.29692   1
  -1  11  -6 6.09955 3.77543   1
  -1  11  -6 -1.4470 2.98979   2
   1  11   6 15.1698 4.91133   1
   3 -11   6 69.5525 7.38369   1
   3  11   6 76.0108 8.16319   1
  -3  11  -6 68.7588 6.83666   1
   5 -11   6 12.1607 4.31229   1
   5  11   6 18.9678 6.35790   1
  -5  11  -6 7.72219 4.46186   1
   7 -11   6 15.4339 4.75035   1
   7  11   6 10.4686 6.43805   1
   9 -11   6 79.6616 8.38329   1
   9  11   6 79.2158 9.68289   1
 -16 -12   6 -3.0123 4.08791   1
  16  12  -6 -0.2768 6.38760   2
 -16  12   6 -0.2338 5.10101   1
 -14 -12   6 82.3286 8.91692   1
 -14  12   6 78.4090 8.46192   1
  14  12  -6 74.6496 11.0525   2
 -12 -12   6 81.3115 8.49949   1
 -12  12   6 63.5027 7.69382   1
  12  12  -6 71.4365 10.0884   2
 -10 -12   6 7.59506 4.09200   1
 -10  12   6 9.39743 4.80259   1
  10  12  -6 6.89733 6.21391   2
  -8 -12   6 2.68206 3.53201   1
   8  12  -6 13.9664 6.29714   2
  -8  12   6 4.45106 4.71943   1
  -6 -12   6 81.2961 7.60961   1
  -6  12   6 97.1791 8.29090   1
   6  12  -6 84.9441 9.26275   2
  -4 -12   6 17.6454 4.48085   1
   4  12  -6 27.5025 6.41026   1
  -4  12   6 20.3934 5.33867   1
   4  12  -6 16.4672 5.27981   2
  -2 -12   6 23.2780 4.85150   1
  -2 -12   6 21.6198 4.71829   1
   2  12  -6 20.8360 5.15517   2
  -2  12   6 21.5352 5.50078   1
   2  12  -6 22.4986 4.49296   1
   0 -12   6 25.9370 5.19215   1
   0  12  -6 30.6448 5.24441   1
   0  12  -6 22.5372 4.72409   2
   0  12   6 16.6395 5.70462   1
   2 -12   6 52.7056 6.51392   1
  -2  12  -6 47.1728 5.99384   1
   2  12   6 57.1487 7.76933   1
   4 -12   6 254.076 13.0377   1
   4  12   6 272.530 14.7260   1
   6 -12   6 8.14491 4.51482   1
   6  12   6 17.5860 6.91361   1
   8 -12   6 6.33598 4.24954   1
   8  12   6 -3.3879 6.19086   1
 -13 -13   6 108.965 10.0257   1
 -13  13   6 101.185 9.87479   1
  13  13  -6 82.9086 11.1156   2
 -11 -13   6 3.66394 4.47064   1
 -11  13   6 5.58446 5.38835   1
  11  13  -6 -9.0976 5.97191   2
  -9 -13   6 9.77490 4.45637   1
  -9  13   6 9.40044 5.25996   1
   9  13  -6 0.28271 5.68504   2
  -7 -13   6 56.9601 7.17840   1
   7  13  -6 52.4599 8.39541   2
  -7  13   6 59.7464 7.40437   1
  -5 -13   6 11.9908 4.39345   1
  -5  13   6 11.5681 5.29592   1
   5  13  -6 4.86023 5.55054   2
  -3 -13   6 18.0380 4.80295   1
   3  13  -6 18.2347 5.68368   2
  -3  13   6 27.9744 6.08275   1
  -1 -13   6 18.5874 5.09526   1
  -1 -13   6 7.33939 4.03050   1
   1  13  -6 11.1434 4.52355   2
  -1  13   6 10.5246 5.46527   1
   1 -13   6 20.3816 5.36907   1
   1 -13   6 15.2758 4.67790   1
   1  13   6 28.3549 6.91887   1
   3 -13   6 125.178 9.69965   1
   3  13   6 129.996 10.8963   1
   5 -13   6 0.11818 3.89499   1
   5  13   6 -0.0725 5.98407   1
   7 -13   6 1.79496 3.92577   1
   7  13   6 0.89569 6.13202   1
 -12 -14   6 56.4492 7.65552   1
  12  14  -6 36.8353 8.86173   2
 -12  14   6 59.5402 8.41458   1
 -10 -14   6 0.61786 4.06997   1
  10  14  -6 4.71711 7.20220   2
 -10  14   6 5.27121 5.81531   1
  -8 -14   6 2.42270 4.06876   1
  -8  14   6 -7.3094 4.59259   1
   8  14  -6 -0.9399 5.82387   2
  -6 -14   6 15.3564 4.92589   1
   6  14  -6 10.0197 6.48385   2
  -6  14   6 11.3427 5.88733   1
  -4 -14   6 29.6240 5.73091   1
   4  14  -6 31.0746 6.67112   2
  -4  14   6 14.2791 5.78011   1
  -2 -14   6 94.8739 9.01691   1
  -2  14   6 95.1421 9.52307   1
   2  14  -6 97.1976 9.00879   2
   0 -14   6 62.0248 7.51882   1
   0  14   6 46.8121 7.79765   1
   2 -14   6 115.543 10.0299   1
   2 -14   6 102.215 9.49006   1
   2  14   6 123.021 11.0427   1
   4 -14   6 7.06590 4.25318   1
   4  14   6 -3.6640 6.40242   1
   6 -14   6 45.3216 6.89511   1
   6  14   6 32.1962 8.19232   1
  -9 -15   6 85.8981 9.01385   1
  -9  15   6 95.3839 9.83817   1
   9  15  -6 71.1958 10.3044   2
  -7 -15   6 140.268 10.7892   1
  -7  15   6 125.277 10.9397   1
   7  15  -6 118.190 11.6803   2
  -5 -15   6 89.5342 8.84866   1
   5  15  -6 68.9231 9.27651   2
  -5  15   6 86.4108 9.22446   1
  -3 -15   6 105.142 9.47303   1
  -3  15   6 121.050 10.6106   1
   3  15  -6 107.027 9.92074   2
  -1 -15   6 17.8171 5.13754   1
  -1  15   6 8.63926 6.48136   1
   1 -15   6 14.1142 5.23960   1
   1  15   6 2.32180 6.27706   1
   3 -15   6 164.672 11.8839   1
   3 -15   6 145.747 11.3707   1
   3  15   6 200.007 14.4082   1
  -6 -16   6 9.38134 5.14011   1
   6  16  -6 -2.3162 6.25003   2
  -6  16   6 14.2087 6.79976   1
  -4 -16   6 15.3875 5.49757   1
  -4  16   6 12.2845 6.65566   1
   4  16  -6 7.15656 6.68090   2
  -2 -16   6 7.10712 4.54645   1
  -2  16   6 -1.8355 6.29012   1
   0 -16   6 3.03218 4.38012   1
   0  16   6 11.0066 6.92793   1
  22   0  -7 -5.9193 4.67539   2
 -22   0   7 -7.3111 3.37316   1
 -20   0   7 0.97851 3.37289   1
  20   0  -7 -5.2809 4.69569   2
 -18   0   7 4.93774 3.35196   1
  18   0  -7 -8.4421 3.99785   2
 -16   0   7 -2.6052 2.32309   1
  16   0  -7 -2.4225 3.76400   2
 -14   0   7 -2.0280 2.05480   1
 -14   0   7 1.55313 2.04315   1
  14   0  -7 -5.3649 3.41112   2
 -12   0   7 0.00635 1.68433   1
 -12   0   7 -0.4873 1.44056   1
  12   0  -7 -1.2578 3.23671   2
  10   0  -7 -0.8908 3.17760   2
   8   0  -7 -3.4176 2.51364   2
   6   0  -7 0.09090 2.72660   2
   4   0  -7 -5.8370 2.19085   2
   2   0  -7 -2.5581 2.45893   2
  -2   0   7 0.44591 1.24518   1
  -2   0   7 -1.1554 0.94348   1
   0   0   7 -2.0398 1.83987   1
   0   0   7 0.09968 1.49147   1
   2   0   7 -3.1762 1.78537   1
   2   0   7 -2.9678 2.51818   1
  -2   0  -7 -0.7115 1.09242   1
  -2   0  -7 -0.0651 1.17105   1
   4   0   7 -1.8236 2.85416   1
  -4   0  -7 0.90882 1.73530   1
  -6   0  -7 2.42644 2.15067   1
   6   0   7 5.40205 3.78264   1
  -8   0  -7 1.68370 2.41014   1
   8   0   7 16.5394 4.67885   1
  10   0   7 6.67829 4.53909   1
  12   0   7 -1.5462 4.95366   1
  14   0   7 -8.9070 4.47594   1
 -21  -1   7 36.3595 6.23010   1
  21  -1  -7 40.7604 7.21938   2
 -21   1   7 48.8571 6.93246   1
  21   1  -7 46.9938 7.99480   2
  19  -1  -7 61.4492 7.95183   2
 -19  -1   7 46.9966 5.92404   1
  19   1  -7 62.0372 7.98757   2
 -19   1   7 39.0663 5.62825   1
  17  -1  -7 25.1239 5.64990   2
 -17  -1   7 24.1008 4.21424   1
 -17   1   7 17.1636 4.07355   1
  17   1  -7 25.1910 5.90165   2
 -15  -1   7 220.145 9.29850   1
  15  -1  -7 236.041 11.9168   2
  15   1  -7 209.695 11.8961   2
 -15   1   7 228.834 9.42345   1
 -13  -1   7 637.492 18.6667   1
  13  -1  -7 665.989 21.8469   2
 -13  -1   7 641.330 18.5036   1
 -13   1   7 661.216 18.3625   1
  13   1  -7 692.185 22.3913   2
 -13   1   7 646.301 18.3371   1
 -11  -1   7 108.833 4.75128   1
 -11  -1   7 129.519 4.93426   1
  11  -1  -7 128.180 7.90035   2
  11   1  -7 111.285 7.79031   2
 -11   1   7 111.372 4.33297   1
 -11   1   7 110.012 4.30203   1
   9  -1  -7 602.737 19.0770   2
   9   1  -7 584.185 19.1340   2
   7  -1  -7 1064.99 29.9951   2
   7   1  -7 1079.32 30.1099   2
   5  -1  -7 393.347 13.4925   2
   5   1  -7 400.775 13.5429   2
   3   1  -7 541.050 16.4052   2
  -1  -1   7 -0.2391 1.28734   1
  -1  -1   7 1.52044 1.96474   1
  -1   1   7 -0.2360 1.25411   1
  -1   1   7 2.63658 1.72870   1
   1  -1   7 80.3421 4.73758   1
   1  -1   7 85.7746 5.42223   1
   1   1   7 83.0120 5.09612   1
   1   1   7 83.2603 4.89775   1
   3  -1   7 220.650 9.41717   1
   3  -1   7 214.264 8.82580   1
  -3   1  -7 229.558 7.66323   1
   3   1   7 228.550 9.49638   1
   3   1   7 206.235 8.73586   1
   5  -1   7 140.965 8.33458   1
  -5  -1  -7 134.257 6.24987   1
  -5   1  -7 143.726 6.63550   1
   5   1   7 134.893 8.33617   1
  -7  -1  -7 9.84951 2.83840   1
   7  -1   7 14.5194 4.50317   1
   7   1   7 9.50525 4.45470   1
  -7   1  -7 13.2467 2.99968   1
   9  -1   7 15.6081 5.05057   1
  -9  -1  -7 16.4615 3.53742   1
  -9   1  -7 10.7618 3.23345   1
   9   1   7 25.1516 5.84584   1
  11  -1   7 137.128 10.9476   1
  11   1   7 135.009 11.0531   1
  13  -1   7 30.2430 6.67905   1
  13   1   7 32.0500 7.08220   1
  22  -2  -7 225.083 13.9505   2
 -22  -2   7 251.470 13.4918   1
 -22   2   7 226.861 13.4344   1
  22   2  -7 256.180 15.5834   2
 -20  -2   7 56.6763 7.07032   1
  20  -2  -7 59.4204 8.01006   2
 -20   2   7 57.5631 6.88126   1
  20   2  -7 47.0880 8.20776   2
 -18  -2   7 23.7020 4.54661   1
  18  -2  -7 34.9800 6.46741   2
 -18   2   7 32.1059 5.12003   1
  18   2  -7 24.1009 6.40336   2
 -16  -2   7 53.9254 5.45562   1
  16  -2  -7 57.3443 6.96531   2
  16   2  -7 46.9509 7.08180   2
 -16   2   7 54.2270 5.30269   1
 -14  -2   7 104.927 6.16587   1
 -14  -2   7 103.297 6.30008   1
  14  -2  -7 105.811 8.30226   2
  14   2  -7 117.739 9.17306   2
 -14   2   7 114.968 6.15209   1
 -14   2   7 104.790 5.85473   1
 -12  -2   7 4.38656 2.13820   1
  12  -2  -7 0.35580 3.36247   2
 -12  -2   7 5.13226 1.95665   1
 -12   2   7 7.73840 2.00934   1
 -12   2   7 6.59401 1.90957   1
  12   2  -7 3.83523 3.62932   2
 -10  -2   7 58.1224 3.49063   1
  10  -2  -7 66.1638 6.23049   2
 -10  -2   7 61.2749 3.52312   1
  10   2  -7 62.3692 6.57847   2
   8  -2  -7 145.158 7.86306   2
   8   2  -7 134.294 7.94889   2
   6  -2  -7 58.1684 5.46002   2
   6   2  -7 53.4028 5.10559   2
   4   2  -7 683.101 19.9937   2
  -2  -2   7 7.90583 2.17464   1
  -2  -2   7 14.2893 1.95895   1
   2   2  -7 9.73467 2.81188   2
  -2   2   7 11.5153 1.57777   1
  -2   2   7 9.62186 1.38483   1
   0  -2   7 21.2172 2.64475   1
   0  -2   7 17.5770 3.00311   1
   0   2   7 16.9443 2.46674   1
   0   2   7 19.5560 2.86310   1
   2  -2   7 28.1744 3.47306   1
   2  -2   7 21.8836 3.67189   1
  -2   2  -7 26.7272 2.57366   1
   2   2   7 24.1179 3.71187   1
   2   2   7 33.1118 3.63039   1
  -4  -2  -7 562.291 15.7444   1
   4  -2   7 540.564 17.7609   1
  -4   2  -7 553.786 16.2580   1
   4   2   7 551.976 17.9803   1
   6  -2   7 16.2731 4.37683   1
  -6  -2  -7 22.7749 3.26156   1
  -6   2  -7 18.7611 3.30274   1
   6   2   7 19.8532 4.94365   1
  -8  -2  -7 168.753 8.37912   1
   8  -2   7 161.474 10.3369   1
  -8   2  -7 178.549 8.74674   1
   8   2   7 181.049 10.9067   1
  10  -2   7 93.9515 9.08196   1
  10   2   7 82.3533 8.87054   1
  12  -2   7 114.858 10.2817   1
  12   2   7 136.413 11.2355   1
  14  -2   7 66.3858 8.66856   1
  14   2   7 76.8755 9.63620   1
 -21  -3   7 11.8027 4.44004   1
  21  -3  -7 17.8780 5.62762   2
  21   3  -7 21.3335 6.79253   2
 -21   3   7 15.6918 5.15306   1
 -19  -3   7 53.6292 6.32054   1
  19  -3  -7 37.8081 6.53531   2
  19   3  -7 43.9654 7.63547   2
 -19   3   7 34.2650 5.69875   1
 -17  -3   7 91.1008 7.37892   1
  17  -3  -7 112.530 9.75637   2
 -17   3   7 92.7816 7.57641   1
  17   3  -7 88.0006 9.44330   2
 -15  -3   7 6.76692 3.02245   1
  15  -3  -7 6.54020 4.18717   2
  15   3  -7 1.65542 4.23538   2
 -15   3   7 6.08194 3.06848   1
 -13  -3   7 -1.2214 2.09065   1
  13  -3  -7 -0.3799 3.29135   2
 -13  -3   7 2.32910 2.17594   1
 -13   3   7 -2.5783 2.08062   1
  13   3  -7 -0.1586 3.57922   2
 -13   3   7 -2.3932 1.80443   1
 -11  -3   7 68.0593 4.36214   1
 -11  -3   7 71.4844 4.46405   1
  11  -3  -7 66.5264 6.39275   2
  11   3  -7 64.5293 6.64157   2
 -11   3   7 65.6310 3.79026   1
 -11   3   7 68.5336 3.57056   1
  -9  -3   7 38.9860 3.14989   1
   9  -3  -7 34.7197 4.78049   2
  -9  -3   7 39.1541 3.15739   1
   9   3  -7 38.5502 5.42387   2
  -7  -3   7 1.46852 1.39035   1
   7  -3  -7 1.61841 2.87247   2
  -7  -3   7 2.03709 1.33648   1
   7   3  -7 -0.6216 2.80775   2
  -5  -3   7 6.72340 1.56700   1
  -5  -3   7 6.07259 1.65971   1
   5   3  -7 2.38863 2.83009   2
  -3  -3   7 3.81876 1.56800   1
  -3  -3   7 4.20047 1.80889   1
   3   3  -7 7.84210 2.80869   2
  -1  -3   7 208.650 7.88326   1
  -1  -3   7 200.320 7.42787   1
  -1   3   7 211.836 7.20300   1
  -1   3   7 212.340 7.11023   1
   1   3  -7 206.364 7.91941   2
   1  -3   7 79.2537 4.90785   1
   1  -3   7 83.8344 5.71700   1
   1   3   7 80.6697 5.57948   1
  -1   3  -7 83.6232 4.57524   1
   1   3   7 91.1594 5.01312   1
   3  -3   7 43.2162 4.90041   1
  -3   3  -7 37.3962 3.66138   1
   3   3   7 42.6425 4.45646   1
   3   3   7 37.6592 4.60289   1
   5  -3   7 102.823 7.46433   1
  -5  -3  -7 98.0553 5.42848   1
  -5   3  -7 103.542 6.11570   1
   5   3   7 102.590 7.78500   1
  -7  -3  -7 41.7622 4.31562   1
   7  -3   7 48.0627 6.12170   1
  -7   3  -7 39.8740 4.73067   1
   7   3   7 45.4449 6.53056   1
   9  -3   7 0.34549 3.99317   1
  -9   3  -7 0.19485 2.83848   1
   9   3   7 4.72753 4.95055   1
  11  -3   7 38.9453 6.79616   1
  11   3   7 26.2728 6.56582   1
  13  -3   7 2.62370 4.87919   1
  13   3   7 -5.7808 4.77899   1
 -20  -4   7 21.5659 5.15570   1
  20  -4  -7 23.8078 6.15821   2
 -20   4   7 26.5549 5.70474   1
  20   4  -7 26.5156 7.27960   2
 -18  -4   7 83.9452 7.50422   1
  18  -4  -7 98.0712 9.02595   2
  18   4  -7 79.3222 9.50204   2
 -18   4   7 82.1838 7.56776   1
 -16  -4   7 132.256 8.03362   1
  16  -4  -7 125.071 9.44596   2
 -16   4   7 115.523 7.95842   1
  16   4  -7 128.530 10.5449   2
 -14  -4   7 174.804 8.49543   1
  14  -4  -7 177.295 10.2428   2
 -14  -4   7 209.288 12.9933   1
 -14   4   7 187.248 8.58242   1
  14   4  -7 193.622 11.4833   2
  12  -4  -7 68.8788 6.56878   2
 -12  -4   7 59.4571 4.77654   1
 -12  -4   7 63.9968 4.90489   1
 -12   4   7 63.9494 4.62593   1
 -12   4   7 54.9516 4.07129   1
  12   4  -7 68.1443 7.22631   2
 -10  -4   7 30.1052 3.28773   1
  10  -4  -7 39.5535 5.16483   2
 -10  -4   7 37.2474 3.50856   1
  10   4  -7 33.7126 5.16042   2
 -10   4   7 29.1075 2.44482   1
 -10   4   7 30.0437 2.60981   1
   8  -4  -7 69.1160 6.19837   2
  -8  -4   7 59.6700 3.95444   1
  -8  -4   7 62.2554 4.00020   1
   8   4  -7 73.4098 6.43928   2
  -6  -4   7 14.6236 2.21368   1
  -6  -4   7 15.1967 2.25999   1
   6   4  -7 13.7648 3.66110   2
  -4  -4   7 16.0507 2.21695   1
  -4  -4   7 13.9835 2.35738   1
   4   4  -7 14.6868 3.35498   2
  -2  -4   7 33.3838 3.42257   1
  -2  -4   7 25.5778 3.01931   1
   2   4  -7 31.3727 3.74807   2
  -2   4   7 29.2917 2.82549   1
  -2   4   7 29.1235 2.65200   1
   0  -4   7 128.937 6.06710   1
   0  -4   7 137.423 6.79817   1
   0   4   7 127.598 6.26046   1
   0   4  -7 116.801 4.60067   1
   0   4  -7 128.516 5.85399   2
   0   4  -7 129.378 4.82477   1
   0   4   7 135.598 5.98388   1
   2  -4   7 168.005 8.26672   1
   2  -4   7 179.866 11.0986   1
  -2   4  -7 182.601 7.06085   1
   2   4   7 185.831 7.82853   1
   2   4   7 170.897 8.39920   1
   4  -4   7 91.4314 6.95042   1
  -4  -4  -7 100.789 4.94407   1
   4   4   7 93.0345 7.25595   1
  -4   4  -7 100.310 5.88451   1
  -6  -4  -7 40.0110 3.88896   1
   6  -4   7 40.9665 5.84527   1
  -6   4  -7 34.7959 4.59948   1
   6   4   7 30.7440 5.57285   1
   8  -4   7 49.8172 6.89035   1
   8   4   7 30.8765 6.35195   1
  -8   4  -7 27.9335 4.39743   1
  10  -4   7 13.6476 5.33478   1
  10   4   7 31.6066 6.82889   1
  12  -4   7 49.7572 7.35252   1
  12   4   7 45.9504 7.89298   1
 -21  -5   7 0.56687 3.80551   1
  21  -5  -7 3.71081 4.84451   2
 -21   5   7 -3.9200 4.09228   1
  21   5  -7 -11.682 4.62266   2
 -19  -5   7 1.16361 3.56654   1
  19  -5  -7 5.70724 4.88450   2
  19   5  -7 3.07441 5.78895   2
 -19   5   7 7.99250 4.53209   1
 -17  -5   7 7.90371 3.72858   1
  17  -5  -7 17.9690 5.22771   2
  17   5  -7 15.0534 6.05560   2
 -17   5   7 10.2162 4.42578   1
  15  -5  -7 38.7382 6.18402   2
 -15  -5   7 38.4340 4.93746   1
 -15   5   7 32.3231 4.69110   1
  15   5  -7 27.0368 6.29246   2
 -13  -5   7 13.2683 3.23957   1
 -13  -5   7 8.02063 2.94845   1
  13  -5  -7 4.98671 3.94784   2
  13   5  -7 4.71195 4.56482   2
 -13   5   7 7.23043 3.26127   1
 -13   5   7 4.08065 3.03626   1
  11  -5  -7 74.0759 6.89513   2
 -11  -5   7 76.1429 5.24462   1
 -11  -5   7 72.7382 5.27538   1
 -11   5   7 72.6810 5.03695   1
  11   5  -7 77.2920 7.74062   2
 -11   5   7 78.4739 4.45421   1
  -9  -5   7 171.810 7.08151   1
  -9  -5   7 166.699 7.10443   1
  -9  -5   7 158.971 6.83276   1
  -9   5   7 149.966 5.75869   1
   9   5  -7 172.522 9.64742   2
  -9   5   7 160.031 6.07345   1
  -7  -5   7 633.362 17.4544   1
  -7  -5   7 597.483 17.2182   1
  -7   5   7 606.630 15.8503   1
   7   5  -7 631.880 19.9817   2
  -7   5   7 591.794 15.9067   1
  -5  -5   7 41.8580 3.73004   1
  -5  -5   7 33.3250 3.30675   1
  -5   5   7 39.0372 2.81355   1
   5   5  -7 52.5930 5.36914   2
  -5   5   7 39.5946 2.99716   1
  -3  -5   7 527.550 15.4105   1
  -3  -5   7 533.882 15.6022   1
   3   5  -7 501.952 16.1657   2
  -3   5   7 513.957 14.4019   1
  -3   5   7 526.300 14.6190   1
  -1  -5   7 21.6885 3.32330   1
  -1  -5   7 18.2155 2.84779   1
   1   5  -7 11.4030 1.79366   1
  -1   5   7 16.5337 2.98708   1
  -1   5   7 19.3508 2.80441   1
   1   5  -7 16.2850 2.97675   2
   1  -5   7 39.4093 4.60026   1
   1  -5   7 35.4183 4.87743   1
   1   5   7 41.1706 4.17807   1
  -1   5  -7 40.2664 3.53571   1
   1   5   7 44.9287 4.65438   1
   3  -5   7 26.6743 4.48244   1
  -3   5  -7 27.7416 3.61858   1
   3   5   7 21.0247 4.46421   1
   5  -5   7 431.270 15.6050   1
  -5  -5  -7 399.412 12.8466   1
  -5   5  -7 412.412 14.0708   1
   5   5   7 395.830 15.3626   1
   7  -5   7 41.5852 5.89859   1
   7   5   7 26.8360 5.82732   1
  -7   5  -7 25.5411 4.24903   1
   9  -5   7 40.8925 6.35751   1
   9   5   7 57.0919 7.97291   1
  -9   5  -7 45.4569 7.26965   1
  11  -5   7 198.209 11.9685   1
  11   5   7 186.353 13.0098   1
  13  -5   7 66.9632 8.45871   1
  13   5   7 79.3755 9.85934   1
  20  -6  -7 -0.5091 4.59286   2
 -20  -6   7 -0.3863 3.82846   1
  20   6  -7 -11.587 5.27267   2
 -20   6   7 -5.1481 4.22179   1
 -18  -6   7 7.58617 3.80061   1
  18  -6  -7 2.68335 4.49266   2
  18   6  -7 6.69052 5.76616   2
 -18   6   7 3.39455 4.51900   1
  16  -6  -7 3.38346 4.12433   2
 -16  -6   7 -2.3823 3.05967   1
 -16   6   7 2.04167 3.68287   1
  16   6  -7 5.00804 5.42458   2
 -14  -6   7 7.20172 3.07592   1
 -14   6   7 6.84549 3.70873   1
  14   6  -7 6.50738 4.92519   2
 -12  -6   7 53.2008 5.50643   1
 -12  -6   7 63.5003 5.77508   1
  12   6  -7 52.5079 7.11851   2
 -12   6   7 52.0625 4.91770   1
 -12   6   7 49.9973 4.79106   1
 -10  -6   7 7.21659 2.64002   1
 -10  -6   7 8.76848 2.66717   1
 -10   6   7 4.78251 2.06997   1
  10   6  -7 1.69377 4.15598   2
 -10   6   7 2.86879 2.50733   1
  -8  -6   7 27.5565 3.52149   1
  -8  -6   7 27.2125 3.31408   1
  -8  -6   7 26.6202 3.46974   1
  -8   6   7 21.1756 2.57340   1
   8   6  -7 34.7989 5.51541   2
  -8   6   7 20.2311 2.90740   1
  -6  -6   7 31.7215 3.37840   1
  -6  -6   7 31.4753 3.67497   1
  -6   6   7 26.5081 2.63860   1
   6   6  -7 36.4919 4.93112   2
  -6   6   7 32.4707 3.07005   1
  -4  -6   7 92.9564 5.53693   1
  -4  -6   7 93.5310 5.28223   1
  -4   6   7 94.5190 5.10762   1
   4   6  -7 104.472 6.69125   2
  -4   6   7 94.7140 4.72598   1
  -2  -6   7 -0.2920 1.64945   1
  -2  -6   7 0.61838 2.12507   1
  -2   6   7 -0.2285 2.04032   1
  -2   6   7 1.48372 2.38775   1
   2   6  -7 4.01964 2.60069   2
   2   6  -7 -0.0228 0.81939   1
   0  -6   7 39.2645 4.52303   1
   0   6   7 29.9241 3.73447   1
   0   6   7 33.9986 4.37485   1
   0   6  -7 37.2220 3.40920   1
   2  -6   7 3.04624 3.02961   1
  -2  -6  -7 2.92362 1.24874   1
   2   6   7 6.59826 3.91826   1
  -2   6  -7 4.29956 2.37276   1
   2   6   7 4.65973 3.48306   1
   4  -6   7 143.179 8.68847   1
  -4  -6  -7 141.110 6.10440   1
  -4   6  -7 139.260 7.47816   1
   4   6   7 137.651 9.12789   1
   6  -6   7 7.69325 3.77337   1
  -6   6  -7 1.34804 2.94877   1
   6   6   7 -0.2473 4.13817   1
   8  -6   7 39.4361 6.19680   1
   8   6   7 34.1873 6.78454   1
  -8   6  -7 40.9789 5.31917   1
  10  -6   7 6.90778 4.28864   1
  10   6   7 -0.0577 5.39087   1
  12  -6   7 5.89047 4.50315   1
  12   6   7 15.3091 6.48341   1
 -19  -7   7 41.5985 6.41121   1
  19   7  -7 33.8891 8.39147   2
 -19   7   7 34.7355 6.47546   1
 -17  -7   7 -0.0122 3.43830   1
  17   7  -7 -5.1313 4.95447   2
 -17   7   7 -1.1621 4.38909   1
 -15  -7   7 45.2914 5.67342   1
 -15   7   7 54.9365 6.04955   1
  15   7  -7 38.4762 7.47217   2
 -13  -7   7 -0.5202 2.72761   1
 -13   7   7 2.41778 3.47221   1
  13   7  -7 6.26464 4.89157   2
 -11  -7   7 194.658 9.24017   1
  11   7  -7 206.389 11.7013   2
 -11   7   7 200.810 8.93673   1
 -11   7   7 187.521 10.3375   1
  -9  -7   7 1.49024 2.57403   1
  -9  -7   7 0.51337 2.30045   1
  -9   7   7 2.61957 2.16058   1
   9   7  -7 -6.4108 3.36886   2
  -9   7   7 6.06345 2.81971   1
  -9   7   7 1.99080 1.99690   1
  -7  -7   7 303.436 11.0502   1
  -7  -7   7 306.493 11.2769   1
  -7   7   7 320.419 10.5567   1
  -7   7   7 303.708 10.2051   1
   7   7  -7 328.921 13.2679   2
  -5  -7   7 75.1269 5.39265   1
  -5  -7   7 69.1914 4.92456   1
  -5   7   7 60.8321 4.39530   1
  -5   7   7 66.3752 5.02134   1
   5   7  -7 64.9838 3.38608   1
   5   7  -7 62.8307 6.11222   2
  -3  -7   7 98.4832 5.70962   1
  -3  -7   7 97.7077 6.10879   1
  -3   7   7 97.1568 5.42027   1
   3   7  -7 93.3856 6.65128   2
  -3   7   7 98.9910 5.89240   1
   3   7  -7 87.2668 4.43615   1
  -1  -7   7 292.981 11.0374   1
   1   7  -7 274.060 10.0634   2
   1   7  -7 265.802 9.38009   1
  -1   7   7 276.070 10.1208   1
  -1   7   7 261.385 10.4707   1
   1  -7   7 163.752 8.46177   1
   1   7   7 147.807 8.54064   1
   1   7   7 149.209 8.39321   1
  -1   7  -7 155.505 7.13355   1
   3  -7   7 22.1074 4.50428   1
   3   7   7 23.7848 4.92574   1
  -3   7  -7 14.8649 3.50012   1
   5  -7   7 59.2313 6.44044   1
  -5   7  -7 65.2772 5.96788   1
   5   7   7 58.2784 7.32894   1
   7  -7   7 184.375 10.6782   1
  -7   7  -7 167.413 9.51372   1
   7   7   7 160.937 11.6008   1
   9  -7   7 132.207 10.0436   1
   9   7   7 127.873 11.4438   1
  11  -7   7 38.8900 6.66540   1
  11   7   7 54.6026 8.82674   1
 -18  -8   7 45.1306 6.45156   1
 -18   8   7 51.5454 7.42778   1
  18   8  -7 52.3123 9.26781   2
 -16  -8   7 55.4910 6.78158   1
  16   8  -7 64.8862 9.34143   2
 -16   8   7 45.6588 6.53130   1
 -14  -8   7 155.473 9.50267   1
 -14   8   7 160.812 9.84033   1
  14   8  -7 163.539 12.2318   2
 -12  -8   7 40.3493 5.36391   1
  12   8  -7 32.6727 6.48041   2
 -12   8   7 35.8841 4.91004   1
 -10  -8   7 21.0096 3.99780   1
 -10   8   7 16.9180 3.98451   1
  10   8  -7 19.2321 5.37224   2
  -8  -8   7 61.4707 5.68587   1
   8   8  -7 73.1500 7.44194   2
   8   8  -7 57.0568 3.49115   1
  -8   8   7 63.6724 4.89977   1
  -8   8   7 58.9177 5.12490   1
  -8   8   7 52.9565 4.57612   1
  -6  -8   7 22.3228 3.64680   1
   6   8  -7 23.1038 5.00681   2
  -6   8   7 16.7464 3.01600   1
  -6   8   7 22.6966 3.65960   1
  -4  -8   7 109.343 6.82764   1
   4   8  -7 111.674 7.62961   2
  -4   8   7 106.617 6.70728   1
  -4   8   7 107.363 6.05415   1
   4   8  -7 112.004 5.41530   1
  -2  -8   7 142.189 7.82818   1
  -2   8   7 143.523 7.92148   1
   2   8  -7 147.463 6.63834   1
  -2   8   7 144.821 7.26889   1
   2   8  -7 147.916 7.92631   2
   0  -8   7 193.561 9.40251   1
   0   8  -7 200.826 8.37298   1
   0   8   7 191.622 9.61462   1
   2  -8   7 392.055 14.6882   1
  -2   8  -7 361.571 13.2328   1
   2   8   7 389.502 14.7831   1
   4  -8   7 246.763 11.9607   1
  -4   8  -7 255.893 11.0643   1
   4   8   7 279.823 13.0586   1
   6  -8   7 71.0624 7.37564   1
   6   8   7 83.0174 8.59692   1
  -6   8  -7 60.8835 6.34464   1
   8  -8   7 57.0286 7.17244   1
   8   8   7 65.4423 8.59615   1
  10  -8   7 9.92037 4.65593   1
  10   8   7 7.95046 6.63959   1
 -19  -9   7 3.34344 4.09476   1
  19   9  -7 1.80057 6.31357   2
 -19   9   7 -2.5778 5.03818   1
 -17  -9   7 1.61142 3.98886   1
 -17   9   7 1.65839 4.80003   1
  17   9  -7 12.2473 6.96624   2
 -15  -9   7 15.9798 4.63202   1
 -15   9   7 18.2088 5.30257   1
  15   9  -7 23.7398 7.29559   2
 -13  -9   7 5.89405 3.73744   1
 -13   9   7 -1.4226 4.00660   1
  13   9  -7 6.13018 5.30905   2
 -11  -9   7 -1.8413 2.82123   1
  11   9  -7 -5.0233 4.32862   2
 -11   9   7 2.32444 3.77317   1
  -9  -9   7 134.722 8.21802   1
   9   9  -7 138.943 10.3744   2
  -9   9   7 130.020 7.97147   1
  -7  -9   7 30.4797 4.59706   1
  -7   9   7 35.6973 6.87847   1
   7   9  -7 37.4668 3.88139   1
   7   9  -7 38.2017 6.13513   2
  -7   9   7 29.3923 4.59892   1
  -5  -9   7 9.06748 3.31670   1
   5   9  -7 10.0409 4.17792   2
  -5   9   7 8.95867 3.59157   1
  -5   9   7 8.96620 2.95334   1
   5   9  -7 12.1271 2.84290   1
  -3  -9   7 47.1435 5.18785   1
  -3   9   7 33.7918 4.28408   1
   3   9  -7 33.1317 3.83812   1
   3   9  -7 45.0188 5.22289   2
  -3   9   7 47.2264 5.45402   1
  -1  -9   7 -0.3678 2.59574   1
   1   9  -7 3.48323 3.07128   2
  -1   9   7 -6.8036 3.39229   1
   1   9  -7 -1.0636 2.57856   1
   1  -9   7 198.564 10.1561   1
  -1   9  -7 204.318 9.13892   1
   1   9   7 189.388 10.5635   1
   3  -9   7 19.8851 4.57988   1
   3   9   7 11.2697 5.06895   1
  -3   9  -7 19.1563 4.10579   1
   5  -9   7 2.72710 3.37400   1
   5   9   7 -1.3393 4.70743   1
  -5   9  -7 2.20534 3.55028   1
   7  -9   7 0.37982 3.56286   1
   7   9   7 3.03252 5.27439   1
   9  -9   7 32.8991 6.24543   1
   9   9   7 18.2490 7.47879   1
  11  -9   7 4.83770 4.24699   1
  11   9   7 7.15183 6.82191   1
 -18 -10   7 27.2747 6.00213   1
  18  10  -7 24.9926 8.35934   2
 -18  10   7 28.1278 6.84881   1
 -16 -10   7 9.62293 4.27674   1
  16  10  -7 1.51968 5.83494   2
 -16  10   7 0.03552 4.93520   1
 -14 -10   7 149.052 10.0857   1
 -14  10   7 178.456 10.8730   1
  14  10  -7 133.012 12.4882   2
 -12 -10   7 172.208 10.3597   1
  12  10  -7 167.164 12.6976   2
 -12  10   7 190.174 10.7455   1
 -10 -10   7 11.2334 3.90010   1
 -10  10   7 19.8926 4.98518   1
  10  10  -7 21.9546 6.02919   2
  -8 -10   7 87.8787 7.47123   1
   8  10  -7 75.0032 8.25525   2
  -8  10   7 80.1071 6.97243   1
  -6 -10   7 343.041 13.7715   1
  -6 -10   7 336.825 13.6679   1
  -6  10   7 342.935 13.4928   1
   6  10  -7 348.069 14.9070   2
  -4 -10   7 136.377 8.32188   1
  -4  10   7 166.937 9.01468   1
   4  10  -7 140.986 9.25391   2
   4  10  -7 130.473 7.07379   1
  -2 -10   7 244.615 11.3126   1
   2  10  -7 242.984 10.7039   2
  -2  10   7 255.891 11.5086   1
   2  10  -7 235.152 9.93414   1
   0 -10   7 303.589 12.9531   1
   0  10   7 300.103 13.3268   1
   0  10  -7 311.212 11.8263   1
   0  10  -7 296.765 11.3315   2
   2 -10   7 330.260 14.0875   1
   2  10   7 340.705 14.9734   1
  -2  10  -7 341.430 13.1334   1
   4 -10   7 44.1768 6.15831   1
   4  10   7 50.4145 7.19351   1
   6 -10   7 95.8319 8.77184   1
   6  10   7 108.412 9.96877   1
   8 -10   7 34.6080 6.20763   1
   8  10   7 24.7836 6.77644   1
  10 -10   7 20.7439 5.44804   1
  10  10   7 14.0553 7.02468   1
 -17 -11   7 2.53783 3.99939   1
 -17  11   7 0.57066 5.57825   1
  17  11  -7 0.28338 6.21952   2
 -15 -11   7 31.6197 5.98977   1
  15  11  -7 43.4551 8.93187   2
 -15  11   7 41.5201 6.93656   1
 -13 -11   7 78.6487 7.93605   1
 -13  11   7 97.8072 8.70439   1
  13  11  -7 85.0737 10.2887   2
 -11 -11   7 67.9168 7.29670   1
  11  11  -7 51.5781 8.42685   2
 -11  11   7 68.2134 7.10716   1
  -9 -11   7 2.98565 3.47529   1
  -9  11   7 7.80210 4.53687   1
   9  11  -7 -1.7822 5.02292   2
  -7 -11   7 253.358 12.1232   1
   7  11  -7 254.434 13.6475   2
  -7  11   7 259.493 12.2590   1
  -5 -11   7 97.8534 7.87723   1
  -5 -11   7 96.3308 7.86058   1
  -5  11   7 96.7880 7.99770   1
   5  11  -7 122.829 9.34247   2
  -3 -11   7 35.1940 5.11569   1
  -3  11   7 28.0159 5.44469   1
   3  11  -7 36.1016 5.48392   2
  -1 -11   7 82.1290 7.55493   1
   1  11  -7 89.2733 7.12309   2
  -1  11   7 75.5576 7.59581   1
   1 -11   7 31.9955 5.28408   1
   1  11   7 34.3913 6.49436   1
   3 -11   7 73.9497 7.51950   1
   3  11   7 69.2686 8.14567   1
   5 -11   7 0.66408 3.66442   1
   5  11   7 -1.3426 5.53850   1
   7 -11   7 63.2589 7.85443   1
   7  11   7 73.6853 9.37314   1
   9 -11   7 18.7165 5.34526   1
   9  11   7 24.1098 7.81001   1
 -16 -12   7 0.04335 4.25782   1
 -16  12   7 -1.6442 5.84701   1
  16  12  -7 3.49061 6.36978   2
 -14 -12   7 -0.8148 3.89827   1
 -14  12   7 4.81175 5.30892   1
  14  12  -7 -5.7730 5.67706   2
 -12 -12   7 -0.8449 3.65016   1
 -12  12   7 4.08127 5.51219   1
  12  12  -7 0.05565 6.26110   2
 -10 -12   7 16.4387 5.15660   1
 -10  12   7 19.1475 5.46967   1
  10  12  -7 8.58991 6.09503   2
  -8 -12   7 73.5619 7.72618   1
   8  12  -7 78.8703 9.03773   2
  -8  12   7 70.2085 7.69065   1
  -6 -12   7 116.175 8.76030   1
   6  12  -7 89.6004 9.23714   2
  -6  12   7 85.5994 8.13171   1
  -4 -12   7 25.3658 4.96944   1
  -4 -12   7 22.8283 4.91525   1
   4  12  -7 28.2416 5.88036   2
  -4  12   7 33.9190 5.93782   1
  -2 -12   7 24.9604 5.34745   1
  -2 -12   7 27.9813 5.19140   1
   2  12  -7 31.8326 5.28970   2
  -2  12   7 24.5654 5.89145   1
   0 -12   7 19.9082 4.67948   1
   0  12   7 25.7776 6.14889   1
   2 -12   7 4.46534 3.81584   1
   2  12   7 3.49511 5.32316   1
   4 -12   7 0.65206 3.67722   1
   4  12   7 1.82817 5.90148   1
   6 -12   7 3.83814 3.96767   1
   6  12   7 5.30416 6.47819   1
   8 -12   7 20.0638 5.59961   1
   8  12   7 17.0151 7.01028   1
 -13 -13   7 126.035 10.7947   1
 -13  13   7 103.053 10.2019   1
  13  13  -7 128.892 13.0979   2
 -11 -13   7 1.43096 4.31361   1
  11  13  -7 5.00707 6.34264   2
 -11  13   7 0.92680 5.27014   1
  -9 -13   7 0.84878 3.92920   1
   9  13  -7 0.55744 5.92500   2
  -9  13   7 4.31536 5.18146   1
  -7 -13   7 8.78470 4.30847   1
   7  13  -7 2.74549 5.62031   2
  -7  13   7 9.88934 5.45120   1
  -5 -13   7 28.4200 5.43178   1
   5  13  -7 28.3091 6.35208   2
  -5  13   7 26.3254 5.98736   1
  -3 -13   7 3.00358 3.94748   1
   3  13  -7 13.1614 5.03321   2
  -3  13   7 3.37069 4.96144   1
  -1 -13   7 21.8632 5.28258   1
  -1 -13   7 28.6001 5.35452   1
   1  13  -7 14.8273 5.19081   2
  -1  13   7 29.9732 6.40935   1
   1 -13   7 157.469 10.4646   1
   1  13   7 166.012 12.2559   1
   3 -13   7 132.592 10.2136   1
   3  13   7 160.799 12.5666   1
   5 -13   7 16.1884 4.93948   1
   5  13   7 21.5471 7.04238   1
 -12 -14   7 35.6531 6.66706   1
  12  14  -7 36.9234 9.04554   2
 -12  14   7 25.9553 6.85063   1
 -10 -14   7 4.63681 4.62430   1
 -10  14   7 5.36878 5.79568   1
  10  14  -7 2.32941 6.53345   2
  -8 -14   7 6.53033 4.58478   1
  -8  14   7 10.4940 5.59475   1
   8  14  -7 7.91609 6.70244   2
  -6 -14   7 50.5136 7.01345   1
   6  14  -7 35.4801 7.45472   2
  -6  14   7 47.3890 7.43983   1
  -4 -14   7 6.65084 4.40868   1
   4  14  -7 9.94880 5.59396   2
  -4  14   7 1.43751 5.43467   1
  -2 -14   7 8.72805 4.71818   1
  -2  14   7 7.33753 5.78012   1
   2  14  -7 7.47595 4.61897   2
   0 -14   7 30.8187 6.13261   1
   0 -14   7 34.5121 6.05303   1
   0  14   7 27.0419 7.19379   1
   2 -14   7 23.2186 5.35639   1
   2  14   7 62.7745 8.96826   1
   4 -14   7 -3.8237 3.38862   1
   4  14   7 -0.5236 6.22526   1
  -9 -15   7 64.7050 8.24810   1
  -9  15   7 62.0612 8.64672   1
   9  15  -7 51.7568 9.19970   2
  -7 -15   7 13.7502 5.23392   1
   7  15  -7 8.08842 6.70551   2
  -7  15   7 18.8013 6.41415   1
  -5 -15   7 0.52829 4.19703   1
  -5  15   7 -10.167 5.11515   1
   5  15  -7 -7.3374 5.40846   2
  -3 -15   7 8.75447 4.74278   1
   3  15  -7 8.10689 5.32637   2
  -3  15   7 2.11218 5.82025   1
  -1 -15   7 -0.0457 3.97397   1
  -1  15   7 1.39126 5.96538   1
   1 -15   7 1.04973 4.36454   1
   1 -15   7 -2.2883 3.89773   1
   1  15   7 -6.9069 6.23171   1
 -22   0   8 56.2644 7.10298   1
  22   0  -8 58.4755 8.82119   2
 -20   0   8 111.767 8.89836   1
  20   0  -8 111.699 11.0169   2
 -18   0   8 154.168 8.96012   1
  18   0  -8 165.212 11.7379   2
 -16   0   8 4.79611 2.51233   1
  16   0  -8 4.98786 4.59327   2
 -14   0   8 257.689 9.24485   1
  14   0  -8 261.668 12.9063   2
 -14   0   8 266.170 9.29794   1
 -12   0   8 810.932 20.5247   1
 -12   0   8 770.549 20.4553   1
  12   0  -8 791.006 25.2085   2
  10   0  -8 800.091 24.7030   2
   8   0  -8 145.027 8.27546   2
   6   0  -8 118.039 7.17782   2
   4   0  -8 995.324 27.9332   2
  -2   0   8 35.3720 2.57961   1
  -2   0   8 37.6481 2.85710   1
   0   0   8 169.032 7.33117   1
   0   0   8 181.019 6.80473   1
   2   0   8 432.633 14.5272   1
   2   0   8 429.259 13.8319   1
   4   0   8 552.650 18.0941   1
  -4   0  -8 535.628 15.2550   1
  -6   0  -8 30.6953 3.71360   1
   6   0   8 36.9473 5.92155   1
   8   0   8 388.938 16.2094   1
  10   0   8 160.085 11.3980   1
  12   0   8 12.7141 5.73557   1
  21  -1  -8 6.67277 5.82250   2
 -21  -1   8 11.0471 4.50176   1
  21   1  -8 5.10703 5.98606   2
 -21   1   8 3.66880 4.08248   1
 -19  -1   8 123.472 8.67479   1
  19  -1  -8 135.545 10.9693   2
 -19   1   8 134.509 8.92172   1
  19   1  -8 140.725 11.5143   2
  17  -1  -8 4.29654 4.53446   2
 -17  -1   8 5.83134 3.00812   1
  17   1  -8 7.30366 4.84187   2
 -17   1   8 2.84352 3.03232   1
 -15  -1   8 42.4448 4.36785   1
  15  -1  -8 57.0655 7.10759   2
  15   1  -8 36.2681 6.33964   2
 -15   1   8 39.3792 4.07693   1
  13  -1  -8 232.949 11.8119   2
 -13  -1   8 227.204 8.18747   1
 -13  -1   8 262.293 8.55640   1
 -13   1   8 240.164 8.00512   1
  13   1  -8 232.776 11.8495   2
 -13   1   8 226.680 7.94629   1
  11  -1  -8 36.2559 5.22198   2
 -11  -1   8 36.7739 2.53252   1
 -11  -1   8 29.3802 2.31875   1
  11   1  -8 33.5242 5.25473   2
   9  -1  -8 4.44302 3.61782   2
   9   1  -8 0.03840 3.33990   2
   7  -1  -8 143.979 7.96934   2
   7   1  -8 136.663 7.93254   2
   5  -1  -8 100.010 6.71783   2
   5   1  -8 102.737 6.58079   2
  -3  -1   8 148.943 4.90986   1
  -3  -1   8 149.246 4.78952   1
   3   1  -8 145.290 7.35241   2
  -1  -1   8 40.2091 3.33964   1
  -1  -1   8 49.3387 4.06569   1
  -1   1   8 46.7412 3.70286   1
  -1   1   8 48.6889 3.43191   1
   1  -1   8 38.9166 3.81181   1
   1  -1   8 34.2386 4.13131   1
   1   1   8 35.6123 3.67825   1
   1   1   8 33.6060 4.06753   1
   3  -1   8 380.458 13.2915   1
   3  -1   8 317.605 15.3899   1
  -3  -1  -8 363.247 9.82890   1
  -3   1  -8 364.477 10.3545   1
   3   1   8 323.493 13.0988   1
   3   1   8 350.557 12.4968   1
  -5  -1  -8 -3.4877 1.54593   1
   5  -1   8 -0.7975 3.39183   1
  -5   1  -8 3.40128 2.13187   1
   5   1   8 -0.8717 3.63980   1
   7  -1   8 77.9208 7.85701   1
   7   1   8 82.9787 8.26840   1
   9  -1   8 91.0770 8.93616   1
   9   1   8 74.3048 8.27144   1
  11  -1   8 52.6765 7.84245   1
  11   1   8 44.2381 7.62592   1
  13  -1   8 5.40178 5.64392   1
  13   1   8 5.64278 5.68255   1
  22  -2  -8 55.1729 8.64555   2
 -22  -2   8 48.5775 6.76399   1
  22   2  -8 42.0863 8.54989   2
 -22   2   8 50.2034 6.84769   1
 -20  -2   8 40.1069 6.02079   1
  20  -2  -8 30.3192 6.78838   2
  20   2  -8 39.3751 7.82842   2
 -20   2   8 37.8015 5.76096   1
  18  -2  -8 43.5858 7.25834   2
 -18  -2   8 42.9562 5.41118   1
 -18   2   8 50.6416 5.71695   1
  18   2  -8 44.3040 7.68518   2
 -16  -2   8 76.4924 6.11036   1
  16  -2  -8 73.6054 8.04827   2
 -16   2   8 83.4481 6.14154   1
  16   2  -8 99.8051 9.39245   2
  14  -2  -8 70.0390 7.45885   2
 -14  -2   8 66.3319 4.87120   1
 -14  -2   8 61.6601 5.51186   1
  14   2  -8 60.9316 7.37791   2
 -14   2   8 64.2198 4.91968   1
 -14   2   8 67.7932 4.71765   1
 -12  -2   8 67.1522 4.24946   1
 -12  -2   8 61.6487 4.06199   1
  12  -2  -8 64.3469 6.78622   2
  12   2  -8 64.1903 6.98036   2
 -12   2   8 66.1055 3.51140   1
 -12   2   8 64.3925 3.31980   1
  10  -2  -8 -4.5795 2.77337   2
 -10  -2   8 -2.4030 1.17352   1
 -10  -2   8 -0.2209 1.26638   1
  10   2  -8 1.14432 3.13014   2
   8  -2  -8 121.869 7.72088   2
   8   2  -8 118.361 7.94337   2
   6  -2  -8 125.602 7.52008   2
   6   2  -8 118.093 7.35274   2
  -4  -2   8 62.6872 3.12181   1
  -4  -2   8 60.7729 2.85230   1
   4   2  -8 59.9395 5.29686   2
  -2  -2   8 6.99322 2.32665   1
  -2  -2   8 8.32950 1.91939   1
  -2   2   8 10.6733 2.02915   1
  -2   2   8 8.39902 1.74530   1
   2   2  -8 12.3202 3.16003   2
   0  -2   8 20.4469 3.39485   1
   0  -2   8 20.3546 2.82064   1
   0   2   8 21.2342 2.79569   1
   0   2   8 21.0015 3.30719   1
   2  -2   8 57.1894 5.29703   1
   2  -2   8 71.3224 5.55877   1
   2   2   8 61.3631 5.46225   1
  -2   2  -8 54.3853 2.90988   1
   2   2   8 64.9112 5.10896   1
  -4  -2  -8 1.69281 1.21485   1
   4  -2   8 1.23117 3.30986   1
  -4   2  -8 0.44214 1.86939   1
   4   2   8 3.66565 3.48959   1
   6  -2   8 6.45578 4.25708   1
   6   2   8 11.5525 4.57228   1
  -6   2  -8 11.4785 2.91189   1
   8  -2   8 28.4731 5.84371   1
  10  -2   8 9.20640 5.20841   1
  10   2   8 14.0379 5.88889   1
  12  -2   8 5.21977 4.76056   1
  12   2   8 10.8752 5.74164   1
 -21  -3   8 6.42742 4.11240   1
  21  -3  -8 4.31090 5.22489   2
  21   3  -8 -0.5589 5.69511   2
 -21   3   8 6.66016 4.28627   1
 -19  -3   8 169.947 9.98401   1
  19  -3  -8 159.197 11.6484   2
  19   3  -8 180.285 13.1516   2
 -19   3   8 168.110 10.0789   1
 -17  -3   8 5.96116 3.22744   1
  17  -3  -8 12.7906 4.92642   2
  17   3  -8 9.61243 5.38031   2
 -17   3   8 7.89294 3.43058   1
 -15  -3   8 152.677 7.74745   1
  15  -3  -8 137.395 9.99061   2
  15   3  -8 157.654 10.9679   2
 -15   3   8 163.154 7.65443   1
 -13  -3   8 357.236 11.7302   1
  13  -3  -8 341.412 14.5814   2
 -13  -3   8 348.761 11.7790   1
  13   3  -8 343.558 15.1417   2
 -13   3   8 363.931 11.0477   1
 -13   3   8 344.772 10.7976   1
  11  -3  -8 41.3606 5.47877   2
 -11  -3   8 47.5620 3.65596   1
 -11  -3   8 42.3975 3.56099   1
  11   3  -8 38.4659 5.79358   2
   9  -3  -8 46.9670 5.47657   2
  -9  -3   8 40.7547 2.98211   1
  -9  -3   8 50.2231 3.04463   1
   9   3  -8 48.1306 5.75331   2
  -7  -3   8 193.378 6.07583   1
   7  -3  -8 194.597 9.63963   2
  -7  -3   8 181.441 5.97950   1
   7   3  -8 190.461 9.47859   2
  -5  -3   8 23.9903 2.22934   1
  -5  -3   8 20.7517 2.32253   1
   5   3  -8 18.3335 4.01805   2
  -3  -3   8 85.2964 4.67312   1
  -3  -3   8 83.7388 4.29362   1
   3   3  -8 91.6463 6.11023   2
  -3   3   8 89.7801 3.48017   1
  -3   3   8 83.7232 3.49883   1
  -1  -3   8 4.74540 2.49946   1
  -1  -3   8 2.13451 1.65129   1
  -1   3   8 3.97361 2.21117   1
   1   3  -8 8.18903 2.62404   2
  -1   3   8 4.73703 1.95089   1
   1  -3   8 94.1514 5.69595   1
   1  -3   8 103.946 6.48714   1
   1   3   8 97.6422 5.71382   1
   1   3   8 97.0330 6.30590   1
   3  -3   8 686.036 21.2716   1
   3   3   8 670.791 22.6103   1
  -3   3  -8 691.591 18.9026   1
   3   3   8 676.869 21.0027   1
   5  -3   8 -0.5991 3.32153   1
  -5  -3  -8 -0.3510 3.13439   1
  -5   3  -8 1.06489 2.21785   1
   5   3   8 2.56074 4.13411   1
   7  -3   8 120.916 9.45768   1
   7   3   8 117.327 9.75517   1
   9  -3   8 120.325 10.1309   1
   9   3   8 110.745 10.0106   1
  11  -3   8 97.5142 10.1310   1
  11   3   8 85.9668 10.0578   1
 -20  -4   8 7.67457 4.09038   1
  20  -4  -8 13.8784 5.68745   2
  20   4  -8 16.9398 6.97451   2
 -20   4   8 6.07366 4.55029   1
 -18  -4   8 1.78853 3.14672   1
  18  -4  -8 -4.0726 3.97302   2
 -18   4   8 1.26567 3.65612   1
  18   4  -8 5.02420 5.27953   2
 -16  -4   8 107.415 7.44495   1
  16  -4  -8 119.912 9.63157   2
 -16   4   8 141.659 7.95686   1
  16   4  -8 101.946 10.1445   2
  14  -4  -8 27.5821 5.41933   2
 -14  -4   8 35.0128 4.26540   1
  14   4  -8 34.4518 6.22636   2
 -14   4   8 24.2873 3.66235   1
 -12  -4   8 7.71071 2.53874   1
 -12  -4   8 12.1701 2.73277   1
  12  -4  -8 4.49591 3.88149   2
  12   4  -8 1.51714 3.87086   2
 -12   4   8 8.43610 1.99614   1
 -12   4   8 9.90212 2.27818   1
 -10  -4   8 205.821 7.78876   1
 -10  -4   8 218.659 7.71849   1
 -10  -4   8 212.078 7.75934   1
  10  -4  -8 202.879 10.3885   2
  10   4  -8 199.699 10.7555   2
  -8  -4   8 0.27034 1.54493   1
  -8  -4   8 -0.2135 1.59161   1
   8   4  -8 -3.5286 2.95937   2
  -6  -4   8 4.68066 1.71177   1
  -6  -4   8 1.78401 1.81595   1
   6   4  -8 2.35907 3.15907   2
  -4  -4   8 161.635 6.24472   1
  -4  -4   8 161.046 6.57422   1
  -4   4   8 163.119 5.08390   1
  -4   4   8 161.615 5.05992   1
   4   4  -8 151.641 8.05728   2
  -2  -4   8 0.57436 2.16612   1
  -2  -4   8 -0.3392 1.45874   1
   2   4  -8 -0.1939 2.26328   2
  -2   4   8 -0.9578 1.80300   1
  -2   4   8 0.00659 1.59647   1
   0  -4   8 12.1399 3.08890   1
   0  -4   8 12.2713 2.69186   1
   0   4   8 13.3891 2.72321   1
   0   4   8 8.43526 2.93667   1
   0   4  -8 12.4537 2.67953   2
   2  -4   8 207.494 9.15802   1
   2   4   8 169.779 8.89185   1
  -2   4  -8 176.800 6.60591   1
   2   4   8 180.782 8.26343   1
   4  -4   8 117.628 7.96555   1
  -4  -4  -8 116.576 5.34680   1
   4   4   8 130.662 8.57614   1
  -4   4  -8 117.846 6.16264   1
   6  -4   8 25.6483 5.27450   1
   6   4   8 19.8064 5.52027   1
  -6   4  -8 27.8304 6.04498   1
   8  -4   8 177.048 11.3423   1
   8   4   8 173.117 11.8882   1
  10  -4   8 75.5875 8.85601   1
  10   4   8 69.5290 8.99935   1
  12  -4   8 -0.9773 4.57469   1
  12   4   8 0.69910 5.55982   1
  21  -5  -8 4.95132 5.21613   2
 -21  -5   8 4.94512 4.09344   1
  21   5  -8 9.93161 6.65092   2
 -21   5   8 2.65365 4.23075   1
 -19  -5   8 -1.6356 3.23513   1
  19  -5  -8 -1.0242 4.63449   2
  19   5  -8 1.18244 5.40467   2
 -19   5   8 -1.5093 3.84577   1
  17  -5  -8 -2.2453 4.19536   2
 -17  -5   8 2.33235 3.36471   1
  17   5  -8 6.61056 5.41347   2
 -17   5   8 3.74273 3.90506   1
  15  -5  -8 11.0571 4.72055   2
 -15  -5   8 14.1839 3.73399   1
  15   5  -8 13.9863 5.32985   2
 -15   5   8 8.23097 3.70079   1
  13  -5  -8 -0.7718 3.68713   2
 -13  -5   8 1.37657 2.46800   1
  13   5  -8 -1.3596 3.89407   2
 -13   5   8 -0.7624 2.55250   1
  11  -5  -8 3.26383 3.84198   2
 -11  -5   8 5.30227 2.41985   1
 -11  -5   8 2.85769 2.30104   1
 -11   5   8 4.12720 2.26333   1
 -11   5   8 5.85827 1.77551   1
  11   5  -8 0.39779 3.65355   2
  -9  -5   8 11.8093 2.49657   1
  -9  -5   8 4.68760 2.25910   1
  -9   5   8 5.60091 1.47900   1
   9   5  -8 5.83676 3.98633   2
  -9   5   8 4.90766 1.74458   1
  -7  -5   8 -1.0110 1.79194   1
  -7  -5   8 2.21988 1.86441   1
  -7   5   8 2.14440 1.17392   1
   7   5  -8 -0.4565 3.31154   2
  -7   5   8 0.74650 1.27454   1
  -5  -5   8 0.17548 1.57585   1
  -5  -5   8 -0.3855 1.90400   1
  -5   5   8 -0.4039 1.33429   1
  -5   5   8 -3.2319 1.46180   1
   5   5  -8 -3.6670 2.81409   2
  -3  -5   8 7.38389 2.11035   1
  -3  -5   8 5.49715 2.46451   1
   3   5  -8 1.55716 2.73258   2
  -3   5   8 0.81833 1.98567   1
  -3   5   8 0.34723 1.78962   1
  -1  -5   8 16.0136 2.82313   1
  -1  -5   8 14.5254 3.18753   1
  -1   5   8 14.9373 3.16318   1
   1   5  -8 17.2000 3.14954   2
  -1   5   8 16.1307 2.81846   1
   1  -5   8 149.421 8.18213   1
   1   5   8 167.664 8.33492   1
   1   5   8 151.780 7.42009   1
   3  -5   8 28.0338 4.80266   1
  -3   5  -8 21.4449 3.10572   1
   3   5   8 22.2219 4.84422   1
   5  -5   8 45.9344 5.97919   1
   5   5   8 46.3409 6.59149   1
  -5   5  -8 42.9164 4.70219   1
   7  -5   8 38.5723 6.30943   1
   7   5   8 27.3678 6.44755   1
   9  -5   8 36.2730 6.46644   1
   9   5   8 39.7336 7.43120   1
  11  -5   8 13.0821 5.52055   1
  11   5   8 10.4934 6.16610   1
  20  -6  -8 4.96198 4.99384   2
 -20  -6   8 9.24086 4.45114   1
 -20   6   8 -2.8786 4.46294   1
  20   6  -8 -7.5002 5.06521   2
 -18  -6   8 6.21156 3.69672   1
  18  -6  -8 8.35289 5.36807   2
  18   6  -8 11.4719 6.13215   2
 -18   6   8 3.43282 4.34333   1
  16  -6  -8 4.20392 4.53460   2
 -16  -6   8 5.30937 3.30867   1
 -16   6   8 -3.2172 3.42636   1
  16   6  -8 1.86287 4.81324   2
 -14  -6   8 70.4214 6.35771   1
 -14   6   8 57.6783 5.47470   1
  14   6  -8 64.8799 8.27487   2
 -12  -6   8 4.52034 2.73429   1
 -12   6   8 4.99162 2.90986   1
  12   6  -8 -0.6206 4.31283   2
 -10  -6   8 4.83430 2.53709   1
 -10  -6   8 4.61313 2.46792   1
  10   6  -8 1.27024 4.02480   2
 -10   6   8 3.66398 1.94491   1
 -10   6   8 3.30204 2.39717   1
 -10   6   8 1.76912 1.81688   1
  -8  -6   8 146.550 6.95964   1
  -8  -6   8 146.151 6.86938   1
   8   6  -8 154.483 9.30856   2
  -8   6   8 143.476 5.60224   1
  -8   6   8 146.003 6.05229   1
  -6  -6   8 283.556 10.0811   1
  -6  -6   8 294.984 10.3384   1
  -6   6   8 281.420 9.11516   1
   6   6  -8 306.137 12.2988   2
  -6   6   8 283.927 8.96169   1
  -4  -6   8 245.056 9.27005   1
  -4  -6   8 228.620 8.88520   1
  -4   6   8 223.642 8.20791   1
   4   6  -8 225.695 10.0621   2
  -4   6   8 222.045 7.90651   1
  -2  -6   8 8.21354 2.82177   1
  -2  -6   8 1.34482 1.88955   1
   2   6  -8 5.76584 2.99094   2
  -2   6   8 11.7104 2.56060   1
  -2   6   8 8.08560 2.98441   1
   0  -6   8 9.09193 3.23189   1
   0   6   8 8.90631 3.33178   1
   0   6  -8 6.13992 1.66834   1
   0   6   8 9.15230 2.84905   1
   2  -6   8 760.543 23.4021   1
  -2   6  -8 756.429 21.2673   1
   2   6   8 746.612 23.1092   1
   4  -6   8 1.02946 3.06319   1
   4   6   8 -4.1904 3.89882   1
  -4   6  -8 3.12863 2.51003   1
   6  -6   8 9.94341 4.37644   1
   6   6   8 5.10980 4.87934   1
   8  -6   8 115.175 10.0478   1
   8   6   8 117.178 10.8767   1
  10  -6   8 133.160 10.7386   1
  10   6   8 138.659 11.9268   1
 -19  -7   8 36.9682 6.08563   1
  19   7  -8 47.7092 9.08026   2
 -19   7   8 43.5789 6.59583   1
 -17  -7   8 8.28512 4.11507   1
  17   7  -8 5.60596 6.14685   2
 -17   7   8 7.09536 4.62701   1
 -15  -7   8 93.7227 7.85319   1
  15   7  -8 105.898 10.6549   2
 -15   7   8 97.6162 7.74963   1
 -13  -7   8 159.656 8.67063   1
  13   7  -8 159.536 11.4636   2
 -13   7   8 153.540 8.25011   1
 -11  -7   8 62.3212 5.74691   1
  11   7  -8 74.8090 8.22132   2
 -11   7   8 60.5211 5.28975   1
  -9  -7   8 63.5495 5.44602   1
  -9  -7   8 66.9135 5.52051   1
  -9  -7   8 56.3837 4.99901   1
  -9   7   8 53.0146 4.29723   1
  -9   7   8 58.4314 4.64742   1
   9   7  -8 56.5049 6.94253   2
  -7  -7   8 104.297 6.32171   1
  -7  -7   8 101.287 5.97747   1
  -7   7   8 96.1111 5.62200   1
  -7   7   8 104.000 5.21780   1
   7   7  -8 124.281 8.62752   2
  -5  -7   8 1.37087 2.00358   1
  -5  -7   8 -1.5281 2.06663   1
   5   7  -8 -1.1420 3.19493   2
  -5   7   8 3.52198 2.15088   1
  -5   7   8 -1.6206 2.50097   1
  -3  -7   8 0.05160 2.34910   1
  -3  -7   8 -0.8878 2.25700   1
   3   7  -8 -1.4964 2.89634   2
  -3   7   8 -0.6772 2.76444   1
  -3   7   8 -0.8345 1.99371   1
  -1  -7   8 0.52239 2.85805   1
   1   7  -8 2.36223 2.67263   2
  -1   7   8 3.48188 3.19785   1
  -1   7   8 2.70668 2.62332   1
   1   7  -8 3.73958 1.72363   1
   1  -7   8 -2.5435 2.79543   1
   1   7   8 3.18086 3.61483   1
  -1   7  -8 -0.1333 2.02396   1
   3  -7   8 154.508 9.11937   1
   3   7   8 143.996 9.84346   1
  -3   7  -8 147.307 7.84845   1
   5  -7   8 3.87734 3.98878   1
   5   7   8 2.43506 4.68458   1
   7  -7   8 1.26112 3.62860   1
   7   7   8 7.75684 5.49542   1
   9  -7   8 -0.2110 4.06990   1
   9   7   8 -5.3609 5.65228   1
  11  -7   8 4.63258 4.37471   1
  11   7   8 -1.6264 5.70744   1
 -18  -8   8 20.8877 5.21391   1
  18   8  -8 39.6124 8.60865   2
 -18   8   8 29.3003 5.96219   1
 -16  -8   8 12.9785 4.13974   1
 -16   8   8 10.5742 4.87926   1
  16   8  -8 22.6846 6.43386   2
 -14  -8   8 46.0515 5.83139   1
 -14   8   8 40.1361 5.73898   1
  14   8  -8 49.1679 7.98199   2
 -12  -8   8 11.2979 3.69474   1
 -12   8   8 7.23552 3.77234   1
  12   8  -8 15.5143 5.79250   2
 -10  -8   8 4.50945 2.99486   1
 -10   8   8 1.67901 3.27153   1
  10   8  -8 3.52063 4.65946   2
  -8  -8   8 39.8318 4.79985   1
  -8  -8   8 41.9201 4.98728   1
   8   8  -8 44.8914 6.75202   2
  -8   8   8 50.0112 4.74567   1
  -6  -8   8 86.0600 6.22456   1
   6   8  -8 77.9734 7.48278   2
  -6   8   8 71.8664 5.91765   1
  -6   8   8 72.9761 5.28251   1
  -4  -8   8 94.5821 6.56627   1
   4   8  -8 89.3043 4.22656   1
   4   8  -8 94.9660 7.37355   2
  -4   8   8 95.0926 5.87918   1
  -4   8   8 102.033 6.61763   1
  -2  -8   8 218.430 9.96216   1
   2   8  -8 207.717 7.81521   1
   2   8  -8 215.324 9.54196   2
  -2   8   8 214.339 9.13293   1
  -2   8   8 216.774 9.80609   1
   0  -8   8 -3.3600 2.67832   1
   0   8  -8 1.75985 2.39359   1
   0   8   8 2.90343 3.69327   1
   2  -8   8 196.229 10.2099   1
   2   8   8 190.259 10.7829   1
   4  -8   8 0.07211 3.33841   1
   4   8   8 -0.3646 4.67991   1
   6  -8   8 64.6149 7.38740   1
   6   8   8 73.5107 8.20376   1
   8  -8   8 10.4539 4.56660   1
   8   8   8 7.13996 6.28185   1
  10  -8   8 19.4553 5.51476   1
  10   8   8 17.8134 7.72870   1
 -19  -9   8 86.9168 8.68099   1
 -19   9   8 78.6003 9.20675   1
  19   9  -8 84.7842 11.9015   2
 -17  -9   8 83.6382 8.67540   1
  17   9  -8 71.0916 10.4675   2
 -17   9   8 71.9913 7.89811   1
 -15  -9   8 173.738 10.6567   1
  15   9  -8 181.554 13.8067   2
 -15   9   8 199.968 11.1692   1
 -13  -9   8 247.716 12.0292   1
  13   9  -8 255.185 15.0699   2
 -13   9   8 260.799 11.8101   1
 -11  -9   8 150.903 9.00023   1
 -11   9   8 159.929 9.02352   1
  11   9  -8 146.331 11.4205   2
  -9  -9   8 149.832 8.75748   1
  -9   9   8 139.720 8.13370   1
   9   9  -8 153.709 10.7233   2
  -7  -9   8 260.725 11.2996   1
  -7  -9   8 268.956 11.3958   1
  -7   9   8 265.899 10.8932   1
   7   9  -8 249.413 12.7750   2
  -5  -9   8 315.762 12.5682   1
   5   9  -8 310.003 13.4055   2
  -5   9   8 302.096 12.0346   1
  -3  -9   8 265.511 11.2389   1
   3   9  -8 232.624 10.9119   2
  -3   9   8 248.094 10.9812   1
  -1  -9   8 28.4455 4.42883   1
  -1   9   8 35.4664 5.53167   1
   1   9  -8 36.5555 4.57084   2
   1  -9   8 420.591 16.0112   1
   1   9   8 405.962 15.9972   1
   3  -9   8 190.357 10.7050   1
   3   9   8 180.685 11.3870   1
   5  -9   8 39.8805 6.41511   1
   5   9   8 54.9826 7.63351   1
   7  -9   8 24.7348 5.35960   1
   7   9   8 13.1606 6.10900   1
   9  -9   8 53.4061 7.49292   1
   9   9   8 59.3704 9.24817   1
 -18 -10   8 3.21578 4.21273   1
  18  10  -8 11.4679 7.74116   2
 -18  10   8 9.49812 5.72099   1
 -16 -10   8 21.4682 5.30462   1
 -16  10   8 19.3755 5.88321   1
  16  10  -8 25.1883 8.02189   2
 -14 -10   8 3.53786 3.60530   1
 -14  10   8 -4.6255 4.22435   1
  14  10  -8 4.48427 5.78444   2
 -12 -10   8 33.7627 5.72411   1
 -12  10   8 35.7935 5.78198   1
  12  10  -8 30.3474 7.15786   2
 -10 -10   8 12.8924 4.11843   1
  10  10  -8 18.7569 6.32144   2
 -10  10   8 0.36442 3.96071   1
  -8 -10   8 58.7780 6.31502   1
  -8  10   8 72.4298 6.61797   1
   8  10  -8 65.3369 7.86458   2
  -6 -10   8 92.0460 7.45599   1
  -6 -10   8 102.201 7.58883   1
  -6  10   8 94.8643 7.64104   1
   6  10  -8 82.5362 8.07906   2
  -4 -10   8 205.489 10.5483   1
  -4  10   8 200.229 10.5025   1
   4  10  -8 220.044 10.9569   2
  -2 -10   8 3.43628 3.13655   1
   2  10  -8 6.47676 3.55218   2
  -2  10   8 0.56643 4.11295   1
   0 -10   8 11.0000 3.73110   1
   0  10   8 18.7711 5.39002   1
   2 -10   8 124.682 8.97918   1
   2  10   8 111.919 9.45347   1
   4 -10   8 -2.7309 3.03041   1
   4  10   8 -3.3726 5.06854   1
   6 -10   8 13.8680 4.64332   1
   6  10   8 11.2587 6.23476   1
   8 -10   8 10.5688 4.74028   1
   8  10   8 13.8848 6.91354   1
 -17 -11   8 31.5810 6.12618   1
 -17  11   8 29.8250 6.88716   1
  17  11  -8 26.5929 8.56253   2
 -15 -11   8 31.6976 6.12606   1
  15  11  -8 27.7102 8.67343   2
 -15  11   8 18.8261 6.12342   1
 -13 -11   8 40.1635 6.10823   1
 -13  11   8 32.7754 6.22631   1
  13  11  -8 32.8005 8.20618   2
 -11 -11   8 18.2059 4.61666   1
 -11  11   8 25.3933 5.46215   1
  11  11  -8 27.3756 6.88591   2
  -9 -11   8 61.7148 6.80631   1
   9  11  -8 59.9535 8.41806   2
  -9  11   8 40.1354 6.16560   1
  -7 -11   8 95.7804 8.30820   1
  -7  11   8 82.8022 7.66294   1
   7  11  -8 106.276 9.62926   2
  -5 -11   8 212.236 11.1104   1
  -5 -11   8 222.363 11.2372   1
   5  11  -8 207.492 11.6335   2
  -5  11   8 233.447 11.5713   1
  -3 -11   8 234.884 11.5201   1
   3  11  -8 211.748 11.1052   2
  -3  11   8 252.651 12.2295   1
  -1 -11   8 59.3479 6.59281   1
   1  11  -8 64.6307 6.09802   2
  -1  11   8 59.9165 7.21791   1
   1 -11   8 93.3003 8.34588   1
   1  11   8 78.2906 8.37955   1
   3 -11   8 9.00818 3.84107   1
   3  11   8 4.90992 5.28975   1
   5 -11   8 7.65180 4.29046   1
   5  11   8 13.0793 6.55635   1
   7 -11   8 2.34463 3.86434   1
   7  11   8 5.17485 6.09889   1
 -14 -12   8 69.2451 8.20710   1
 -14  12   8 71.3040 8.22712   1
  14  12  -8 79.8976 11.0442   2
 -12 -12   8 123.471 9.95529   1
 -12  12   8 148.972 10.8943   1
  12  12  -8 166.285 13.5718   2
 -10 -12   8 34.4254 5.92973   1
 -10  12   8 21.5234 5.75388   1
  10  12  -8 28.5055 7.40869   2
  -8 -12   8 96.0998 8.66469   1
  -8  12   8 119.005 9.44935   1
   8  12  -8 117.946 11.1691   2
  -6 -12   8 116.154 9.15804   1
   6  12  -8 133.949 10.4696   2
  -6  12   8 128.861 9.82186   1
  -4 -12   8 208.837 11.5757   1
  -4 -12   8 209.491 11.5323   1
   4  12  -8 202.395 11.4521   2
  -4  12   8 229.615 12.1232   1
  -2 -12   8 121.158 9.15022   1
  -2  12   8 134.419 10.3495   1
   2  12  -8 114.466 8.44646   2
   0 -12   8 23.5745 5.15643   1
   0  12   8 25.7228 6.30999   1
   2 -12   8 121.190 9.54497   1
   2  12   8 119.223 10.4035   1
   4 -12   8 29.7155 5.94659   1
   4  12   8 21.7340 7.28537   1
   6 -12   8 29.0775 6.12246   1
   6  12   8 16.6155 7.46613   1
 -13 -13   8 -0.4954 3.98158   1
 -13  13   8 7.53902 5.68681   1
  13  13  -8 1.71261 6.92351   2
 -11 -13   8 3.71701 4.31774   1
 -11  13   8 -0.1754 5.30483   1
  11  13  -8 6.92403 6.69596   2
  -9 -13   8 20.7714 5.31248   1
  -9  13   8 21.9925 6.22804   1
   9  13  -8 15.6498 6.63978   2
  -7 -13   8 3.30024 4.04691   1
   7  13  -8 6.38145 5.81584   2
  -7  13   8 7.36325 5.10422   1
  -5 -13   8 10.7049 4.90750   1
   5  13  -8 21.0100 5.60080   2
  -5  13   8 10.7189 5.31999   1
  -3 -13   8 1.55992 3.83425   1
  -3 -13   8 4.34643 4.25015   1
   3  13  -8 4.50312 4.46056   2
  -3  13   8 6.50006 5.05550   1
  -1 -13   8 13.8114 4.55282   1
  -1  13   8 -0.0460 5.48313   1
   1 -13   8 63.8355 7.58234   1
   1  13   8 64.2051 8.68188   1
   3 -13   8 31.1366 6.09670   1
   3  13   8 33.9959 7.81742   1
   5 -13   8 6.84465 4.43059   1
   5  13   8 4.35865 6.75496   1
 -12 -14   8 4.81596 4.59282   1
 -12  14   8 28.0785 6.80666   1
  12  14  -8 19.7234 7.51594   2
 -10 -14   8 32.2481 6.50849   1
 -10  14   8 31.8878 7.16613   1
  10  14  -8 18.9081 7.22023   2
  -8 -14   8 26.7872 5.89461   1
  -8  14   8 27.8102 6.67811   1
   8  14  -8 55.7944 8.81524   2
  -6 -14   8 19.7353 5.51171   1
   6  14  -8 18.0154 6.32298   2
  -6  14   8 15.6823 5.96834   1
  -4 -14   8 2.35810 4.16251   1
   4  14  -8 4.78264 4.78612   2
  -4  14   8 7.29007 5.54650   1
  -2 -14   8 40.0452 6.56920   1
  -2 -14   8 36.9617 6.35368   1
  -2  14   8 15.4147 6.43106   1
   0 -14   8 49.0170 7.18894   1
   0 -14   8 30.2984 5.77484   1
   0  14   8 20.3845 7.11709   1
   2 -14   8 0.23429 3.83809   1
   2  14   8 -2.7151 6.14138   1
  -7 -15   8 6.07410 4.86154   1
   7  15  -8 5.46832 5.82963   2
  -7  15   8 4.20467 5.54177   1
  -5 -15   8 4.22749 4.63341   1
   5  15  -8 10.7737 5.63789   2
  -5  15   8 16.5091 6.45236   1
  -3 -15   8 31.5340 6.34042   1
  -3  15   8 40.5481 7.66248   1
  -1 -15   8 10.9197 5.05158   1
  -1 -15   8 6.66818 4.43121   1
  -1  15   8 2.87882 6.06343   1
 -22   0   9 6.43165 4.27364   1
  22   0  -9 0.40482 5.71132   2
 -20   0   9 2.47008 3.64849   1
  20   0  -9 4.76641 5.51126   2
 -18   0   9 -2.5279 2.79397   1
  18   0  -9 3.43278 4.92821   2
 -16   0   9 -1.2402 2.15962   1
  16   0  -9 -7.7791 3.66804   2
  14   0  -9 -0.9976 3.66106   2
 -14   0   9 -1.9643 2.42633   1
 -14   0   9 -2.1337 1.52811   1
  12   0  -9 2.06958 3.62280   2
  10   0  -9 4.44991 3.54238   2
   8   0  -9 -0.6975 3.08179   2
   6   0  -9 1.27549 3.12904   2
   4   0  -9 -0.5561 2.87995   2
  -2   0   9 0.64815 1.33998   1
  -2   0   9 1.20906 1.83701   1
   0   0   9 3.88227 2.00981   1
   0   0   9 0.22139 2.56000   1
   2   0   9 -1.3535 2.40478   1
   2   0   9 2.45291 3.20754   1
   4   0   9 5.37968 3.79075   1
   8   0   9 0.84666 4.33458   1
  10   0   9 2.06271 5.31087   1
  12   0   9 -10.626 4.60002   1
 -21  -1   9 11.7542 4.44697   1
  21  -1  -9 0.73414 5.21588   2
  21   1  -9 23.5378 7.27453   2
 -21   1   9 13.6518 4.50475   1
 -19  -1   9 103.534 7.93843   1
  19  -1  -9 116.306 11.0122   2
 -19   1   9 116.527 7.94499   1
  19   1  -9 87.3494 10.0458   2
  17  -1  -9 4.74701 4.93938   2
 -17  -1   9 12.2646 3.19280   1
 -17   1   9 9.42320 3.23926   1
  17   1  -9 14.7242 5.60862   2
 -15  -1   9 137.451 6.70126   1
  15  -1  -9 150.236 10.5591   2
  15   1  -9 136.522 10.3963   2
 -15   1   9 135.718 6.37356   1
 -13  -1   9 85.7366 4.35212   1
 -13  -1   9 89.1824 4.50369   1
  13  -1  -9 100.237 8.38008   2
 -13   1   9 81.4003 3.87379   1
  13   1  -9 85.3894 8.10060   2
 -13   1   9 85.9707 3.88744   1
  11  -1  -9 30.0936 5.25190   2
  11   1  -9 27.3504 5.19374   2
   9  -1  -9 111.978 7.82584   2
   9   1  -9 113.768 8.11819   2
   7  -1  -9 444.878 15.8619   2
   7   1  -9 448.931 15.8251   2
   5  -1  -9 119.987 7.62650   2
   5   1  -9 112.965 7.36573   2
  -3  -1   9 69.6879 3.43637   1
  -3  -1   9 69.9876 3.82262   1
  -3   1   9 70.5579 3.05206   1
   3   1  -9 68.4488 5.82143   2
  -3   1   9 71.7934 3.20694   1
  -1  -1   9 226.505 8.07305   1
  -1  -1   9 219.304 8.60253   1
  -1   1   9 231.800 7.95609   1
  -1   1   9 230.128 8.39135   1
   1  -1   9 170.381 8.21671   1
   1  -1   9 169.579 7.43592   1
   1   1   9 162.057 7.42963   1
   1   1   9 157.610 8.04434   1
   3  -1   9 500.224 17.4289   1
   3   1   9 524.972 17.5929   1
   5  -1   9 49.1957 6.33581   1
   5   1   9 52.4649 6.63496   1
   7  -1   9 130.860 9.97573   1
   7   1   9 137.717 10.3810   1
   9  -1   9 151.517 11.7229   1
   9   1   9 126.157 10.8148   1
  11  -1   9 124.918 11.3702   1
  11   1   9 113.034 11.1891   1
  22  -2  -9 3.74184 5.25129   2
 -22  -2   9 4.31745 3.68523   1
  22   2  -9 0.92123 5.90650   2
 -22   2   9 2.12342 4.09263   1
 -20  -2   9 12.3916 4.26340   1
  20  -2  -9 9.85582 5.65297   2
 -20   2   9 14.8928 4.30162   1
  20   2  -9 15.2179 6.54289   2
  18  -2  -9 184.659 12.3475   2
 -18  -2   9 184.282 9.37459   1
  18   2  -9 170.760 12.6018   2
 -18   2   9 181.411 9.36380   1
  16  -2  -9 133.451 10.4156   2
 -16  -2   9 135.852 7.32907   1
 -16   2   9 147.423 7.28905   1
  16   2  -9 139.237 10.7913   2
  14  -2  -9 123.390 9.45577   2
 -14  -2   9 122.371 5.99631   1
 -14   2   9 117.670 5.53572   1
  14   2  -9 149.607 10.1801   2
 -12  -2   9 348.005 10.2410   1
 -12  -2   9 327.015 10.2582   1
  12  -2  -9 358.109 14.6682   2
  12   2  -9 331.352 14.6178   2
  10  -2  -9 52.7606 6.11627   2
  10   2  -9 46.9204 6.16756   2
   8  -2  -9 123.502 8.02878   2
   8   2  -9 122.360 8.11423   2
   6  -2  -9 113.357 7.58534   2
   6   2  -9 110.701 7.44965   2
  -4  -2   9 230.015 7.38299   1
  -4  -2   9 226.987 7.12503   1
   4   2  -9 237.622 9.98766   2
  -2  -2   9 317.190 10.0063   1
  -2  -2   9 327.487 10.5183   1
  -2   2   9 311.038 9.72071   1
  -2   2   9 311.261 9.56423   1
   2   2  -9 313.520 11.4905   2
   0  -2   9 369.036 12.3787   1
   0  -2   9 391.943 13.0750   1
   0   2   9 378.950 12.1993   1
   0   2   9 381.180 12.6800   1
   2  -2   9 908.614 28.0270   1
   2  -2   9 862.666 25.8308   1
   2   2   9 887.247 25.9206   1
   2   2   9 925.664 25.5779   1
   4  -2   9 91.2379 7.44631   1
   4   2   9 75.0353 7.36436   1
   6  -2   9 228.993 11.9408   1
   6   2   9 225.628 12.3843   1
   8  -2   9 19.8188 5.62995   1
   8   2   9 18.2997 5.99829   1
  10  -2   9 45.4163 7.82079   1
  10   2   9 77.6058 9.35223   1
 -21  -3   9 -1.6412 3.63017   1
  21  -3  -9 -1.3013 5.15857   2
  21   3  -9 3.12076 5.69447   2
 -21   3   9 -0.5641 3.81431   1
 -19  -3   9 21.1123 4.45395   1
  19  -3  -9 17.1261 5.85964   2
 -19   3   9 9.98501 4.04752   1
  19   3  -9 14.5264 6.28055   2
 -17  -3   9 8.91064 3.32292   1
  17  -3  -9 4.71879 4.85350   2
  17   3  -9 5.93589 5.41689   2
 -17   3   9 11.7991 3.49986   1
 -15  -3   9 3.90384 2.54059   1
  15  -3  -9 2.02184 4.07658   2
 -15   3   9 1.75232 2.40810   1
  15   3  -9 8.75611 4.89315   2
 -13  -3   9 21.0993 3.90971   1
  13  -3  -9 27.2207 5.31736   2
 -13  -3   9 24.2833 3.15498   1
 -13   3   9 17.9884 2.34312   1
 -13   3   9 22.6271 2.46259   1
  13   3  -9 14.1366 4.81944   2
 -11  -3   9 39.7853 3.21161   1
 -11  -3   9 32.4887 3.09948   1
  11  -3  -9 27.1558 5.08918   2
  11   3  -9 34.7853 5.79028   2
   9  -3  -9 -3.3206 2.95123   2
  -9  -3   9 0.29767 1.40689   1
  -9  -3   9 2.04609 1.47874   1
   9   3  -9 1.99278 3.48104   2
  -7  -3   9 101.536 4.11121   1
  -7  -3   9 97.0131 3.98742   1
   7   3  -9 101.799 7.51238   2
  -5  -3   9 5.14071 1.57272   1
  -5  -3   9 2.06950 1.75368   1
   5   3  -9 2.69838 3.17445   2
  -3  -3   9 108.088 5.02403   1
  -3  -3   9 105.692 5.50156   1
  -3   3   9 115.782 4.42965   1
  -3   3   9 105.896 4.49630   1
   3   3  -9 107.440 6.86506   2
  -1  -3   9 22.4273 3.55030   1
  -1  -3   9 23.6553 3.20780   1
  -1   3   9 20.3836 2.82166   1
   1   3  -9 17.9493 3.33054   2
  -1   3   9 24.1693 3.35012   1
   1  -3   9 17.0545 3.25841   1
   1  -3   9 20.8494 4.03699   1
   1   3   9 23.4860 4.18235   1
   1   3   9 18.8565 3.45075   1
   3  -3   9 95.6446 7.51928   1
   3   3   9 96.5818 7.75103   1
   5  -3   9 22.2880 5.13795   1
   5   3   9 25.3949 5.59513   1
   7  -3   9 -2.6851 3.99147   1
   7   3   9 3.63984 4.69733   1
   9  -3   9 0.00814 4.26287   1
   9   3   9 2.77055 5.54258   1
  11  -3   9 1.92817 4.98197   1
  11   3   9 -6.3605 5.15498   1
 -20  -4   9 -1.2660 3.53498   1
  20  -4  -9 1.19303 5.03074   2
 -20   4   9 6.32156 4.31656   1
  20   4  -9 1.49627 5.74372   2
  18  -4  -9 1.42993 4.68895   2
 -18  -4   9 2.59440 3.15000   1
  18   4  -9 0.74053 5.32573   2
 -18   4   9 1.10482 3.36198   1
 -16  -4   9 11.5402 3.28206   1
  16  -4  -9 16.2538 5.37908   2
 -16   4   9 17.7565 3.65389   1
  16   4  -9 10.6078 5.52594   2
  14  -4  -9 105.482 9.38918   2
 -14  -4   9 116.621 6.55265   1
 -14   4   9 108.029 5.79636   1
  14   4  -9 124.356 10.0223   2
 -12  -4   9 16.3005 2.95431   1
  12  -4  -9 18.5649 4.73186   2
 -12  -4   9 22.2577 3.22079   1
  12   4  -9 14.2926 4.88844   2
 -12   4   9 19.8223 2.24701   1
 -12   4   9 18.7684 2.05589   1
 -10  -4   9 1.26558 1.83875   1
  10  -4  -9 0.40786 3.29379   2
 -10  -4   9 1.05181 1.86531   1
  10   4  -9 4.88959 3.99969   2
  -8  -4   9 170.693 6.35069   1
  -8  -4   9 159.442 6.29914   1
   8   4  -9 180.135 9.80857   2
  -6  -4   9 130.612 5.42509   1
  -6  -4   9 142.026 5.83027   1
   6   4  -9 126.537 8.24580   2
  -4  -4   9 14.9319 2.46074   1
  -4  -4   9 15.4860 2.84081   1
   4   4  -9 13.1942 3.67297   2
  -4   4   9 15.0632 1.98467   1
  -4   4   9 10.6132 1.72131   1
  -2  -4   9 4.41220 2.52424   1
  -2  -4   9 5.99402 2.21252   1
   2   4  -9 7.46485 3.14253   2
  -2   4   9 7.46533 2.21169   1
  -2   4   9 7.53451 2.47720   1
   0  -4   9 72.7887 5.11923   1
   0  -4   9 68.2084 5.80934   1
   0   4   9 70.4568 5.74771   1
   0   4   9 67.1251 5.14978   1
   2  -4   9 226.181 10.5106   1
  -2   4  -9 244.487 9.19386   1
   2   4   9 223.731 9.88474   1
   2   4   9 225.308 10.5666   1
   4  -4   9 61.3071 6.63346   1
   4   4   9 61.1147 7.01130   1
   6  -4   9 46.1899 6.63733   1
   6   4   9 57.7901 7.63900   1
   8  -4   9 144.224 11.5386   1
   8   4   9 96.3218 9.90997   1
  10  -4   9 38.2314 7.17514   1
  10   4   9 32.6517 7.59821   1
 -21  -5   9 11.2501 4.24356   1
  21  -5  -9 11.4490 6.21233   2
 -21   5   9 11.4100 5.30403   1
  21   5  -9 17.2191 7.67364   2
 -19  -5   9 37.5020 5.68988   1
  19  -5  -9 25.9535 6.54993   2
  19   5  -9 43.5125 8.46434   2
 -19   5   9 25.8598 5.38228   1
  17  -5  -9 9.61398 5.23500   2
 -17  -5   9 7.64034 3.48524   1
 -17   5   9 12.1884 3.98034   1
  17   5  -9 11.7383 5.96163   2
  15  -5  -9 51.0815 7.27053   2
 -15  -5   9 43.7405 4.85727   1
  15   5  -9 45.1816 7.39035   2
 -15   5   9 43.1300 4.74437   1
 -13  -5   9 160.903 7.87061   1
  13  -5  -9 172.606 10.6742   2
 -13   5   9 173.906 7.27903   1
  13   5  -9 157.068 11.1628   2
 -11  -5   9 10.7760 2.81774   1
 -11  -5   9 10.6094 2.82707   1
 -11  -5   9 6.53775 2.54210   1
 -11   5   9 11.1401 1.87286   1
  11   5  -9 8.29586 4.70739   2
 -11   5   9 6.26541 2.08099   1
  -9  -5   9 13.2416 2.81811   1
  -9  -5   9 18.5448 2.85889   1
   9   5  -9 13.2126 4.73383   2
  -7  -5   9 93.3233 5.29646   1
  -7  -5   9 91.4490 4.95723   1
   7   5  -9 106.560 8.03069   2
  -5  -5   9 20.2567 2.83926   1
  -5  -5   9 19.5603 3.12454   1
   5   5  -9 19.8429 4.30191   2
  -5   5   9 24.9183 2.49346   1
  -5   5   9 19.3331 2.14851   1
  -3  -5   9 1.95299 2.39246   1
  -3  -5   9 2.01702 1.82236   1
   3   5  -9 1.04254 2.90408   2
  -3   5   9 1.93228 2.33056   1
  -3   5   9 1.68334 1.88744   1
  -1  -5   9 94.4625 6.52051   1
  -1  -5   9 92.4779 5.79054   1
  -1   5   9 101.739 5.73583   1
   1   5  -9 95.3378 5.97909   2
  -1   5   9 107.537 6.30536   1
   1  -5   9 16.9181 3.94493   1
   1   5   9 18.9396 3.67898   1
   1   5   9 24.7034 4.53892   1
  -1   5  -9 19.7128 2.48169   1
   3  -5   9 167.440 9.79260   1
   3   5   9 171.217 9.90910   1
   5  -5   9 31.4258 5.72592   1
   5   5   9 43.3515 6.56841   1
   7  -5   9 6.21766 4.33579   1
   7   5   9 -2.4810 4.90146   1
   9  -5   9 5.94981 4.88833   1
   9   5   9 -0.2829 5.76912   1
  11  -5   9 19.8087 6.01068   1
  11   5   9 21.6215 7.02530   1
 -20  -6   9 0.35960 3.71844   1
  20  -6  -9 -0.7492 5.06616   2
 -20   6   9 -4.1138 4.33147   1
  20   6  -9 13.9170 6.68590   2
 -18  -6   9 5.70577 3.75099   1
  18  -6  -9 -2.8427 5.01262   2
 -18   6   9 -5.0561 3.89629   1
  18   6  -9 10.1515 6.24251   2
 -16  -6   9 6.48113 3.25100   1
  16   6  -9 1.37366 5.05154   2
 -16   6   9 4.58848 3.56877   1
 -14  -6   9 2.53879 2.91441   1
  14   6  -9 0.05262 4.48957   2
 -14   6   9 -0.4143 3.04364   1
 -12  -6   9 45.9916 4.92315   1
 -12   6   9 46.3948 4.20521   1
  12   6  -9 50.1783 7.18471   2
 -10  -6   9 33.8582 4.14703   1
 -10  -6   9 39.4293 4.53422   1
 -10  -6   9 38.8285 4.18138   1
 -10   6   9 31.2239 2.86847   1
  10   6  -9 38.3436 6.25438   2
 -10   6   9 32.7694 3.20388   1
  -8  -6   9 29.5317 3.39858   1
  -8  -6   9 36.5080 3.97243   1
   8   6  -9 22.6754 5.14528   2
  -8   6   9 22.7173 2.38548   1
  -8   6   9 26.4925 2.83084   1
  -6  -6   9 3.48938 1.98741   1
  -6  -6   9 1.73892 2.20279   1
   6   6  -9 4.04767 3.71568   2
  -6   6   9 0.46838 2.06723   1
  -6   6   9 1.72546 1.72927   1
  -4  -6   9 2.38527 2.49023   1
  -4  -6   9 5.60270 2.22300   1
  -4   6   9 11.0377 2.42376   1
  -4   6   9 8.66625 2.63803   1
   4   6  -9 3.97935 3.44795   2
  -2  -6   9 54.3432 4.95825   1
  -2  -6   9 70.5299 6.03228   1
  -2   6   9 69.3426 4.89474   1
  -2   6   9 67.1903 5.32358   1
   2   6  -9 60.0448 5.35197   2
   0  -6   9 2.82895 3.11782   1
   0   6   9 2.33565 3.38165   1
   0   6   9 -2.0704 2.77049   1
   2  -6   9 48.7748 5.76537   1
   2   6   9 50.7213 6.31114   1
   4  -6   9 90.5176 8.21555   1
   4   6   9 107.676 8.87521   1
   6  -6   9 4.24067 3.90096   1
   6   6   9 -3.3438 4.50086   1
   8  -6   9 63.8563 8.12710   1
   8   6   9 68.8931 9.04639   1
  10  -6   9 21.0164 5.63286   1
  10   6   9 21.0618 7.38490   1
 -19  -7   9 5.51436 3.84927   1
 -19   7   9 9.50137 4.88912   1
  19   7  -9 5.81958 6.25796   2
 -17  -7   9 67.5202 7.03583   1
 -17   7   9 71.1856 7.00533   1
  17   7  -9 61.2430 9.20068   2
 -15  -7   9 16.1383 3.98490   1
  15   7  -9 22.4026 6.64682   2
 -15   7   9 24.7670 4.64230   1
 -13  -7   9 105.157 7.45550   1
 -13   7   9 126.706 7.23850   1
  13   7  -9 139.340 11.0489   2
 -11  -7   9 12.7578 3.47646   1
 -11   7   9 5.77145 3.08244   1
  11   7  -9 12.1852 5.20318   2
  -9  -7   9 292.332 11.3329   1
   9   7  -9 306.183 14.0312   2
  -9   7   9 303.422 10.3337   1
  -7  -7   9 46.9309 4.69000   1
  -7  -7   9 34.4989 4.10567   1
  -7   7   9 32.8107 3.29189   1
  -7   7   9 33.6403 3.64803   1
   7   7  -9 35.2004 5.69230   2
  -5  -7   9 86.1067 5.69208   1
  -5  -7   9 73.7741 5.87727   1
  -5   7   9 69.6184 4.86855   1
   5   7  -9 93.5275 7.54243   2
  -5   7   9 89.1941 5.63344   1
  -3  -7   9 195.601 9.13297   1
  -3   7   9 191.813 8.60897   1
  -3   7   9 200.139 8.70890   1
   3   7  -9 188.445 9.26253   2
  -1  -7   9 145.708 8.36168   1
  -1   7   9 127.435 8.08019   1
   1   7  -9 135.229 7.13091   2
   1  -7   9 29.0485 5.13678   1
   1   7   9 26.3463 5.17920   1
   3  -7   9 25.0029 5.17284   1
   3   7   9 27.9155 5.84199   1
   5  -7   9 15.5576 4.88613   1
   5   7   9 13.4184 5.41517   1
   7  -7   9 25.8343 5.91882   1
   7   7   9 24.2075 6.68889   1
   9  -7   9 28.5012 6.24937   1
   9   7   9 26.3879 7.57203   1
 -18  -8   9 2.99548 3.94397   1
  18   8  -9 -1.0004 6.06454   2
 -18   8   9 -3.4376 4.32321   1
 -16  -8   9 52.4266 6.42693   1
  16   8  -9 51.7012 8.89069   2
 -16   8   9 64.7528 6.96635   1
 -14  -8   9 137.858 9.03081   1
 -14   8   9 147.116 8.90351   1
  14   8  -9 173.300 13.0524   2
 -12  -8   9 63.4915 6.32929   1
  12   8  -9 68.3913 8.60132   2
 -12   8   9 64.1424 5.66528   1
 -10  -8   9 18.0057 3.96995   1
 -10   8   9 22.8611 3.93822   1
  10   8  -9 20.0612 5.80592   2
  -8  -8   9 173.674 8.56806   1
   8   8  -9 140.145 10.1564   2
  -8   8   9 148.740 7.56317   1
  -6  -8   9 90.2262 6.68325   1
   6   8  -9 94.1968 8.22578   2
  -6   8   9 98.3777 6.64262   1
  -4  -8   9 43.5860 5.29928   1
   4   8  -9 36.0515 5.37095   2
  -4   8   9 46.9783 5.16156   1
  -2  -8   9 2.27226 3.04600   1
  -2   8   9 3.12700 3.49335   1
   2   8  -9 4.46730 3.18938   2
   0  -8   9 43.1428 5.66213   1
   0   8   9 32.4509 5.26541   1
   2  -8   9 133.513 9.12068   1
   2   8   9 133.307 9.87655   1
   4  -8   9 5.34853 4.12356   1
   4   8   9 13.2737 5.29367   1
   6  -8   9 17.4318 5.11778   1
   6   8   9 28.7341 6.65102   1
   8  -8   9 63.2117 8.26151   1
   8   8   9 69.5294 9.14010   1
 -17  -9   9 28.3554 5.59515   1
 -17   9   9 15.3479 5.20941   1
  17   9  -9 21.9077 8.22076   2
 -15  -9   9 6.06261 3.65169   1
  15   9  -9 14.9344 6.66303   2
 -15   9   9 4.90123 4.45792   1
 -13  -9   9 3.42782 3.59660   1
 -13   9   9 -1.0112 3.90671   1
  13   9  -9 1.98635 5.62333   2
 -11  -9   9 18.8751 4.32667   1
  11   9  -9 11.7085 5.65614   2
 -11   9   9 12.3820 4.21441   1
  -9  -9   9 66.4998 6.45112   1
  -9  -9   9 61.8593 6.33511   1
  -9   9   9 62.9503 5.84710   1
   9   9  -9 61.7659 8.13286   2
  -7  -9   9 9.38000 3.43695   1
  -7   9   9 9.75454 3.86736   1
   7   9  -9 11.6916 4.94474   2
  -5  -9   9 -3.8175 2.60416   1
  -5   9   9 7.78370 3.81547   1
   5   9  -9 2.73273 4.01431   2
  -3  -9   9 7.85796 3.38785   1
  -3   9   9 5.21972 3.92084   1
   3   9  -9 6.89589 3.74866   2
  -1  -9   9 1.39449 3.09353   1
  -1   9   9 -1.9540 3.95604   1
   1   9  -9 -3.5814 3.04644   2
   1  -9   9 -1.0784 3.10478   1
   1   9   9 7.32640 4.46911   1
   3  -9   9 0.31480 3.65989   1
   3   9   9 2.42012 4.96679   1
   5  -9   9 19.9736 5.03430   1
   5   9   9 21.6321 6.72509   1
   7  -9   9 24.0730 5.67331   1
   7   9   9 22.8902 7.35408   1
 -18 -10   9 98.3734 9.49862   1
  18  10  -9 76.4793 11.7035   2
 -16 -10   9 91.3588 8.83914   1
 -16  10   9 102.318 9.01756   1
  16  10  -9 95.1821 11.8268   2
 -14 -10   9 104.711 9.27606   1
 -14  10   9 97.9300 8.26048   1
  14  10  -9 80.0285 10.3715   2
 -12 -10   9 4.07849 3.81119   1
 -12  10   9 8.81092 4.33493   1
  12  10  -9 12.9903 6.23575   2
 -10 -10   9 255.392 12.2149   1
  10  10  -9 249.229 14.6486   2
 -10  10   9 275.647 12.0146   1
  -8 -10   9 238.250 11.5986   1
  -8 -10   9 252.790 11.7792   1
  -8  10   9 235.998 11.1455   1
   8  10  -9 264.875 13.8320   2
  -6 -10   9 25.8973 4.82045   1
   6  10  -9 40.4117 6.63218   2
  -6  10   9 41.3087 5.67902   1
  -4 -10   9 133.721 8.64402   1
  -4  10   9 94.3365 7.76141   1
   4  10  -9 113.450 8.62904   2
  -2 -10   9 230.989 11.4578   1
   2  10  -9 242.468 10.8414   2
  -2  10   9 221.271 11.5659   1
   0 -10   9 18.3467 4.55316   1
   0  10   9 14.1042 5.19852   1
   2 -10   9 15.2713 4.63336   1
   2  10   9 13.1351 5.87057   1
   4 -10   9 98.9545 9.14101   1
   4  10   9 85.1033 9.35919   1
   6 -10   9 35.4831 6.29553   1
   6  10   9 20.2112 6.85027   1
 -15 -11   9 84.9152 8.74205   1
  15  11  -9 102.835 12.1093   2
 -15  11   9 87.3315 8.54020   1
 -13 -11   9 63.0004 7.54381   1
  13  11  -9 56.5424 9.45636   2
 -13  11   9 57.7894 7.19949   1
 -11 -11   9 0.62316 3.58068   1
 -11  11   9 -1.3076 4.30049   1
  11  11  -9 5.30118 5.76643   2
  -9 -11   9 314.034 14.3471   1
   9  11  -9 353.989 16.7901   2
  -9  11   9 329.901 14.0297   1
  -7 -11   9 100.060 8.64009   1
  -7 -11   9 105.611 8.46918   1
   7  11  -9 107.700 9.97417   2
  -7  11   9 108.417 8.81965   1
  -5 -11   9 109.358 8.46756   1
   5  11  -9 98.5761 8.95584   2
  -5  11   9 111.492 9.02469   1
  -3 -11   9 241.218 12.1190   1
  -3  11   9 207.763 11.8971   1
   3  11  -9 262.223 11.8315   2
  -1 -11   9 67.7651 7.39723   1
  -1  11   9 78.2011 8.28821   1
   1 -11   9 90.4025 8.49786   1
   1  11   9 102.862 9.37140   1
   3 -11   9 9.51571 4.42250   1
   3  11   9 14.0175 6.05337   1
   5 -11   9 22.4063 5.70633   1
   5  11   9 13.7600 6.76255   1
 -14 -12   9 8.57488 4.42124   1
  14  12  -9 2.77491 6.98819   2
 -14  12   9 11.2826 5.80298   1
 -12 -12   9 3.94807 4.18090   1
 -12  12   9 -2.2120 4.59752   1
  12  12  -9 -3.3101 6.14788   2
 -10 -12   9 1.96706 3.74257   1
  10  12  -9 1.09068 5.89993   2
 -10  12   9 -1.3548 4.63199   1
  -8 -12   9 2.56363 3.82605   1
   8  12  -9 6.13420 5.79044   2
  -8  12   9 11.6853 4.76555   1
  -6 -12   9 -1.9241 3.26923   1
  -6 -12   9 2.16777 3.49171   1
   6  12  -9 8.35392 4.87272   2
  -6  12   9 -3.1368 4.57079   1
  -4 -12   9 -0.7654 3.43755   1
  -4  12   9 9.26499 5.24593   1
   4  12  -9 15.6755 5.14066   2
  -2 -12   9 7.73153 4.21919   1
  -2  12   9 12.0906 5.67352   1
   0 -12   9 2.85965 3.97026   1
   0  12   9 11.2157 5.48309   1
   2 -12   9 14.1521 4.73017   1
   2  12   9 23.1164 6.61531   1
   4 -12   9 5.30641 4.30094   1
   4  12   9 10.1568 6.25715   1
 -13 -13   9 19.6749 5.70135   1
 -13  13   9 9.14521 5.90156   1
  13  13  -9 17.7985 7.44932   2
 -11 -13   9 35.8839 6.75029   1
 -11  13   9 62.8119 7.70593   1
  11  13  -9 44.0132 8.68127   2
  -9 -13   9 181.975 11.6672   1
  -9  13   9 181.418 11.9302   1
   9  13  -9 189.810 13.8740   2
  -7 -13   9 153.636 10.8227   1
   7  13  -9 145.964 11.6098   2
  -7  13   9 143.349 10.8415   1
  -5 -13   9 44.1495 6.59440   1
  -5 -13   9 43.9801 6.40526   1
  -5  13   9 34.7523 6.83073   1
   5  13  -9 36.3247 6.79837   2
  -3 -13   9 86.3801 8.96637   1
  -3 -13   9 74.4745 8.27247   1
  -3  13   9 78.6143 8.90372   1
  -1 -13   9 8.78619 4.31141   1
  -1  13   9 6.87392 5.68634   1
   1 -13   9 39.9852 6.58445   1
   1  13   9 42.1980 7.65701   1
   3 -13   9 17.3163 5.41698   1
   3  13   9 14.5798 6.53933   1
 -10 -14   9 6.76339 4.94342   1
  10  14  -9 12.4137 7.04969   2
 -10  14   9 10.1187 5.74192   1
  -8 -14   9 36.0842 6.55357   1
   8  14  -9 47.7241 8.12034   2
  -8  14   9 34.0058 7.05168   1
  -6 -14   9 -0.8966 4.07786   1
   6  14  -9 2.90602 5.44084   2
  -6  14   9 -4.7838 5.11122   1
  -4 -14   9 8.67957 4.59844   1
  -4 -14   9 7.16973 4.58748   1
  -4  14   9 5.15122 6.12728   1
  -2 -14   9 47.9556 7.31769   1
  -2 -14   9 38.3197 6.62655   1
  -2  14   9 47.2658 8.19097   1
   0 -14   9 16.0142 5.24287   1
   0  14   9 15.4460 6.84979   1
 -22   0  10 43.0619 6.27371   1
  22   0 -10 40.6401 8.74105   2
  20   0 -10 29.1197 7.43098   2
 -20   0  10 33.6905 5.08503   1
  18   0 -10 94.5209 10.4253   2
 -18   0  10 111.931 7.14910   1
 -16   0  10 259.610 9.44222   1
  16   0 -10 232.272 13.6207   2
 -14   0  10 42.6648 3.31422   1
  14   0 -10 53.0019 7.47994   2
  12   0 -10 283.587 13.3428   2
  10   0 -10 114.729 8.50525   2
   8   0 -10 810.856 25.3193   2
   6   0 -10 1023.86 29.9509   2
   4   0 -10 594.855 19.3801   2
  -2   0  10 743.530 20.3261   1
  -2   0  10 726.677 19.9667   1
   0   0  10 901.565 25.5944   1
   0   0  10 894.827 25.0168   1
   2   0  10 671.597 21.3536   1
   4   0  10 30.2994 5.59706   1
   6   0  10 386.760 16.4714   1
   8   0  10 210.939 12.9929   1
  10   0  10 82.8146 9.77060   1
 -21  -1  10 14.2443 4.46448   1
  21  -1 -10 11.3591 5.83355   2
  21   1 -10 21.9730 7.09021   2
 -21   1  10 7.93025 4.07613   1
  19  -1 -10 4.25218 5.47644   2
 -19  -1  10 9.37104 3.72057   1
  19   1 -10 13.2317 5.87206   2
 -19   1  10 9.68866 3.65521   1
 -17  -1  10 73.2570 5.78146   1
  17  -1 -10 61.8271 8.35889   2
  17   1 -10 68.5011 8.84912   2
 -17   1  10 88.3787 6.06118   1
  15  -1 -10 168.856 11.3171   2
 -15  -1  10 171.727 6.93419   1
 -15   1  10 151.826 6.47264   1
  15   1 -10 173.763 11.5186   2
  13  -1 -10 66.7524 7.47334   2
 -13  -1  10 61.9494 3.33200   1
 -13  -1  10 50.5438 3.34243   1
  13   1 -10 53.3551 6.96653   2
  11  -1 -10 3.18383 3.64333   2
  11   1 -10 6.33335 3.98410   2
   9  -1 -10 98.1052 7.96054   2
   9   1 -10 99.3014 7.93195   2
   7  -1 -10 35.8598 5.40247   2
   7   1 -10 44.6644 5.62082   2
   5   1 -10 37.3945 5.11679   2
  -3  -1  10 0.97739 1.47702   1
  -3  -1  10 -0.5951 1.98977   1
  -3   1  10 0.47727 1.73118   1
  -3   1  10 -0.9949 1.28217   1
  -1  -1  10 199.804 7.99139   1
  -1  -1  10 211.921 8.73757   1
  -1   1  10 198.068 7.90577   1
  -1   1  10 208.107 8.36158   1
   1  -1  10 409.183 14.1316   1
   1  -1  10 373.153 13.3004   1
   1   1  10 363.612 13.1093   1
   1   1  10 385.588 13.9901   1
   3  -1  10 24.8827 5.02975   1
   3   1  10 37.4135 5.52851   1
   5  -1  10 26.3701 5.54945   1
   5   1  10 31.5961 5.75317   1
   7  -1  10 55.2457 7.62257   1
   7   1  10 68.9739 8.47232   1
   9  -1  10 76.1609 9.02513   1
   9   1  10 57.3108 8.46875   1
 -22  -2  10 1.98219 3.71287   1
  22  -2 -10 3.62480 5.67966   2
  22   2 -10 0.78446 6.21168   2
 -22   2  10 2.10388 4.16893   1
  20  -2 -10 -4.3039 4.88927   2
 -20  -2  10 1.91175 3.40071   1
 -20   2  10 -3.4590 3.31942   1
  20   2 -10 -3.6285 5.31648   2
  18  -2 -10 9.66159 5.68265   2
 -18  -2  10 7.99322 3.00485   1
  18   2 -10 7.56722 5.61241   2
 -18   2  10 -0.0646 2.81444   1
 -16  -2  10 0.98582 2.31327   1
  16  -2 -10 -2.0326 4.36063   2
  16   2 -10 -2.5486 4.62565   2
 -16   2  10 0.47340 2.36627   1
  14  -2 -10 55.6669 7.28122   2
 -14  -2  10 58.0391 4.14727   1
 -14   2  10 55.2540 3.44795   1
  14   2 -10 55.4165 7.65566   2
  12  -2 -10 16.4025 4.68357   2
 -12  -2  10 23.0499 2.35369   1
 -12  -2  10 20.6795 2.29516   1
  12   2 -10 22.0144 5.17380   2
  10  -2 -10 21.3881 4.84415   2
  10   2 -10 27.0703 5.25786   2
   8  -2 -10 96.4201 7.94105   2
   8   2 -10 101.399 8.12488   2
   6   2 -10 225.227 10.6677   2
  -4  -2  10 90.7714 4.65668   1
  -4  -2  10 82.8749 4.11865   1
   4   2 -10 81.5570 6.69094   2
  -2  -2  10 128.242 5.91794   1
  -2  -2  10 138.872 6.66165   1
  -2   2  10 138.986 6.22600   1
  -2   2  10 133.715 5.82636   1
   0  -2  10 208.705 8.70571   1
   0  -2  10 217.685 9.56533   1
   0   2  10 215.666 9.31100   1
   0   2  10 209.492 8.67938   1
   2  -2  10 251.335 11.2271   1
   2   2  10 267.650 11.6420   1
   4  -2  10 28.4493 5.29688   1
   4   2  10 28.5113 5.78471   1
   6  -2  10 60.6837 7.59535   1
   6   2  10 55.9730 7.74217   1
   8  -2  10 91.3734 9.40592   1
   8   2  10 78.3395 9.48633   1
  10  -2  10 33.4779 7.45308   1
  10   2  10 30.9752 7.35416   1
  21  -3 -10 35.5889 7.51002   2
 -21  -3  10 43.8342 6.26345   1
  21   3 -10 31.9747 7.89185   2
 -21   3  10 40.9117 6.04733   1
 -19  -3  10 15.4971 4.14544   1
  19  -3 -10 23.7990 6.40771   2
 -19   3  10 19.0551 4.38423   1
  19   3 -10 20.5242 6.87003   2
 -17  -3  10 50.8214 5.35750   1
  17  -3 -10 52.7095 7.77580   2
  17   3 -10 54.9576 8.13115   2
 -17   3  10 53.0111 5.07863   1
 -15  -3  10 144.876 7.24139   1
  15  -3 -10 154.423 10.7788   2
  15   3 -10 165.845 11.3832   2
 -15   3  10 154.262 6.72144   1
  13  -3 -10 129.957 9.70131   2
 -13  -3  10 130.990 6.11614   1
  13   3 -10 145.845 10.3319   2
 -11  -3  10 3.13080 1.70054   1
  11  -3 -10 1.62113 3.66660   2
 -11  -3  10 3.36333 1.73043   1
  11   3 -10 6.40821 4.16826   2
  -9  -3  10 149.579 5.27531   1
   9  -3 -10 163.520 9.68816   2
  -9  -3  10 146.105 5.28912   1
   9   3 -10 155.941 9.67052   2
  -7  -3  10 47.9677 3.03144   1
  -7  -3  10 48.3355 3.14707   1
   7   3 -10 45.4255 5.79393   2
  -5  -3  10 139.005 5.46246   1
  -5  -3  10 134.725 5.77213   1
   5   3 -10 132.925 8.22390   2
  -3  -3  10 -1.7847 1.37856   1
  -3  -3  10 -2.2842 2.15830   1
  -3   3  10 -1.7283 1.89507   1
  -3   3  10 2.43578 1.71164   1
   3   3 -10 0.23660 2.79295   2
  -1  -3  10 194.826 8.24872   1
  -1  -3  10 199.573 8.88979   1
  -1   3  10 200.921 8.11502   1
  -1   3  10 216.505 8.75379   1
   1  -3  10 380.163 14.2324   1
   1   3  10 394.743 14.0397   1
   3  -3  10 80.0899 7.52206   1
   3   3  10 64.7639 7.07762   1
   5  -3  10 29.4613 5.70899   1
   5   3  10 28.6247 6.08125   1
   7  -3  10 122.684 10.6287   1
   7   3  10 135.883 10.9453   1
   9  -3  10 114.347 10.8686   1
   9   3  10 116.507 10.9799   1
  20  -4 -10 55.9222 8.79029   2
 -20  -4  10 52.9357 6.22591   1
 -20   4  10 56.0552 6.65209   1
  20   4 -10 62.5382 9.87232   2
  18  -4 -10 18.2593 5.65851   2
 -18  -4  10 11.4945 3.82948   1
 -18   4  10 10.7462 3.75113   1
  18   4 -10 8.44754 6.22859   2
  16  -4 -10 140.394 10.7649   2
 -16  -4  10 133.119 7.55777   1
 -16   4  10 135.477 7.16270   1
  16   4 -10 116.758 11.3199   2
 -14  -4  10 12.3964 3.04656   1
  14  -4 -10 12.7793 5.08099   2
 -14   4  10 10.8099 2.49371   1
  14   4 -10 10.3500 5.32210   2
 -12  -4  10 60.1563 4.61520   1
  12  -4 -10 54.3405 6.99462   2
 -12  -4  10 65.0217 4.59866   1
  12   4 -10 69.0433 8.01436   2
  10  -4 -10 25.2848 5.39224   2
 -10  -4  10 31.3878 3.12448   1
 -10  -4  10 31.9648 3.11112   1
  10   4 -10 25.4025 5.36499   2
  -8  -4  10 35.2969 3.07502   1
  -8  -4  10 30.9584 3.14610   1
   8   4 -10 35.6987 5.55655   2
  -6  -4  10 30.3456 3.01438   1
  -6  -4  10 33.4635 3.42161   1
   6   4 -10 22.4365 4.58660   2
  -4  -4  10 9.09132 2.74380   1
  -4  -4  10 3.92893 1.90230   1
  -4   4  10 7.22392 1.96727   1
   4   4 -10 9.58716 3.63207   2
  -4   4  10 12.6302 2.20879   1
  -2  -4  10 9.24554 2.99716   1
  -2  -4  10 9.05273 2.56588   1
  -2   4  10 9.28691 2.50959   1
   2   4 -10 14.3256 3.56103   2
  -2   4  10 8.64924 2.79736   1
   0  -4  10 73.5466 6.29146   1
   0  -4  10 69.1506 6.24112   1
   0   4  10 73.7719 6.11329   1
   2  -4  10 7.87799 3.99002   1
   2   4  10 4.68708 3.74876   1
   4  -4  10 432.238 16.8284   1
   4   4  10 421.378 16.9919   1
   6  -4  10 5.44401 4.69759   1
   6   4  10 1.79103 4.88595   1
   8  -4  10 -3.2203 4.81721   1
   8   4  10 3.94669 5.71365   1
  10  -4  10 11.4924 5.75989   1
  10   4  10 12.0943 5.94095   1
 -21  -5  10 7.56388 4.24628   1
  21  -5 -10 17.2932 6.44664   2
  21   5 -10 11.7582 6.77087   2
 -21   5  10 10.8841 4.68589   1
  19  -5 -10 12.9804 5.93028   2
 -19  -5  10 5.26542 4.03578   1
 -19   5  10 -1.6772 3.93700   1
  19   5 -10 11.1396 6.76509   2
  17  -5 -10 6.76978 5.16784   2
 -17  -5  10 0.31034 2.91319   1
  17   5 -10 -10.864 4.63032   2
 -17   5  10 4.22465 3.40001   1
  15  -5 -10 -0.4305 4.52970   2
 -15  -5  10 -0.7465 2.59594   1
 -15   5  10 -0.5398 2.68891   1
  15   5 -10 -0.8084 4.76186   2
 -13  -5  10 16.0880 3.43112   1
  13  -5 -10 19.7004 5.60094   2
  13   5 -10 28.7880 6.38011   2
 -13   5  10 15.7231 2.75829   1
 -11  -5  10 44.7407 4.25809   1
  11   5 -10 48.4578 7.18553   2
  -9  -5  10 43.5029 3.99944   1
  -9  -5  10 38.5951 3.70520   1
   9   5 -10 53.9160 6.65681   2
  -7  -5  10 37.8042 3.64742   1
  -7  -5  10 35.1898 3.82762   1
   7   5 -10 39.2237 5.61594   2
  -5  -5  10 63.6289 4.61131   1
  -5  -5  10 74.0557 5.24318   1
  -5   5  10 72.2467 4.16885   1
   5   5 -10 69.5333 6.46993   2
  -5   5  10 64.6237 3.86721   1
  -3  -5  10 12.9833 3.33156   1
  -3  -5  10 14.7865 2.79926   1
  -3   5  10 19.3138 2.90243   1
   3   5 -10 9.77486 3.74263   2
  -3   5  10 15.6246 3.14548   1
  -1  -5  10 -1.0073 2.93266   1
  -1  -5  10 0.80369 2.20376   1
   1   5 -10 -4.3722 2.61558   2
  -1   5  10 1.86393 3.04119   1
   1  -5  10 9.96159 4.00254   1
   1   5  10 13.1265 4.45849   1
   3  -5  10 28.9387 5.50829   1
   3   5  10 40.9283 6.01319   1
   5  -5  10 4.85685 4.28410   1
   5   5  10 8.37305 4.81336   1
   7  -5  10 52.0948 7.49934   1
   7   5  10 37.7588 7.62217   1
   9  -5  10 6.87352 5.13898   1
   9   5  10 5.05516 6.01517   1
  20  -6 -10 99.6848 10.9813   2
 -20  -6  10 91.5199 8.38974   1
 -20   6  10 86.3212 8.32433   1
  20   6 -10 97.0777 11.8759   2
 -18  -6  10 0.98930 3.21673   1
  18  -6 -10 2.27906 5.36686   2
  18   6 -10 4.76623 6.23967   2
 -18   6  10 -2.2362 3.72798   1
 -16  -6  10 67.7705 6.36273   1
  16   6 -10 64.9412 9.19118   2
 -16   6  10 76.6502 6.24677   1
 -14  -6  10 73.4579 6.23485   1
 -14   6  10 78.2032 5.83806   1
  14   6 -10 68.4423 8.81131   2
 -12  -6  10 31.1391 4.11625   1
 -12   6  10 24.3143 3.27594   1
  12   6 -10 25.6863 5.91152   2
 -10  -6  10 3.44089 2.48885   1
  10   6 -10 10.3922 4.83237   2
 -10   6  10 1.15811 1.97525   1
  -8  -6  10 44.7481 4.41940   1
  -8   6  10 47.0596 3.58690   1
   8   6 -10 49.9464 6.52431   2
  -8   6  10 41.1756 3.24616   1
  -6  -6  10 109.246 6.43536   1
  -6  -6  10 98.1930 6.70297   1
  -6   6  10 111.194 5.02754   1
  -6   6  10 107.635 5.36651   1
   6   6 -10 110.166 8.21704   2
  -4  -6  10 28.5162 4.04175   1
  -4  -6  10 22.1132 3.84244   1
  -4   6  10 21.2103 3.40468   1
   4   6 -10 32.0007 4.92344   2
  -2  -6  10 34.9558 4.77399   1
  -2   6  10 32.5051 4.48591   1
   2   6 -10 34.0182 4.53834   2
   0  -6  10 208.510 10.1271   1
   0   6  10 181.952 9.74510   1
   2  -6  10 42.1936 6.01975   1
   2   6  10 51.1626 6.49795   1
   4  -6  10 37.6268 5.99673   1
   4   6  10 31.8444 5.91618   1
   6  -6  10 7.96827 4.70326   1
   6   6  10 -6.9906 4.95024   1
   8  -6  10 16.3701 5.48942   1
   8   6  10 22.7753 7.10041   1
 -19  -7  10 5.57158 4.10755   1
  19   7 -10 10.0213 6.53235   2
 -19   7  10 4.31765 4.59830   1
 -17  -7  10 0.61861 3.33038   1
 -17   7  10 4.64214 3.77292   1
  17   7 -10 4.58361 5.91501   2
 -15  -7  10 7.56313 3.51404   1
  15   7 -10 12.3977 6.29732   2
 -15   7  10 7.50446 3.70214   1
 -13  -7  10 19.4395 4.04642   1
 -13   7  10 14.7785 3.52950   1
  13   7 -10 13.3383 6.08767   2
 -11  -7  10 43.5726 4.99227   1
 -11  -7  10 37.0596 4.68473   1
 -11   7  10 30.6932 3.91981   1
  11   7 -10 34.1506 6.66629   2
  -9  -7  10 1.76578 2.60880   1
   9   7 -10 2.64945 4.69953   2
  -9   7  10 1.85330 2.47814   1
  -7  -7  10 1.00462 2.54226   1
   7   7 -10 7.47928 4.52726   2
  -7   7  10 0.48541 2.52792   1
  -5  -7  10 9.59063 3.35662   1
  -5   7  10 13.6750 3.28463   1
   5   7 -10 9.58512 4.21349   2
  -3  -7  10 -0.0608 3.00357   1
   3   7 -10 4.02883 3.30866   2
  -3   7  10 1.52934 3.29115   1
  -1  -7  10 25.5057 4.56982   1
  -1   7  10 9.54049 4.10687   1
   1  -7  10 40.3308 5.85735   1
   1   7  10 40.8126 6.03084   1
   3  -7  10 9.76833 4.39820   1
   3   7  10 6.67558 5.19187   1
   5  -7  10 8.93913 4.58756   1
   5   7  10 -1.7259 5.15669   1
   7  -7  10 49.5042 7.27483   1
   7   7  10 49.3980 8.55236   1
 -18  -8  10 7.02512 3.94965   1
  18   8 -10 13.1399 7.06024   2
 -18   8  10 -2.3370 4.34806   1
 -16  -8  10 32.5009 5.22250   1
  16   8 -10 26.7456 7.22663   2
 -16   8  10 20.4884 4.98898   1
 -14  -8  10 38.6927 5.43906   1
 -14   8  10 46.2793 5.44670   1
  14   8 -10 52.4789 8.50698   2
 -12  -8  10 -5.0789 2.57088   1
 -12   8  10 -0.1595 3.18338   1
  12   8 -10 1.75413 5.24184   2
 -10  -8  10 104.417 7.49788   1
 -10  -8  10 120.434 7.73511   1
 -10   8  10 127.059 7.02414   1
  10   8 -10 138.261 10.7377   2
  -8  -8  10 32.6992 4.68853   1
  -8   8  10 36.2789 4.34442   1
   8   8 -10 22.8603 5.80833   2
  -6  -8  10 -2.7841 2.39496   1
  -6   8  10 4.06461 3.16964   1
   6   8 -10 -6.6376 3.65181   2
  -4  -8  10 31.5023 4.65891   1
   4   8 -10 29.0958 5.05492   2
  -4   8  10 33.9001 4.74818   1
  -2  -8  10 -0.9971 2.81189   1
   2   8 -10 2.14094 3.22498   2
  -2   8  10 3.39435 3.81227   1
   0  -8  10 8.60178 3.98336   1
   0   8  10 10.1177 4.26873   1
   2  -8  10 3.00970 3.89763   1
   2   8  10 2.50686 4.79793   1
   4  -8  10 210.163 12.1818   1
   4   8  10 206.467 12.8264   1
   6  -8  10 0.20637 4.14642   1
   6   8  10 6.09798 5.84368   1
 -17  -9  10 31.1366 5.73696   1
  17   9 -10 24.9363 8.22355   2
 -17   9  10 17.0963 5.18658   1
 -15  -9  10 89.7853 8.07760   1
  15   9 -10 115.223 11.8800   2
 -15   9  10 88.1871 7.67110   1
 -13  -9  10 103.407 8.18209   1
 -13   9  10 114.929 8.17058   1
  13   9 -10 111.461 11.3957   2
 -11  -9  10 27.2808 4.91809   1
 -11   9  10 23.6500 4.32795   1
  11   9 -10 22.5953 6.76415   2
  -9  -9  10 250.636 11.4958   1
  -9  -9  10 261.200 11.6334   1
   9   9 -10 261.389 13.9696   2
  -9   9  10 256.394 10.8852   1
  -7  -9  10 159.401 9.09712   1
   7   9 -10 163.469 10.9424   2
  -7   9  10 152.040 8.64341   1
  -5  -9  10 70.2696 6.83383   1
  -5   9  10 68.2226 6.38707   1
   5   9 -10 86.7372 7.94674   2
  -3  -9  10 21.5333 4.58935   1
  -3   9  10 23.4276 4.93723   1
   3   9 -10 18.0870 4.71524   2
  -1  -9  10 100.454 8.11190   1
  -1   9  10 91.6820 7.99816   1
   1  -9  10 63.9973 7.05036   1
   1   9  10 50.2143 6.96401   1
   3  -9  10 189.287 11.5766   1
   3   9  10 191.751 12.5140   1
   5  -9  10 40.7697 6.76913   1
   5   9  10 47.4544 7.70003   1
   7  -9  10 255.517 14.6788   1
   7   9  10 275.245 16.0666   1
 -16 -10  10 6.84333 4.42278   1
  16  10 -10 5.29189 6.54720   2
 -16  10  10 11.4671 5.32427   1
 -14 -10  10 75.2922 7.63696   1
 -14  10  10 61.1818 6.94439   1
  14  10 -10 56.7261 9.61985   2
 -12 -10  10 7.82362 3.99669   1
  12  10 -10 11.4699 6.14394   2
 -12  10  10 1.90785 4.21295   1
 -10 -10  10 5.71348 3.71898   1
  10  10 -10 -0.7473 5.29545   2
 -10  10  10 -0.4744 3.73167   1
  -8 -10  10 25.5535 4.83162   1
  -8 -10  10 45.3875 5.76114   1
   8  10 -10 22.3938 6.27178   2
  -8  10  10 53.3809 6.20955   1
  -6 -10  10 131.464 8.71902   1
   6  10 -10 107.189 9.39981   2
  -6  10  10 123.866 8.59196   1
  -4 -10  10 17.2151 4.01771   1
  -4  10  10 14.8515 4.61166   1
   4  10 -10 27.8678 5.19198   2
  -2 -10  10 17.4183 4.18947   1
  -2  10  10 15.5302 5.32862   1
   0 -10  10 81.5932 8.15272   1
   0  10  10 72.0803 7.82679   1
   2 -10  10 111.239 9.73665   1
   2  10  10 109.944 10.0843   1
   4 -10  10 4.38020 4.00161   1
   4  10  10 7.00588 5.77035   1
   6 -10  10 2.95638 4.43148   1
   6  10  10 -3.1404 5.75841   1
 -15 -11  10 31.8944 6.05579   1
  15  11 -10 36.9655 9.32259   2
 -15  11  10 30.2133 6.17067   1
 -13 -11  10 26.4827 5.80790   1
 -13  11  10 23.8833 5.56199   1
  13  11 -10 35.4697 8.33829   2
 -11 -11  10 75.1907 7.89644   1
  11  11 -10 76.0836 10.0633   2
 -11  11  10 70.1834 7.18645   1
  -9 -11  10 57.7235 6.88051   1
   9  11 -10 51.4712 8.33541   2
  -9  11  10 47.4134 6.29826   1
  -7 -11  10 34.9890 5.66678   1
  -7 -11  10 45.7157 6.08307   1
   7  11 -10 31.6872 6.70537   2
  -7  11  10 51.7557 6.36277   1
  -5 -11  10 29.3448 5.31550   1
   5  11 -10 26.6754 6.01771   2
  -3 -11  10 35.3333 5.71576   1
   3  11 -10 28.4684 7.27037   2
  -3  11  10 32.8998 6.13019   1
  -1 -11  10 6.50896 4.14214   1
  -1  11  10 16.1200 5.81308   1
   1 -11  10 34.8565 5.97942   1
   1  11  10 29.2431 6.59293   1
   3 -11  10 59.0428 7.50600   1
   3  11  10 66.5863 8.92127   1
 -14 -12  10 60.6990 7.72106   1
  14  12 -10 80.8980 11.4827   2
 -14  12  10 62.2352 8.16780   1
 -12 -12  10 3.70612 3.87156   1
 -12  12  10 1.93794 4.86862   1
  12  12 -10 2.70699 6.59096   2
 -10 -12  10 147.242 10.4173   1
  10  12 -10 121.336 12.0815   2
 -10  12  10 149.870 10.7124   1
  -8 -12  10 144.727 10.2908   1
   8  12 -10 133.881 11.9470   2
  -8  12  10 161.288 10.6226   1
  -6 -12  10 58.0821 7.00955   1
  -6 -12  10 69.1594 7.41103   1
  -6  12  10 79.3621 8.00152   1
   6  12 -10 63.2796 8.14378   2
  -4 -12  10 50.2884 6.76258   1
  -4  12  10 67.6840 7.59227   1
   4  12 -10 52.1285 6.92810   2
  -2 -12  10 58.9816 7.35583   1
  -2  12  10 69.5781 8.23347   1
   0 -12  10 33.4700 6.10168   1
   0  12  10 19.3385 6.70107   1
   2 -12  10 73.8485 8.55147   1
   2  12  10 67.3973 9.03838   1
 -11 -13  10 8.68077 4.41292   1
 -11  13  10 -3.8250 5.27467   1
  11  13 -10 6.22768 6.64205   2
  -9 -13  10 49.7041 7.11724   1
   9  13 -10 49.0713 8.61173   2
  -9  13  10 54.0557 7.62035   1
  -7 -13  10 18.7268 5.30974   1
  -7  13  10 15.7026 5.98658   1
   7  13 -10 23.5393 6.61436   2
  -5 -13  10 1.10335 4.08716   1
  -5 -13  10 -0.0256 3.82990   1
  -5  13  10 1.47194 5.05920   1
   5  13 -10 3.16777 4.81447   2
  -3 -13  10 12.2415 4.47973   1
  -3  13  10 5.11239 5.44239   1
  -1 -13  10 8.69028 4.77958   1
  -1  13  10 -2.2253 5.34235   1
   1 -13  10 0.43648 3.78325   1
   1  13  10 -2.2161 5.62699   1
  -8 -14  10 1.89048 4.49520   1
   8  14 -10 4.52132 5.75733   2
  -8  14  10 -0.9263 5.54505   1
  -6 -14  10 4.32907 4.53867   1
  -6  14  10 -3.4082 5.12205   1
   6  14 -10 7.07235 5.52727   2
  -4 -14  10 -0.3591 4.37717   1
  -4 -14  10 19.5227 5.33100   1
  -4  14  10 9.80561 6.29905   1
 -22   0  11 2.04195 3.73350   1
  22   0 -11 5.76545 6.08952   2
 -20   0  11 -6.6729 2.95235   1
  20   0 -11 -2.7033 5.13128   2
 -18   0  11 -3.9993 2.30642   1
  18   0 -11 1.39561 5.01180   2
 -16   0  11 -2.6386 1.83189   1
  16   0 -11 1.72805 4.43178   2
  14   0 -11 2.67840 4.29290   2
  12   0 -11 6.45796 4.20861   2
  10   0 -11 -1.4411 3.73124   2
   8   0 -11 2.90121 3.67334   2
   6   0 -11 -2.1135 3.40440   2
  -4   0  11 1.74978 1.91431   1
  -4   0  11 -1.8162 1.34451   1
  -2   0  11 0.83430 2.52489   1
  -2   0  11 -0.8403 1.80389   1
   0   0  11 3.26807 3.29512   1
   2   0  11 2.35147 3.62938   1
   4   0  11 3.16177 4.29394   1
   6   0  11 0.38845 4.55514   1
   8   0  11 -4.6667 4.72147   1
  21  -1 -11 82.2781 10.3446   2
 -21  -1  11 69.2234 7.11600   1
  21   1 -11 89.4316 10.9419   2
 -21   1  11 75.5137 7.11696   1
  19  -1 -11 4.67347 5.67724   2
 -19  -1  11 9.21162 3.34665   1
 -19   1  11 11.3411 3.49160   1
  19   1 -11 23.9610 6.64599   2
  17  -1 -11 155.885 11.9820   2
 -17  -1  11 154.196 7.35323   1
  17   1 -11 152.436 12.0134   2
 -17   1  11 147.524 7.09264   1
  15  -1 -11 194.834 12.2084   2
 -15  -1  11 211.739 7.18053   1
 -15   1  11 162.284 6.37596   1
  15   1 -11 169.081 11.8144   2
  13  -1 -11 39.1485 6.39956   2
  13   1 -11 19.9590 5.43426   2
  11  -1 -11 -3.1665 3.37956   2
  11   1 -11 1.22461 3.93451   2
   9  -1 -11 937.710 29.1640   2
   9   1 -11 944.986 29.1209   2
   7  -1 -11 151.105 9.61534   2
   7   1 -11 166.461 9.60942   2
  -5  -1  11 579.270 15.0858   1
  -5  -1  11 551.082 15.1386   1
   5   1 -11 574.902 19.2377   2
  -3  -1  11 464.151 14.0554   1
  -3  -1  11 509.099 14.7112   1
  -3   1  11 462.757 13.7762   1
  -3   1  11 486.797 14.0974   1
  -1  -1  11 344.309 12.2843   1
  -1   1  11 321.710 11.9543   1
   1  -1  11 305.693 12.9827   1
   1   1  11 359.569 13.6164   1
   3  -1  11 63.4022 7.01307   1
   3   1  11 66.2689 7.22306   1
   5  -1  11 62.0502 7.54541   1
   5   1  11 60.8247 7.80387   1
   7  -1  11 33.5273 6.72827   1
   7   1  11 30.7184 6.84039   1
   9  -1  11 27.5501 6.84847   1
   9   1  11 21.0695 6.83995   1
 -20  -2  11 39.7436 5.27779   1
  20  -2 -11 44.1182 8.20000   2
  20   2 -11 42.5575 8.77121   2
 -20   2  11 36.6579 5.17141   1
 -18  -2  11 5.82335 2.79428   1
  18  -2 -11 13.5012 5.92482   2
  18   2 -11 3.40628 5.38623   2
 -18   2  11 6.83495 3.07450   1
 -16  -2  11 205.806 8.46685   1
  16  -2 -11 219.973 13.4199   2
  16   2 -11 211.170 13.5195   2
 -16   2  11 220.908 8.08695   1
 -14  -2  11 98.5063 4.84314   1
  14  -2 -11 75.9792 8.36062   2
  14   2 -11 87.1882 9.07723   2
  12  -2 -11 17.1021 5.11360   2
  12   2 -11 18.1789 5.50736   2
  10  -2 -11 291.147 13.5769   2
  10   2 -11 267.699 13.2986   2
   8  -2 -11 136.573 9.38082   2
   8   2 -11 132.344 9.16764   2
  -6  -2  11 26.4554 2.31257   1
  -6  -2  11 27.3102 2.60099   1
   6   2 -11 31.4541 5.00935   2
  -4  -2  11 34.1666 3.28356   1
  -4  -2  11 37.4297 3.76385   1
  -4   2  11 34.7462 2.95445   1
   4   2 -11 37.8460 5.27718   2
  -4   2  11 36.8668 2.97687   1
  -2  -2  11 9.11041 3.08041   1
  -2   2  11 13.5156 3.06248   1
   0  -2  11 44.5805 5.26832   1
   0   2  11 50.4051 5.42549   1
   2  -2  11 1.22398 3.67360   1
   2   2  11 3.85612 4.34127   1
   4  -2  11 41.5510 6.53350   1
   4   2  11 44.9827 6.91416   1
   6  -2  11 102.633 9.49083   1
   6   2  11 89.5564 9.30206   1
   8  -2  11 137.588 11.5218   1
   8   2  11 130.753 11.8597   1
  21  -3 -11 15.0486 6.11274   2
 -21  -3  11 4.98174 3.74587   1
  21   3 -11 6.75496 6.43388   2
 -21   3  11 1.41644 3.86741   1
  19  -3 -11 1.34170 5.32656   2
 -19  -3  11 7.00872 3.38540   1
 -19   3  11 5.31376 3.33386   1
  19   3 -11 2.33217 5.75015   2
 -17  -3  11 3.81929 2.80632   1
  17  -3 -11 -7.3631 4.16722   2
  17   3 -11 -1.2175 4.80245   2
 -17   3  11 6.41631 2.81950   1
 -15  -3  11 1.21428 2.24322   1
  15  -3 -11 -0.7158 4.38411   2
  15   3 -11 2.49194 5.01873   2
 -15   3  11 -0.8657 1.76970   1
  13  -3 -11 50.8500 7.03612   2
 -13  -3  11 59.7389 4.01859   1
 -13  -3  11 59.4494 4.18809   1
  13   3 -11 65.8392 7.93708   2
 -11  -3  11 311.465 10.0952   1
 -11  -3  11 301.227 9.19309   1
  11  -3 -11 321.914 14.4999   2
  11   3 -11 291.295 14.3088   2
  -9  -3  11 0.20803 1.60694   1
  -9  -3  11 1.30613 1.55816   1
   9  -3 -11 2.79079 4.13428   2
   9   3 -11 3.85162 3.98022   2
  -7  -3  11 0.85655 1.66353   1
  -7  -3  11 2.04474 1.55029   1
   7   3 -11 -0.5242 3.59760   2
  -5  -3  11 4.25565 1.97016   1
  -5  -3  11 3.58623 2.30067   1
   5   3 -11 9.98906 3.91533   2
  -3  -3  11 -1.7122 2.41783   1
  -3   3  11 5.07054 2.32564   1
   3   3 -11 -4.2629 2.93154   2
  -3   3  11 -2.3070 2.05255   1
  -1  -3  11 30.7668 4.43344   1
  -1   3  11 31.6308 4.38810   1
   1  -3  11 2.37356 3.50237   1
   1   3  11 4.77643 3.74179   1
   3  -3  11 55.4049 6.78476   1
   3   3  11 47.4002 7.08039   1
   5  -3  11 7.02611 4.65015   1
   5   3  11 12.8917 5.45509   1
   7  -3  11 19.7309 5.86501   1
   7   3  11 30.0792 6.72827   1
  20  -4 -11 60.4477 9.21396   2
 -20  -4  11 49.9636 6.25023   1
 -20   4  11 35.3896 5.49478   1
  20   4 -11 57.0781 9.89572   2
 -18  -4  11 31.8189 4.79117   1
  18  -4 -11 31.7268 7.09139   2
  18   4 -11 23.5279 7.02311   2
 -18   4  11 30.3977 4.52750   1
 -16  -4  11 80.2148 6.11264   1
  16  -4 -11 72.7545 8.87573   2
 -16   4  11 70.5572 5.32756   1
  16   4 -11 79.9037 9.43867   2
  14  -4 -11 35.0773 6.52851   2
 -14  -4  11 28.1640 3.69814   1
 -14   4  11 28.9617 2.67645   1
  14   4 -11 36.7483 6.97676   2
 -12  -4  11 22.4358 3.10575   1
  12  -4 -11 26.8612 5.74399   2
  12   4 -11 31.2276 6.20840   2
 -10  -4  11 107.136 5.29980   1
  10   4 -11 117.515 9.42038   2
  -8  -4  11 144.010 6.51432   1
  -8  -4  11 128.407 5.91800   1
   8   4 -11 140.133 9.57597   2
  -6  -4  11 16.3521 2.93641   1
  -6  -4  11 23.5087 3.25480   1
   6   4 -11 16.7924 4.55888   2
  -4  -4  11 72.9920 5.42436   1
  -4   4  11 60.3523 4.41411   1
  -4   4  11 74.5741 4.93292   1
   4   4 -11 73.1300 6.54848   2
  -2  -4  11 19.5655 3.89235   1
   2   4 -11 29.8884 4.46130   2
  -2   4  11 31.1943 4.11592   1
   0  -4  11 39.2169 5.12095   1
   0   4  11 45.7571 5.45760   1
   2  -4  11 31.3265 5.49951   1
   2   4  11 39.0690 5.93911   1
   4  -4  11 0.33640 3.96588   1
   4   4  11 8.89135 5.11817   1
   6  -4  11 72.0478 8.26618   1
   6   4  11 69.1602 8.80609   1
   8  -4  11 41.9382 7.57014   1
   8   4  11 39.1430 7.84830   1
 -19  -5  11 17.6214 4.32560   1
  19  -5 -11 17.1331 6.31993   2
  19   5 -11 25.2056 7.65795   2
 -19   5  11 13.8194 4.51314   1
 -17  -5  11 3.64426 3.11071   1
  17  -5 -11 2.68155 5.06989   2
 -17   5  11 7.06848 3.39849   1
  17   5 -11 8.04607 5.81231   2
  15  -5 -11 17.9465 5.94078   2
 -15  -5  11 22.6839 4.02350   1
 -15   5  11 14.1655 3.05962   1
  15   5 -11 22.6061 6.46044   2
 -13  -5  11 28.8979 3.79618   1
 -13   5  11 21.3721 2.57975   1
  13   5 -11 24.7539 6.56721   2
 -11  -5  11 24.6721 3.50704   1
  11   5 -11 15.9951 5.42696   2
  -9  -5  11 261.453 9.56440   1
   9   5 -11 278.103 13.4756   2
  -7  -5  11 5.84646 2.55836   1
   7   5 -11 -1.1146 3.92519   2
  -5  -5  11 32.5496 4.15161   1
  -5   5  11 28.2612 3.24049   1
   5   5 -11 36.2804 5.36088   2
  -3  -5  11 298.755 11.6604   1
   3   5 -11 294.511 11.9138   2
  -3   5  11 301.516 10.8421   1
  -1  -5  11 12.4449 3.96841   1
  -1   5  11 13.0280 3.86767   1
   1  -5  11 92.0056 8.06817   1
   1   5  11 87.4468 7.73699   1
   3  -5  11 3.99359 4.14675   1
   3   5  11 4.39406 4.72898   1
   5  -5  11 22.2250 5.89788   1
   5   5  11 27.7607 6.55045   1
   7  -5  11 4.84685 5.07748   1
   7   5  11 11.1197 6.34099   1
 -20  -6  11 -1.9155 3.47058   1
 -20   6  11 -2.8668 4.08422   1
  20   6 -11 -2.4494 6.27223   2
 -18  -6  11 0.40339 3.10545   1
 -18   6  11 -2.6705 3.65376   1
  18   6 -11 -6.6262 5.85599   2
 -16  -6  11 3.49225 3.18602   1
 -16   6  11 6.81242 3.56380   1
  16   6 -11 7.51114 5.91902   2
 -14  -6  11 5.58792 3.05647   1
  14   6 -11 9.67175 5.98924   2
 -14   6  11 2.10755 2.72050   1
 -12  -6  11 15.4412 3.57766   1
 -12  -6  11 11.3852 3.14279   1
 -12   6  11 15.2033 2.77803   1
  12   6 -11 15.7337 6.11173   2
 -10  -6  11 5.62207 2.79155   1
  10   6 -11 -0.2458 4.53431   2
 -10   6  11 6.24172 2.00797   1
  -8  -6  11 2.80627 2.64322   1
  -8   6  11 2.23327 1.99074   1
   8   6 -11 0.11337 4.25400   2
  -6  -6  11 2.22608 2.66171   1
  -6   6  11 3.77171 2.35180   1
   6   6 -11 9.39297 4.29444   2
  -4  -6  11 27.5028 4.33358   1
  -4   6  11 23.7100 3.72770   1
   4   6 -11 34.7676 5.11452   2
  -2  -6  11 0.38362 3.17853   1
   2   6 -11 6.41946 3.18005   2
  -2   6  11 1.08379 3.09129   1
   0  -6  11 3.08963 3.54092   1
   0   6  11 2.02411 3.90161   1
   2  -6  11 35.7323 5.93188   1
   2   6  11 29.4341 5.84718   1
   4  -6  11 6.62336 4.31611   1
   4   6  11 -9.1358 4.66960   1
   6  -6  11 0.29953 4.41263   1
   6   6  11 14.3776 6.83293   1
 -19  -7  11 61.9745 7.23057   1
 -19   7  11 53.5666 6.59949   1
  19   7 -11 44.7368 9.26340   2
 -17  -7  11 4.12149 3.49071   1
  17   7 -11 4.42255 6.14502   2
 -17   7  11 6.81462 3.95674   1
 -15  -7  11 64.1138 6.41353   1
 -15   7  11 68.7794 5.77625   1
  15   7 -11 67.9711 9.97543   2
 -13  -7  11 13.2680 3.64056   1
  13   7 -11 18.3513 6.45221   2
 -13   7  11 11.0149 3.26269   1
 -11  -7  11 120.830 7.51707   1
 -11   7  11 121.805 6.17502   1
  11   7 -11 125.188 11.2240   2
  -9  -7  11 26.8728 4.17347   1
  -9   7  11 23.2495 3.26147   1
   9   7 -11 35.3680 6.57974   2
  -7  -7  11 14.1462 3.39293   1
   7   7 -11 9.87298 4.86026   2
  -7   7  11 13.6866 3.25214   1
  -5  -7  11 3.31661 2.99598   1
  -5   7  11 1.40065 3.00299   1
   5   7 -11 2.16557 3.98834   2
  -3  -7  11 62.6822 6.31227   1
  -3   7  11 65.1059 6.04093   1
   3   7 -11 55.4141 5.97324   2
  -1  -7  11 22.8610 4.97639   1
  -1   7  11 24.1654 4.77896   1
   1  -7  11 65.7641 7.43945   1
   1   7  11 65.2099 7.32238   1
   3  -7  11 53.3135 7.19463   1
   3   7  11 57.2853 7.77356   1
   5  -7  11 20.0588 5.93580   1
   5   7  11 24.4902 6.89386   1
   7  -7  11 85.6025 9.62686   1
   7   7  11 110.515 11.8461   1
 -18  -8  11 26.0085 5.37777   1
  18   8 -11 40.5269 9.08721   2
 -18   8  11 24.6839 5.47230   1
 -16  -8  11 81.4007 7.48431   1
 -16   8  11 61.3454 6.53232   1
  16   8 -11 79.0159 10.6611   2
 -14  -8  11 25.9595 4.72949   1
  14   8 -11 15.1604 6.74192   2
 -14   8  11 21.2600 4.24543   1
 -12  -8  11 17.9205 4.18508   1
 -12   8  11 15.4117 3.95016   1
  12   8 -11 8.76809 5.93916   2
 -10  -8  11 72.7995 6.36555   1
 -10   8  11 57.5155 5.16663   1
  10   8 -11 65.2142 8.40452   2
  -8  -8  11 98.4209 7.21856   1
  -8   8  11 98.7335 6.63447   1
   8   8 -11 96.7927 9.38437   2
  -6  -8  11 26.4582 4.63662   1
   6   8 -11 22.0413 5.46880   2
  -6   8  11 30.1333 4.46906   1
  -4  -8  11 29.5773 4.91643   1
  -4   8  11 22.4099 4.37729   1
   4   8 -11 26.5996 5.23853   2
  -2  -8  11 39.9000 5.78733   1
   2   8 -11 48.9067 5.59980   2
  -2   8  11 49.5516 6.16140   1
   0  -8  11 71.2660 7.35317   1
   0   8  11 57.3439 7.01477   1
   2  -8  11 64.8765 7.63504   1
   2   8  11 50.2575 7.32103   1
   4  -8  11 3.69157 4.45706   1
   4   8  11 -2.3528 4.97085   1
   6  -8  11 146.363 11.4997   1
   6   8  11 154.707 13.1130   1
 -17  -9  11 0.62684 3.62845   1
  17   9 -11 6.51314 6.90335   2
 -17   9  11 -2.6696 4.23140   1
 -15  -9  11 10.6045 4.32648   1
  15   9 -11 21.6927 7.70905   2
 -15   9  11 19.4826 4.79964   1
 -13  -9  11 8.54089 4.01646   1
 -13   9  11 8.60598 4.07140   1
  13   9 -11 6.76042 6.13736   2
 -11  -9  11 5.14037 3.63722   1
 -11   9  11 12.2235 3.92763   1
  11   9 -11 3.34081 5.56046   2
  -9  -9  11 46.6279 5.87275   1
   9   9 -11 36.9243 7.26028   2
  -9   9  11 42.6240 5.13301   1
  -7  -9  11 13.5697 4.04783   1
   7   9 -11 21.4790 5.94326   2
  -7   9  11 5.16118 3.85571   1
  -5  -9  11 10.0602 3.75157   1
  -5   9  11 11.4288 4.27875   1
   5   9 -11 11.5988 4.73490   2
  -3  -9  11 38.1370 5.67900   1
  -3   9  11 24.1554 5.20451   1
   3   9 -11 27.8468 4.90808   2
  -1  -9  11 16.3936 4.60790   1
  -1   9  11 17.5112 5.41120   1
   1  -9  11 3.82346 4.01294   1
   1   9  11 12.5903 5.33930   1
   3  -9  11 0.40237 3.96498   1
   3   9  11 4.55434 5.43942   1
   5  -9  11 10.2802 5.35668   1
   5   9  11 5.05422 5.85508   1
 -16 -10  11 35.7262 6.10112   1
  16  10 -11 39.2437 9.33476   2
 -16  10  11 42.6963 6.43677   1
 -14 -10  11 60.2442 7.13103   1
 -14  10  11 65.3308 6.82185   1
  14  10 -11 81.0450 10.9066   2
 -12 -10  11 69.2563 7.33677   1
  12  10 -11 67.7626 9.66577   2
 -12  10  11 63.8097 6.45123   1
 -10 -10  11 51.1320 6.30058   1
 -10 -10  11 48.5353 6.46738   1
  10  10 -11 79.3054 9.48937   2
 -10  10  11 57.0165 6.36016   1
  -8 -10  11 109.542 8.36729   1
   8  10 -11 111.439 10.3190   2
  -8  10  11 114.384 8.30003   1
  -6 -10  11 20.9970 4.64249   1
  -6  10  11 19.1465 4.68732   1
   6  10 -11 13.0919 5.16139   2
  -4 -10  11 125.028 8.97181   1
  -4  10  11 131.026 9.33281   1
   4  10 -11 105.417 8.77857   2
  -2 -10  11 47.2268 6.45038   1
  -2  10  11 47.4558 6.88851   1
   0 -10  11 113.413 9.75748   1
   0  10  11 117.219 9.78162   1
   2 -10  11 211.415 12.4141   1
   2  10  11 177.214 12.9498   1
   4 -10  11 59.1723 7.94081   1
   4  10  11 51.4028 8.58426   1
 -15 -11  11 35.1225 6.13070   1
  15  11 -11 42.0063 9.14594   2
 -15  11  11 45.3299 6.45446   1
 -13 -11  11 12.0596 4.62620   1
 -13  11  11 7.62592 4.94887   1
  13  11 -11 17.1320 7.17059   2
 -11 -11  11 27.3136 5.36754   1
  11  11 -11 10.6802 6.54923   2
 -11  11  11 25.8543 5.58346   1
  -9 -11  11 54.5543 6.70358   1
  -9 -11  11 50.6438 6.48115   1
  -9  11  11 61.3887 6.80227   1
   9  11 -11 58.9904 8.60678   2
  -7 -11  11 49.2118 6.25739   1
  -7  11  11 27.4068 5.60605   1
   7  11 -11 38.2471 6.92183   2
  -5 -11  11 7.44974 4.03705   1
  -5  11  11 14.0079 5.19142   1
   5  11 -11 18.9980 5.19974   2
  -3 -11  11 26.5183 5.47280   1
  -3  11  11 19.3285 5.92359   1
  -1 -11  11 125.576 9.62921   1
  -1  11  11 111.823 9.91806   1
   1 -11  11 66.6643 8.05683   1
   1  11  11 75.3966 8.94051   1
 -12 -12  11 -0.1018 3.98327   1
 -12  12  11 11.2041 5.32750   1
  12  12 -11 3.28913 6.68428   2
 -10 -12  11 5.72917 3.98355   1
 -10  12  11 4.83434 4.95198   1
  10  12 -11 -3.6629 5.57614   2
  -8 -12  11 -2.5221 3.58066   1
  -8 -12  11 -4.2854 3.37526   1
   8  12 -11 -0.4007 5.48549   2
  -8  12  11 -1.3307 4.73407   1
  -6 -12  11 -2.3502 3.55489   1
   6  12 -11 1.46941 5.04107   2
  -6  12  11 3.43127 4.95835   1
  -4 -12  11 41.2527 6.31893   1
  -4  12  11 43.6958 6.66904   1
  -2 -12  11 0.30323 3.90485   1
  -2  12  11 0.42243 5.50286   1
   0 -12  11 27.6696 5.85894   1
   0  12  11 17.5173 6.62292   1
  -9 -13  11 9.32911 4.63031   1
   9  13 -11 5.65110 5.54814   2
  -9  13  11 10.5362 5.73874   1
  -7 -13  11 2.11824 4.03070   1
  -7 -13  11 5.28378 4.12714   1
  -7  13  11 5.95235 5.55931   1
   7  13 -11 2.57467 5.39954   2
  -5 -13  11 36.3294 6.32023   1
  -5  13  11 27.4910 6.61831   1
  -3 -13  11 4.35599 4.27901   1
  -3  13  11 -0.4636 5.31628   1
 -20   0  12 218.638 10.1590   1
  20   0 -12 186.676 14.2900   2
 -18   0  12 27.6565 3.67737   1
  18   0 -12 28.6383 7.10930   2
  16   0 -12 21.4256 6.21748   2
 -16   0  12 22.2933 2.72688   1
  14   0 -12 116.898 10.7890   2
  12   0 -12 16.4262 5.46510   2
  10   0 -12 67.8042 7.67457   2
   8   0 -12 12.7661 4.68912   2
   6   0 -12 -1.2595 3.67323   2
  -4   0  12 25.5164 3.25303   1
  -2   0  12 149.176 7.97474   1
   0   0  12 129.364 8.49191   1
   2   0  12 3.83954 4.38526   1
   4   0  12 41.9530 6.84161   1
   6   0  12 75.1919 8.73604   1
 -21  -1  12 10.8802 4.11073   1
  21  -1 -12 6.27304 5.87217   2
  21   1 -12 -5.6195 5.56340   2
 -21   1  12 10.8046 4.11802   1
 -19  -1  12 2.07521 2.77092   1
  19  -1 -12 2.93252 5.59670   2
  19   1 -12 -0.6044 5.71403   2
 -19   1  12 -1.9783 2.62476   1
 -17  -1  12 -1.8688 2.04545   1
  17  -1 -12 4.10248 5.13023   2
 -17   1  12 2.46578 2.09789   1
  17   1 -12 6.39197 5.74641   2
 -15  -1  12 53.5917 3.58842   1
  15  -1 -12 44.0693 7.66740   2
  15   1 -12 44.0322 7.71248   2
  13  -1 -12 9.97050 5.00978   2
  13   1 -12 10.9789 5.04224   2
  11  -1 -12 45.1396 6.65435   2
  11   1 -12 47.1085 6.96795   2
   9  -1 -12 228.453 12.2972   2
   9   1 -12 232.385 12.1647   2
   7  -1 -12 106.638 8.78863   2
   7   1 -12 124.368 9.04239   2
  -5  -1  12 -1.4257 2.05517   1
  -5   1  12 -0.3797 1.62475   1
   5   1 -12 -4.5432 3.37610   2
  -5   1  12 -1.4343 1.47556   1
  -3  -1  12 13.2383 3.19162   1
  -3   1  12 7.64578 2.80067   1
  -1  -1  12 1.66446 3.19786   1
  -1   1  12 0.80721 3.25000   1
   1  -1  12 -1.7507 3.48400   1
   1   1  12 1.59515 3.69892   1
   3  -1  12 -2.7646 3.89321   1
   3   1  12 -2.8939 4.10576   1
   5  -1  12 6.70193 4.55200   1
   5   1  12 3.55331 4.97426   1
   7  -1  12 77.5588 9.23226   1
   7   1  12 68.5831 9.03130   1
 -20  -2  12 27.7717 4.61432   1
  20  -2 -12 22.0781 7.38333   2
 -20   2  12 27.5434 4.59598   1
  20   2 -12 43.5874 8.71880   2
  18  -2 -12 24.7750 6.74232   2
 -18  -2  12 15.0960 3.32725   1
 -18   2  12 16.0589 3.16227   1
  18   2 -12 20.9446 6.94564   2
  16  -2 -12 34.8932 7.11753   2
 -16  -2  12 32.2634 3.58172   1
  16   2 -12 44.5265 7.55173   2
 -16   2  12 37.5626 3.18258   1
  14  -2 -12 7.30084 4.80607   2
 -14  -2  12 7.41076 2.07220   1
  14   2 -12 7.00994 5.26618   2
  12  -2 -12 -0.9543 4.18047   2
  12   2 -12 7.24738 4.65879   2
  10  -2 -12 16.1878 5.14889   2
  10   2 -12 21.8192 5.40238   2
   8   2 -12 70.3970 7.63042   2
  -6  -2  12 1.95166 2.05383   1
   6   2 -12 4.29855 4.06642   2
  -4  -2  12 2.01785 2.43556   1
   4   2 -12 4.52720 3.75773   2
  -4   2  12 2.28557 2.30400   1
  -2  -2  12 -0.9022 2.79285   1
  -2   2  12 4.07539 2.96009   1
   0  -2  12 32.3681 4.92016   1
   0   2  12 39.8243 5.30499   1
   2  -2  12 -3.2118 3.52317   1
   2   2  12 8.92293 4.67259   1
   4  -2  12 -1.1270 4.11485   1
   4   2  12 -0.4367 4.63565   1
   6  -2  12 17.3615 5.88410   1
   6   2  12 23.4252 6.62029   1
  21  -3 -12 21.8087 7.00922   2
 -21  -3  12 25.6435 4.83152   1
 -21   3  12 10.0322 4.16053   1
  21   3 -12 18.6091 7.70967   2
 -19  -3  12 19.9653 4.00622   1
  19  -3 -12 28.4938 7.31638   2
 -19   3  12 15.3211 3.76563   1
  19   3 -12 12.7206 6.86695   2
  17  -3 -12 58.1955 8.56695   2
 -17  -3  12 59.0484 5.02847   1
  17   3 -12 48.7580 8.44478   2
 -17   3  12 62.5259 4.83947   1
 -15  -3  12 151.496 6.91396   1
  15  -3 -12 166.137 12.0377   2
  15   3 -12 160.503 12.2657   2
 -13  -3  12 46.9050 3.71608   1
  13  -3 -12 41.4560 7.20552   2
  13   3 -12 64.5123 8.18526   2
 -11  -3  12 177.570 6.38529   1
  11  -3 -12 175.462 11.3803   2
  11   3 -12 205.187 12.0972   2
  -9  -3  12 547.336 15.3857   1
   9   3 -12 599.995 20.8586   2
  -7  -3  12 207.543 7.59820   1
   7   3 -12 212.974 11.3136   2
  -5  -3  12 17.8621 3.19614   1
   5   3 -12 17.7104 4.66077   2
  -5   3  12 19.4652 2.51377   1
  -3  -3  12 171.631 8.25297   1
  -3   3  12 169.310 7.75102   1
  -1  -3  12 23.7114 4.54783   1
  -1   3  12 21.5363 4.29118   1
   1  -3  12 33.7637 5.58683   1
   1   3  12 41.0705 5.99738   1
   3  -3  12 9.14725 4.71005   1
   3   3  12 15.4281 5.50472   1
   5  -3  12 59.0823 7.84535   1
   5   3  12 52.3242 7.97696   1
   7  -3  12 135.931 11.6562   1
   7   3  12 143.092 12.4633   1
 -20  -4  12 13.9561 4.04220   1
  20  -4 -12 12.0356 6.36255   2
  20   4 -12 14.4900 7.08404   2
 -20   4  12 12.3924 4.23756   1
  18  -4 -12 10.6190 6.05147   2
 -18  -4  12 2.83617 3.02747   1
 -18   4  12 4.51026 3.00299   1
  18   4 -12 16.7780 6.93391   2
 -16  -4  12 -1.7880 2.48408   1
  16  -4 -12 2.91650 5.02010   2
  16   4 -12 -1.5511 4.89203   2
 -16   4  12 2.04629 2.28302   1
 -14  -4  12 38.6886 3.95761   1
  14  -4 -12 21.4335 5.96015   2
  14   4 -12 29.1671 7.02004   2
 -12  -4  12 41.0896 3.81289   1
  12   4 -12 36.1273 6.94980   2
 -10  -4  12 79.0014 4.78519   1
  10   4 -12 72.3452 8.27519   2
  -8  -4  12 1.62356 2.19986   1
   8   4 -12 -5.9729 3.77601   2
  -6  -4  12 44.2325 4.35094   1
  -6   4  12 50.4105 3.17516   1
   6   4 -12 59.0549 6.64852   2
  -4  -4  12 0.32456 2.61630   1
  -4   4  12 0.72371 2.43548   1
   4   4 -12 -1.0318 3.36146   2
  -2  -4  12 258.305 11.2624   1
  -2   4  12 272.673 10.8523   1
   0  -4  12 98.0342 7.89297   1
   0   4  12 94.9170 7.74919   1
   2  -4  12 5.85364 4.37760   1
   2   4  12 10.5434 4.65704   1
   4  -4  12 89.8822 9.08812   1
   4   4  12 84.9700 9.38076   1
   6  -4  12 91.6583 9.94353   1
   6   4  12 109.019 10.9553   1
  19  -5 -12 81.1924 10.2688   2
 -19  -5  12 75.3888 7.04206   1
 -19   5  12 76.5453 6.75909   1
  19   5 -12 76.9507 10.9812   2
  17  -5 -12 82.4408 10.0167   2
 -17  -5  12 76.6186 6.51608   1
  17   5 -12 63.1993 9.40146   2
 -17   5  12 85.4362 6.23973   1
 -15  -5  12 38.0521 4.44056   1
 -15   5  12 36.9285 3.59686   1
  15   5 -12 30.4027 7.37938   2
 -13  -5  12 37.3768 4.14753   1
 -13  -5  12 43.9196 4.49313   1
  13   5 -12 42.0094 7.60124   2
 -11  -5  12 31.9910 3.76417   1
  11   5 -12 31.5280 6.59303   2
  -9  -5  12 14.5301 2.98838   1
   9   5 -12 14.5815 5.14043   2
  -7  -5  12 14.0713 3.25166   1
  -7   5  12 11.7497 2.20138   1
   7   5 -12 10.7157 4.71794   2
  -5  -5  12 33.2832 4.38872   1
  -5   5  12 26.5480 3.48383   1
   5   5 -12 35.1470 5.57636   2
  -3  -5  12 61.7100 6.16912   1
   3   5 -12 62.6904 6.50279   2
  -3   5  12 60.8449 5.44534   1
  -1  -5  12 76.3701 7.11008   1
  -1   5  12 71.7495 6.76007   1
   1  -5  12 121.977 9.30127   1
   1   5  12 117.724 9.20021   1
   3  -5  12 5.08471 4.54373   1
   3   5  12 -0.7278 4.64212   1
   5  -5  12 17.1648 5.86338   1
   5   5  12 21.5113 6.73244   1
 -18  -6  12 95.2862 7.58254   1
 -18   6  12 92.0097 7.28287   1
  18   6 -12 86.6452 11.4765   2
 -16  -6  12 77.2553 6.51636   1
  16   6 -12 66.9056 9.77054   2
 -16   6  12 58.5961 5.23211   1
 -14  -6  12 41.3290 4.78147   1
 -14   6  12 34.6537 3.71981   1
  14   6 -12 35.7642 7.85019   2
 -12  -6  12 11.9539 3.27116   1
 -12   6  12 10.7891 2.31142   1
  12   6 -12 14.9061 6.05395   2
 -10  -6  12 129.733 7.04501   1
  10   6 -12 153.404 11.2123   2
 -10   6  12 115.890 4.89996   1
  -8  -6  12 214.435 9.43411   1
   8   6 -12 226.470 12.5880   2
  -8   6  12 228.076 7.80303   1
  -6  -6  12 116.823 7.17969   1
   6   6 -12 107.131 8.87027   2
  -6   6  12 97.6783 6.00177   1
  -4  -6  12 15.2188 4.15001   1
   4   6 -12 16.2736 4.55436   2
  -4   6  12 17.4578 3.94795   1
  -2  -6  12 202.159 10.5047   1
  -2   6  12 218.821 10.1961   1
   2   6 -12 189.137 9.68784   2
   0  -6  12 262.435 12.6554   1
   0   6  12 254.710 12.4075   1
   2  -6  12 126.533 10.0272   1
   2   6  12 129.522 10.2346   1
   4  -6  12 54.4564 7.82743   1
   4   6  12 48.1546 7.73005   1
   6  -6  12 151.623 12.0133   1
   6   6  12 160.316 13.2573   1
 -19  -7  12 1.52891 3.52761   1
 -19   7  12 9.59348 4.41587   1
  19   7 -12 2.33200 6.51679   2
 -17  -7  12 13.8981 4.09374   1
  17   7 -12 24.4550 8.27477   2
 -17   7  12 16.5986 4.18305   1
 -15  -7  12 9.12325 3.55320   1
 -15   7  12 7.36285 3.48179   1
  15   7 -12 5.40778 6.53166   2
 -13  -7  12 2.66547 3.01708   1
  13   7 -12 3.96995 5.48160   2
 -13   7  12 8.27246 3.03606   1
 -11  -7  12 45.7737 5.07355   1
  11   7 -12 41.9698 7.59862   2
 -11   7  12 42.0728 3.92811   1
  -9  -7  12 223.127 9.87014   1
  -9   7  12 212.874 8.31585   1
   9   7 -12 217.690 12.9865   2
  -7  -7  12 5.26162 3.16016   1
   7   7 -12 8.17373 4.86113   2
  -7   7  12 7.43034 3.15336   1
  -5  -7  12 -1.7400 2.89195   1
   5   7 -12 -2.2693 3.83284   2
  -5   7  12 -2.3558 3.01898   1
  -3  -7  12 97.1072 7.98124   1
  -3   7  12 93.2057 7.19358   1
   3   7 -12 86.7483 7.36091   2
  -1  -7  12 5.19299 3.91485   1
  -1   7  12 7.78660 4.28603   1
   1  -7  12 9.94210 4.64108   1
   1   7  12 4.88188 4.69875   1
   3  -7  12 0.32552 4.36335   1
   3   7  12 1.97723 4.86119   1
   5  -7  12 27.9279 6.40842   1
   5   7  12 23.4078 6.99232   1
 -18  -8  12 23.0295 5.35282   1
  18   8 -12 38.7025 9.67537   2
 -18   8  12 19.0580 4.93734   1
 -16  -8  12 17.0816 4.50100   1
 -16   8  12 19.6318 4.59195   1
  16   8 -12 22.2542 8.29115   2
 -14  -8  12 32.7572 4.92105   1
  14   8 -12 14.5775 7.46272   2
 -14   8  12 21.6877 4.28013   1
 -12  -8  12 112.366 7.76077   1
 -12  -8  12 104.155 7.66828   1
  12   8 -12 108.470 11.2079   2
 -12   8  12 95.8262 6.41656   1
 -10  -8  12 -0.9925 3.01148   1
  10   8 -12 -0.0235 5.14610   2
 -10   8  12 -4.9262 2.76067   1
  -8  -8  12 31.3262 5.07878   1
   8   8 -12 33.0708 6.92036   2
  -8   8  12 24.4586 4.28611   1
  -6  -8  12 40.3972 5.36399   1
  -6   8  12 47.8042 5.29376   1
   6   8 -12 27.2136 5.75160   2
  -4  -8  12 42.2543 5.80958   1
   4   8 -12 47.8154 6.08372   2
  -4   8  12 54.3924 5.80622   1
  -2  -8  12 8.58860 4.07502   1
  -2   8  12 4.65284 4.20533   1
   0  -8  12 15.8538 4.73743   1
   0   8  12 10.0423 5.14576   1
   2  -8  12 81.1525 8.79725   1
   2   8  12 65.1283 8.60940   1
   4  -8  12 1.68867 4.62577   1
   4   8  12 5.78792 5.50288   1
 -17  -9  12 34.6105 5.82765   1
  17   9 -12 25.7891 8.52314   2
 -17   9  12 19.3628 5.10345   1
 -15  -9  12 46.5253 6.32642   1
  15   9 -12 50.4627 9.75180   2
 -15   9  12 40.5666 5.65668   1
 -13  -9  12 9.80344 4.00211   1
  13   9 -12 12.8675 6.76311   2
 -13   9  12 17.6187 4.40837   1
 -11  -9  12 14.3249 4.17124   1
 -11  -9  12 8.30816 3.95301   1
  11   9 -12 7.59059 6.57261   2
 -11   9  12 9.28105 4.06359   1
  -9  -9  12 43.9389 5.82925   1
  -9   9  12 42.3609 5.26711   1
   9   9 -12 45.4612 7.81379   2
  -7  -9  12 10.7649 3.75730   1
  -7   9  12 10.0003 4.27558   1
   7   9 -12 25.9768 5.79380   2
  -5  -9  12 23.3847 4.86921   1
  -5   9  12 13.8110 4.39200   1
   5   9 -12 15.8585 4.70173   2
  -3  -9  12 57.4543 6.74925   1
  -3   9  12 52.6102 6.73372   1
  -1  -9  12 65.7960 7.47784   1
  -1   9  12 54.2636 7.14402   1
   1  -9  12 154.172 11.0283   1
   1   9  12 169.352 12.2019   1
   3  -9  12 4.06507 4.47142   1
   3   9  12 3.20208 6.00714   1
 -16 -10  12 8.07523 4.09961   1
  16  10 -12 4.16037 7.28734   2
 -16  10  12 6.20568 4.49442   1
 -14 -10  12 4.64331 3.96498   1
 -14  10  12 -3.2022 4.04431   1
  14  10 -12 -4.4485 6.00181   2
 -12 -10  12 5.08581 3.98677   1
  12  10 -12 7.61445 6.64073   2
 -12  10  12 10.9830 4.38695   1
 -10 -10  12 -1.9101 3.32117   1
 -10 -10  12 7.83187 3.94312   1
 -10  10  12 1.70550 4.09974   1
  10  10 -12 1.92274 5.91032   2
  -8 -10  12 22.6190 4.93876   1
  -8  10  12 14.7990 4.54755   1
   8  10 -12 19.7083 6.19914   2
  -6 -10  12 5.80219 3.90129   1
  -6  10  12 -0.3208 4.10019   1
   6  10 -12 3.25310 4.64600   2
  -4 -10  12 1.69072 3.58247   1
  -4  10  12 -5.8021 4.13239   1
  -2 -10  12 4.47134 4.28581   1
  -2  10  12 3.49290 5.00239   1
   0 -10  12 45.7946 7.02003   1
   0  10  12 44.6749 7.34187   1
   2 -10  12 5.88601 4.67632   1
   2  10  12 8.29377 6.09528   1
 -13 -11  12 -3.0942 3.67159   1
  13  11 -12 5.51604 6.97636   2
 -13  11  12 10.9414 5.04551   1
 -11 -11  12 2.27717 3.79225   1
 -11  11  12 11.5752 4.73055   1
  11  11 -12 1.25244 5.90263   2
  -9 -11  12 14.5442 4.57145   1
  -9 -11  12 2.61241 3.74133   1
  -9  11  12 3.96572 4.51264   1
   9  11 -12 2.96696 5.76213   2
  -7 -11  12 10.5263 4.56049   1
  -7  11  12 15.6474 4.95032   1
   7  11 -12 13.5241 5.80628   2
  -5 -11  12 18.4440 4.86497   1
  -5  11  12 12.6204 5.34596   1
  -3 -11  12 3.16776 3.82541   1
  -3  11  12 1.64771 4.97526   1
  -1 -11  12 26.5291 5.78865   1
  -1  11  12 32.7809 7.09937   1
 -10 -12  12 6.88860 4.51688   1
 -10  12  12 1.23988 4.75296   1
  10  12 -12 2.06163 5.74115   2
  -8 -12  12 27.9148 5.87907   1
  -8 -12  12 19.5260 5.04347   1
   8  12 -12 25.9938 7.10242   2
  -8  12  12 22.3974 5.91385   1
  -6 -12  12 7.40547 4.24357   1
  -6  12  12 6.12848 5.06478   1
  -4 -12  12 92.9955 9.12010   1
  -4  12  12 102.355 9.51302   1
  20   0 -13 -2.5956 5.82472   2
 -20   0  13 -0.9694 2.78474   1
  18   0 -13 -1.7750 5.73641   2
 -18   0  13 -0.0997 2.18623   1
  16   0 -13 -0.9738 4.76964   2
 -16   0  13 0.92011 1.56998   1
  14   0 -13 2.66685 4.73001   2
  12   0 -13 0.67571 4.48312   2
  10   0 -13 -1.0872 3.97153   2
   8   0 -13 1.93065 4.01111   2
  -6   0  13 0.36473 1.74547   1
  -4   0  13 1.41816 2.77861   1
  -2   0  13 3.42426 3.23293   1
   0   0  13 -1.7682 3.53988   1
   2   0  13 -2.9415 4.00554   1
   4   0  13 -0.3339 4.88596   1
   6   0  13 3.80851 5.02734   1
 -21  -1  13 -0.0441 3.17773   1
  21  -1 -13 -0.1009 5.66623   2
  21   1 -13 -7.7333 5.74911   2
 -21   1  13 -0.1205 3.10312   1
  19  -1 -13 32.7497 8.17627   2
 -19  -1  13 22.3947 3.82522   1
  19   1 -13 19.8905 6.96846   2
 -19   1  13 22.1447 3.64317   1
 -17  -1  13 25.7096 3.11010   1
  17  -1 -13 21.0826 6.33411   2
 -17   1  13 23.1148 2.80595   1
  17   1 -13 29.1109 7.03608   2
  15  -1 -13 6.79129 5.43460   2
  15   1 -13 11.8669 5.46425   2
  13  -1 -13 14.9373 5.53651   2
  13   1 -13 3.89606 5.10993   2
  11  -1 -13 114.507 10.1837   2
  11   1 -13 113.173 10.0829   2
   9  -1 -13 40.2629 6.63440   2
   9   1 -13 39.5499 6.50066   2
   7   1 -13 10.5635 4.78550   2
  -5  -1  13 37.6976 3.95811   1
  -5   1  13 31.9849 3.33035   1
  -3  -1  13 17.1030 3.73663   1
  -3   1  13 17.8332 3.77339   1
  -1  -1  13 4.77722 3.51939   1
  -1   1  13 9.21103 4.07581   1
   1  -1  13 81.2515 8.02049   1
   1   1  13 85.1545 8.08442   1
   3  -1  13 59.2507 7.46520   1
   3   1  13 51.3876 7.43501   1
   5  -1  13 81.3654 9.49582   1
   5   1  13 71.0418 9.04055   1
 -20  -2  13 12.3706 3.61190   1
  20  -2 -13 17.0994 7.08599   2
 -20   2  13 11.8783 3.55370   1
  20   2 -13 23.8260 7.77684   2
 -18  -2  13 38.0083 4.25542   1
  18  -2 -13 45.4433 8.18491   2
 -18   2  13 35.7441 3.89242   1
  18   2 -13 45.4058 8.67451   2
  16  -2 -13 30.1768 6.90568   2
 -16  -2  13 25.8214 3.08866   1
  16   2 -13 23.0770 6.46312   2
  14  -2 -13 10.8484 5.42962   2
 -14  -2  13 7.81354 1.95674   1
  14   2 -13 7.08206 5.25460   2
  12  -2 -13 115.756 10.4047   2
  12   2 -13 130.957 11.2732   2
  10  -2 -13 218.855 12.6762   2
  10   2 -13 210.081 12.4542   2
  -8  -2  13 29.0569 2.67444   1
   8   2 -13 37.6533 6.30281   2
  -6  -2  13 70.3186 4.80573   1
   6   2 -13 84.2504 7.94876   2
  -4  -2  13 92.9303 6.34687   1
  -4   2  13 97.5510 5.92708   1
  -2  -2  13 36.8413 4.84206   1
  -2   2  13 32.2467 4.70530   1
   0  -2  13 -3.0324 3.39903   1
   0   2  13 1.27197 3.87136   1
   2  -2  13 21.7833 5.43202   1
   2   2  13 16.2661 5.40390   1
   4  -2  13 47.9024 7.33143   1
   4   2  13 33.8755 6.87780   1
  19  -3 -13 0.51402 5.50631   2
 -19  -3  13 -2.5174 2.50212   1
 -19   3  13 6.51403 2.95327   1
  19   3 -13 7.76891 6.35168   2
  17  -3 -13 10.1954 6.45311   2
 -17  -3  13 14.5706 3.17460   1
  17   3 -13 20.7151 6.79367   2
 -17   3  13 12.4902 2.57152   1
  15  -3 -13 9.28887 5.70390   2
 -15  -3  13 6.64946 2.33590   1
  15   3 -13 8.60967 5.90381   2
  13  -3 -13 20.2347 5.98435   2
 -13  -3  13 13.5379 2.48583   1
  13   3 -13 22.9484 6.77047   2
 -11  -3  13 63.4876 3.92502   1
  11   3 -13 63.9985 8.21907   2
  -9  -3  13 -0.8389 1.89993   1
   9   3 -13 2.87500 4.62583   2
  -7  -3  13 1.24303 2.16850   1
   7   3 -13 -0.9528 3.81293   2
  -5  -3  13 -1.4687 2.63794   1
  -5   3  13 -0.0310 2.25794   1
   5   3 -13 0.22349 3.95839   2
  -3  -3  13 5.30364 3.31851   1
  -3   3  13 1.64054 3.05758   1
  -1  -3  13 -1.2503 3.45596   1
  -1   3  13 1.43685 3.38591   1
   1  -3  13 5.67640 4.28867   1
   1   3  13 2.97680 4.75673   1
   3  -3  13 4.73405 4.90781   1
   3   3  13 9.67586 5.45581   1
   5  -3  13 25.7494 6.49249   1
   5   3  13 16.5172 5.95046   1
 -20  -4  13 19.7645 4.28383   1
  20  -4 -13 21.6496 7.33205   2
  20   4 -13 32.5948 8.68545   2
 -20   4  13 12.6410 3.87394   1
  18  -4 -13 80.9839 10.7695   2
 -18  -4  13 86.1010 6.45015   1
  18   4 -13 86.7659 11.1635   2
 -18   4  13 86.5929 6.06782   1
 -16  -4  13 97.3101 6.29674   1
  16  -4 -13 101.372 11.0506   2
  16   4 -13 115.842 12.0849   2
 -16   4  13 102.061 5.06129   1
 -14  -4  13 79.1723 5.33601   1
  14  -4 -13 84.4398 9.65310   2
  14   4 -13 81.4052 9.81806   2
 -12  -4  13 50.6778 4.18075   1
  12   4 -13 44.6161 7.62447   2
 -10  -4  13 235.565 8.71920   1
  10   4 -13 256.899 13.6842   2
  -8  -4  13 66.4046 5.00586   1
   8   4 -13 72.9655 8.18021   2
  -6  -4  13 115.159 6.67599   1
   6   4 -13 114.247 8.91914   2
  -6   4  13 106.723 5.19088   1
  -4  -4  13 81.0202 6.53761   1
   4   4 -13 75.7680 7.20807   2
  -4   4  13 77.9853 5.97692   1
  -2  -4  13 108.402 7.87856   1
  -2   4  13 103.509 7.68004   1
   0  -4  13 147.290 9.59664   1
   0   4  13 131.154 9.18320   1
   2  -4  13 48.4209 7.11314   1
   2   4  13 36.8905 6.72263   1
   4  -4  13 83.1431 9.15464   1
   4   4  13 70.9373 8.89352   1
  19  -5 -13 66.9673 9.80132   2
 -19  -5  13 64.0648 6.52059   1
  19   5 -13 76.0659 11.2589   2
 -19   5  13 74.5115 6.32839   1
 -17  -5  13 227.401 10.4235   1
  17   5 -13 221.953 15.8202   2
 -17   5  13 235.877 9.40794   1
 -15  -5  13 136.310 7.48359   1
  15   5 -13 126.426 12.2001   2
 -15   5  13 128.393 5.62645   1
 -13  -5  13 64.0469 5.23130   1
  13   5 -13 78.8839 9.48198   2
 -11  -5  13 422.867 13.7226   1
  11   5 -13 422.538 18.5926   2
  -9  -5  13 118.548 6.61957   1
   9   5 -13 123.017 10.5307   2
  -7  -5  13 22.5747 3.66126   1
   7   5 -13 15.9312 5.39426   2
  -7   5  13 17.2740 2.67987   1
  -5  -5  13 148.229 8.27330   1
   5   5 -13 145.855 9.61397   2
  -5   5  13 144.428 7.22239   1
  -3  -5  13 159.109 9.18561   1
   3   5 -13 143.046 9.07959   2
  -3   5  13 158.812 8.61072   1
  -1  -5  13 34.6213 5.59566   1
  -1   5  13 32.4670 5.38833   1
   1  -5  13 147.037 10.5239   1
   1   5  13 136.199 10.1476   1
   3  -5  13 107.767 10.2974   1
   3   5  13 107.541 10.3475   1
 -18  -6  13 1.58747 3.05101   1
 -18   6  13 2.38005 3.30135   1
  18   6 -13 2.70285 6.72154   2
 -16  -6  13 64.7561 6.23225   1
 -16   6  13 55.1796 4.99770   1
  16   6 -13 74.8666 10.4405   2
 -14  -6  13 0.19316 2.60109   1
 -14   6  13 5.85082 2.56170   1
  14   6 -13 6.16937 5.95272   2
 -12  -6  13 2.22157 2.84646   1
 -12   6  13 7.87891 1.94983   1
  12   6 -13 5.53839 6.08221   2
 -10  -6  13 3.87186 2.87624   1
  10   6 -13 -0.2920 4.98202   2
  -8  -6  13 13.3737 3.49210   1
   8   6 -13 5.78425 4.93777   2
  -8   6  13 10.7852 2.93240   1
  -6  -6  13 3.95040 3.22000   1
  -6   6  13 6.30324 2.96409   1
   6   6 -13 -1.8709 4.00960   2
  -4  -6  13 6.34680 3.69595   1
  -4   6  13 -0.2845 3.00607   1
   4   6 -13 -3.1620 3.41118   2
  -2  -6  13 4.74070 3.77135   1
  -2   6  13 5.11112 3.98632   1
   0  -6  13 11.6723 4.65837   1
   0   6  13 -10.563 4.22836   1
   2  -6  13 4.73271 4.44539   1
   2   6  13 -4.1667 4.53369   1
   4  -6  13 0.76012 4.67397   1
   4   6  13 6.66481 6.43701   1
 -17  -7  13 92.6112 7.78313   1
  17   7 -13 102.032 12.1177   2
 -17   7  13 88.3358 6.95210   1
 -15  -7  13 43.9762 5.42830   1
 -15   7  13 55.0822 4.92178   1
  15   7 -13 65.1585 9.97369   2
 -13  -7  13 25.5509 4.33148   1
 -13  -7  13 22.5546 4.26858   1
 -13   7  13 21.6125 3.45983   1
  13   7 -13 20.1063 7.35537   2
 -11  -7  13 65.6339 6.17037   1
 -11   7  13 65.0147 4.97806   1
  11   7 -13 81.5588 9.70908   2
  -9  -7  13 208.982 9.84206   1
  -9   7  13 221.562 8.56374   1
   9   7 -13 203.130 12.8879   2
  -7  -7  13 22.9597 4.41182   1
  -7   7  13 30.3201 4.13087   1
   7   7 -13 26.0867 6.02240   2
  -5  -7  13 253.375 11.6810   1
  -5   7  13 253.855 10.7653   1
   5   7 -13 253.087 12.3366   2
  -3  -7  13 117.964 8.78246   1
  -3   7  13 120.045 8.46030   1
  -1  -7  13 103.846 9.25739   1
  -1   7  13 110.693 9.02019   1
   1  -7  13 58.7915 7.70248   1
   1   7  13 56.1991 7.53138   1
   3  -7  13 -2.3245 4.31195   1
   3   7  13 -1.8060 5.05144   1
 -16  -8  13 10.1440 4.16568   1
  16   8 -13 13.4047 7.57683   2
 -16   8  13 5.53027 3.87582   1
 -14  -8  13 17.0364 4.29254   1
  14   8 -13 16.4149 7.39467   2
 -14   8  13 12.2505 3.85335   1
 -12  -8  13 7.26470 3.32180   1
 -12  -8  13 5.42634 3.33823   1
 -12   8  13 -1.1155 3.24184   1
  12   8 -13 3.50294 5.69880   2
 -10  -8  13 118.883 8.20671   1
  10   8 -13 131.328 11.5501   2
 -10   8  13 126.385 7.28669   1
  -8  -8  13 17.6253 4.16801   1
   8   8 -13 16.4430 5.77731   2
  -8   8  13 19.0311 4.07152   1
  -6  -8  13 60.1187 6.49857   1
   6   8 -13 42.4786 6.40728   2
  -6   8  13 52.4429 5.61646   1
  -4  -8  13 38.8291 5.79242   1
  -4   8  13 49.8910 6.10551   1
  -2  -8  13 65.5353 7.58600   1
  -2   8  13 53.1247 6.95705   1
   0  -8  13 94.8762 9.14901   1
   0   8  13 67.6651 8.15312   1
   2  -8  13 20.7453 5.84404   1
   2   8  13 15.3855 6.07169   1
 -15  -9  13 -2.4063 3.36136   1
  15   9 -13 14.8443 7.68357   2
 -15   9  13 7.68520 4.14745   1
 -13  -9  13 4.23833 3.71930   1
 -13   9  13 -0.5776 3.64908   1
  13   9 -13 8.97603 7.04315   2
 -11  -9  13 5.60282 3.63531   1
 -11   9  13 7.21468 3.82488   1
  11   9 -13 6.98905 6.23306   2
  -9  -9  13 15.5683 4.32541   1
  -9   9  13 17.1026 4.31962   1
   9   9 -13 8.82319 5.89507   2
  -7  -9  13 17.2356 4.51225   1
   7   9 -13 13.4574 5.38000   2
  -7   9  13 7.75589 4.36177   1
  -5  -9  13 16.0102 4.41398   1
  -5   9  13 13.1852 4.52038   1
  -3  -9  13 5.66739 4.15898   1
  -3   9  13 -0.0798 4.46743   1
  -1  -9  13 58.3237 7.68139   1
  -1   9  13 39.5086 6.98937   1
   1  -9  13 -1.6648 4.01218   1
   1   9  13 2.69523 5.30605   1
 -14 -10  13 -2.0259 3.25589   1
 -14  10  13 0.17390 4.00558   1
  14  10 -13 -4.4191 6.63968   2
 -12 -10  13 1.12808 3.54711   1
 -12  10  13 6.44652 3.95370   1
  12  10 -13 1.28881 6.13690   2
 -10 -10  13 32.1058 5.54561   1
  10  10 -13 34.1535 7.25330   2
 -10  10  13 30.7019 5.29096   1
  -8 -10  13 2.94417 3.67627   1
  -8  10  13 3.66987 4.36054   1
   8  10 -13 0.81805 5.26648   2
  -6 -10  13 23.2693 5.16957   1
  -6  10  13 22.3752 5.19211   1
   6  10 -13 37.6244 8.09783   2
  -4 -10  13 24.2986 5.42805   1
  -4  10  13 22.5939 5.44049   1
  -2 -10  13 20.4403 5.42801   1
  -2  10  13 22.8479 6.15024   1
 -11 -11  13 -0.3606 3.78993   1
  11  11 -13 12.3056 6.76360   2
 -11  11  13 4.56677 4.78577   1
  -9 -11  13 1.86307 3.63573   1
   9  11 -13 8.51863 5.94647   2
  -9  11  13 9.34634 5.08691   1
  -7 -11  13 6.10297 4.00472   1
   7  11 -13 5.18900 6.04834   2
  -7  11  13 1.05939 4.53854   1
  -5 -11  13 2.88003 4.23110   1
  -5  11  13 9.02781 5.36667   1
  -3 -11  13 46.6919 6.78962   1
  -3  11  13 34.5999 6.91457   1
 -20   0  14 2.87245 2.67576   1
  20   0 -14 -7.8738 4.81236   2
  18   0 -14 64.1331 9.61792   2
 -18   0  14 41.8509 3.81886   1
  16   0 -14 2.19297 5.27275   2
  14   0 -14 24.3332 6.52006   2
  12   0 -14 94.3051 9.50877   2
  10   0 -14 67.8652 8.48699   2
   8   0 -14 7.21593 5.10338   2
  -6   0  14 -1.7377 2.16851   1
  -4   0  14 25.9299 4.29815   1
  -2   0  14 71.2247 6.46095   1
   0   0  14 122.892 9.37432   1
   2   0  14 60.5320 7.86446   1
   4   0  14 62.7120 8.64553   1
 -19  -1  14 8.59318 2.92457   1
  19  -1 -14 5.79027 6.15551   2
  19   1 -14 3.79767 5.98752   2
 -19   1  14 8.34400 2.76298   1
  17  -1 -14 9.19068 6.23855   2
 -17  -1  14 17.2866 2.73522   1
  17   1 -14 19.9198 7.26746   2
  15  -1 -14 6.07546 5.09674   2
  15   1 -14 -3.6444 4.80245   2
  13  -1 -14 22.2812 6.45933   2
  13   1 -14 8.75559 5.73877   2
  11  -1 -14 7.13259 5.17459   2
  11   1 -14 5.30120 4.99478   2
   9   1 -14 -3.4701 4.40991   2
  -7  -1  14 3.95309 2.18947   1
   7   1 -14 3.02440 4.71037   2
  -5  -1  14 17.8807 3.43078   1
  -5   1  14 19.6159 3.29367   1
  -3  -1  14 3.27987 3.25266   1
  -3   1  14 5.24727 3.37906   1
  -1  -1  14 10.2494 4.16424   1
  -1   1  14 10.6273 4.49740   1
   1  -1  14 30.9050 6.14796   1
   1   1  14 28.0479 6.11996   1
   3  -1  14 8.92449 5.28369   1
   3   1  14 12.0249 5.45849   1
 -20  -2  14 5.31829 3.03324   1
  20  -2 -14 0.24340 5.55067   2
  20   2 -14 8.00385 6.64307   2
 -20   2  14 6.95313 3.14412   1
  18  -2 -14 -9.7670 4.70926   2
 -18  -2  14 2.35432 2.40725   1
  18   2 -14 5.21516 6.24446   2
 -16  -2  14 4.15112 2.12855   1
  16  -2 -14 3.53267 6.07441   2
  16   2 -14 3.75231 5.98619   2
  14  -2 -14 5.99275 5.39262   2
  14   2 -14 11.3410 5.84239   2
  12  -2 -14 3.89956 5.09797   2
  12   2 -14 0.76490 4.74739   2
  10   2 -14 55.4764 7.78680   2
  -8  -2  14 3.61228 2.17691   1
   8   2 -14 -6.5763 4.21340   2
  -6  -2  14 50.8701 4.66082   1
  -6   2  14 48.9033 3.90773   1
   6   2 -14 58.4432 7.32508   2
  -4  -2  14 17.0639 3.80546   1
  -4   2  14 21.0354 3.83818   1
  -2  -2  14 62.9810 6.25929   1
  -2   2  14 71.6444 6.71435   1
   0  -2  14 73.0582 7.43275   1
   0   2  14 78.0655 7.80112   1
   2  -2  14 23.6249 5.93078   1
   2   2  14 29.8345 6.51065   1
  19  -3 -14 38.1147 8.36493   2
 -19  -3  14 22.9835 3.96678   1
  19   3 -14 33.5871 8.49277   2
 -17  -3  14 48.0396 4.50410   1
  17  -3 -14 43.6753 8.49644   2
  17   3 -14 45.7461 9.13868   2
  15  -3 -14 21.8627 6.64921   2
 -15  -3  14 20.9624 3.10208   1
  15   3 -14 23.7191 7.10294   2
  13  -3 -14 4.11497 5.21690   2
 -13  -3  14 -1.8914 1.78507   1
  13   3 -14 11.4988 5.58106   2
 -11  -3  14 110.890 5.24818   1
  11   3 -14 130.200 11.0418   2
  -9  -3  14 38.3321 3.64207   1
   9   3 -14 34.9200 6.64387   2
  -7  -3  14 5.61865 2.66418   1
   7   3 -14 3.68646 4.87428   2
  -5  -3  14 139.932 7.67471   1
  -5   3  14 139.077 7.03509   1
  -3  -3  14 71.8092 6.56304   1
  -3   3  14 68.4247 6.24552   1
  -1  -3  14 73.9096 7.36246   1
  -1   3  14 75.1245 7.30027   1
   1  -3  14 141.550 10.1331   1
   1   3  14 135.474 10.7261   1
   3  -3  14 8.80092 5.42015   1
   3   3  14 1.27027 5.07442   1
  18  -4 -14 88.6316 10.9762   2
 -18  -4  14 82.9598 6.57128   1
  18   4 -14 80.1900 11.1354   2
 -16  -4  14 30.8736 3.90511   1
  16  -4 -14 26.5517 7.56964   2
  16   4 -14 27.2042 7.64429   2
 -14  -4  14 57.1311 4.74886   1
  14   4 -14 61.4249 9.40092   2
 -12  -4  14 169.328 7.16750   1
  12   4 -14 170.491 12.4069   2
 -10  -4  14 18.8889 2.98567   1
  10   4 -14 7.29263 5.36216   2
  -8  -4  14 34.5862 4.17816   1
   8   4 -14 36.6133 6.68058   2
  -6  -4  14 11.7557 3.49895   1
  -6   4  14 10.2549 2.84304   1
   6   4 -14 9.75768 4.96714   2
  -4  -4  14 24.6169 4.42464   1
  -4   4  14 22.8903 4.18559   1
  -2  -4  14 12.4360 4.28523   1
  -2   4  14 5.51063 4.18212   1
   0  -4  14 23.6605 5.50902   1
   0   4  14 36.3877 6.12162   1
   2  -4  14 9.11654 4.92095   1
   2   4  14 3.65996 5.36831   1
 -17  -5  14 -1.2366 2.73665   1
  17   5 -14 -2.0314 5.93943   2
 -15  -5  14 35.0166 4.36765   1
  15   5 -14 41.6093 8.74102   2
 -13  -5  14 13.0640 3.18716   1
  13   5 -14 7.06296 5.99567   2
 -11  -5  14 49.1611 4.74279   1
  11   5 -14 45.3998 7.82050   2
  -9  -5  14 78.3603 6.04077   1
   9   5 -14 60.0417 8.03269   2
  -7  -5  14 17.5057 3.85071   1
   7   5 -14 17.6294 5.57895   2
  -7   5  14 20.2446 3.22553   1
  -5  -5  14 13.9072 4.05330   1
  -5   5  14 17.7264 3.69933   1
   5   5 -14 14.6237 4.92653   2
  -3  -5  14 35.1052 5.51249   1
  -3   5  14 32.3891 5.05511   1
  -1  -5  14 14.6793 4.79360   1
  -1   5  14 19.4170 4.89665   1
   1  -5  14 1.57678 4.35858   1
   1   5  14 1.60413 4.56351   1
 -18  -6  14 65.0769 6.43156   1
 -18   6  14 60.1230 7.71757   1
  18   6 -14 90.5243 12.1485   2
 -16  -6  14 122.990 7.74594   1
  16   6 -14 128.570 13.0550   2
 -14  -6  14 136.669 7.84162   1
 -14  -6  14 151.253 8.15747   1
  14   6 -14 154.102 13.7648   2
 -12  -6  14 26.1851 4.19350   1
  12   6 -14 33.3375 7.68656   2
 -10  -6  14 172.777 8.59764   1
 -10   6  14 162.495 7.09296   1
  10   6 -14 178.856 12.4975   2
  -8  -6  14 108.871 7.29840   1
   8   6 -14 114.180 9.91211   2
  -8   6  14 99.0123 5.88085   1
  -6  -6  14 76.0831 6.89211   1
  -6   6  14 66.6841 5.65419   1
   6   6 -14 71.2701 7.89384   2
  -4  -6  14 124.322 8.47299   1
  -4   6  14 98.0449 7.68656   1
   4   6 -14 90.3354 9.14816   2
  -2  -6  14 125.272 9.41186   1
  -2   6  14 135.892 9.50490   1
   0  -6  14 120.048 9.88210   1
   0   6  14 146.389 10.5995   1
   2  -6  14 14.9613 5.45951   1
   2   6  14 13.8620 5.97565   1
 -17  -7  14 14.6450 4.42533   1
 -17   7  14 9.62671 3.73111   1
  17   7 -14 16.8504 8.07372   2
 -15  -7  14 13.3263 4.03934   1
  15   7 -14 29.2063 8.52629   2
 -13  -7  14 12.6990 3.82686   1
  13   7 -14 5.67919 6.39926   2
 -11  -7  14 105.469 7.33312   1
 -11   7  14 93.0650 5.65798   1
  11   7 -14 88.1595 10.0046   2
  -9  -7  14 -0.2442 2.93649   1
  -9   7  14 1.72299 2.93815   1
   9   7 -14 -2.1616 5.24600   2
  -7  -7  14 3.38995 3.53837   1
   7   7 -14 8.61608 4.95422   2
  -7   7  14 9.83504 3.42518   1
  -5  -7  14 61.1346 6.67480   1
   5   7 -14 54.2610 6.55610   2
  -5   7  14 50.8550 5.66524   1
  -3  -7  14 11.1467 4.34770   1
  -3   7  14 20.0482 5.07329   1
  -1  -7  14 13.5235 4.90639   1
  -1   7  14 15.7541 4.90066   1
   1  -7  14 48.6820 7.61825   1
   1   7  14 41.0687 7.02703   1
 -16  -8  14 15.1971 4.40100   1
  16   8 -14 17.2654 8.02986   2
 -16   8  14 7.64643 3.86760   1
 -14  -8  14 -0.8089 3.18114   1
  14   8 -14 12.1422 7.23146   2
 -14   8  14 -2.4172 3.28117   1
 -12  -8  14 1.65489 3.34159   1
  12   8 -14 -4.1129 6.02469   2
 -12   8  14 0.08356 3.23958   1
 -10  -8  14 55.8401 6.10676   1
  10   8 -14 64.3070 8.90693   2
 -10   8  14 61.2315 5.58434   1
  -8  -8  14 -0.7879 3.28806   1
  -8   8  14 9.83232 3.66437   1
   8   8 -14 3.49953 5.14861   2
  -6  -8  14 11.1545 4.15482   1
  -6   8  14 15.1859 4.43171   1
   6   8 -14 9.91938 5.23084   2
  -4  -8  14 18.6917 5.09426   1
  -4   8  14 23.0763 5.23979   1
  -2  -8  14 8.88587 4.63746   1
  -2   8  14 6.46151 4.81346   1
 -13  -9  14 7.35755 3.74766   1
 -13  -9  14 -2.1359 3.43982   1
 -13   9  14 1.36463 3.82009   1
  13   9 -14 3.50572 6.61678   2
 -11  -9  14 92.2914 8.18834   1
  11   9 -14 129.337 12.1354   2
 -11   9  14 116.406 7.96151   1
  -9  -9  14 96.7311 8.35652   1
   9   9 -14 92.9776 10.0629   2
  -9   9  14 104.911 7.82408   1
  -7  -9  14 15.6297 4.62831   1
   7   9 -14 22.3713 5.92363   2
  -7   9  14 20.8587 4.58183   1
  -5  -9  14 25.8680 5.35099   1
  -5   9  14 28.6398 5.55834   1
  -3  -9  14 32.9844 6.33017   1
  -3   9  14 40.7461 6.54892   1
 -12 -10  14 11.3347 4.50427   1
 -12 -10  14 6.84322 4.23267   1
 -12  10  14 9.50543 4.54966   1
  12  10 -14 14.1845 7.39515   2
 -10 -10  14 10.8384 4.49207   1
 -10  10  14 13.4902 4.64077   1
  10  10 -14 9.87733 6.46728   2
  -8 -10  14 3.30066 3.97849   1
   8  10 -14 6.85335 5.49989   2
  -8  10  14 4.17788 4.61256   1
  -6 -10  14 5.06735 3.95226   1
  -6  10  14 9.63903 4.90925   1
  18   0 -15 -6.0779 5.19271   2
  16   0 -15 -0.7935 5.32839   2
  14   0 -15 -6.3005 4.84783   2
  12   0 -15 4.26160 4.85111   2
  10   0 -15 -2.6173 4.82791   2
  -8   0  15 0.76581 1.92807   1
  -6   0  15 -6.2950 2.62614   1
  -2   0  15 2.64891 3.56048   1
   0   0  15 -3.6262 3.84136   1
  19  -1 -15 22.9475 7.68989   2
  19   1 -15 25.5994 7.68403   2
  17  -1 -15 14.5483 6.93972   2
  17   1 -15 25.4726 7.44248   2
  15  -1 -15 14.3451 6.40107   2
  15   1 -15 15.8989 6.70482   2
  13  -1 -15 38.4873 7.62009   2
  13   1 -15 50.4237 8.33296   2
  11  -1 -15 35.2354 7.24979   2
  11   1 -15 19.2029 6.39269   2
   9   1 -15 43.2821 7.41985   2
  -7  -1  15 4.42313 2.52201   1
  -7   1  15 -0.5367 2.27530   1
  -5  -1  15 155.100 8.16837   1
  -5   1  15 164.688 8.21550   1
  -3  -1  15 7.03891 3.68075   1
  -3   1  15 4.00505 3.63316   1
  -1  -1  15 56.8748 6.80496   1
  -1   1  15 55.1408 6.83771   1
   1  -1  15 44.3505 7.12102   1
   1   1  15 38.4639 6.74954   1
  18  -2 -15 28.7286 7.65986   2
  18   2 -15 19.5354 7.66087   2
  16  -2 -15 20.8845 7.25801   2
  16   2 -15 22.4185 7.47133   2
  14  -2 -15 22.6774 7.14487   2
  14   2 -15 19.5632 6.86646   2
  12   2 -15 16.6822 6.15592   2
 -10  -2  15 8.08668 2.18171   1
  10   2 -15 12.2756 5.90234   2
  -8  -2  15 -1.0377 2.10703   1
   8   2 -15 3.02584 4.86485   2
  -6  -2  15 67.7639 5.56069   1
  -6   2  15 75.2243 5.61389   1
  -4  -2  15 117.098 7.82506   1
  -4   2  15 124.422 7.72802   1
  -2  -2  15 55.7811 6.36736   1
  -2   2  15 64.7264 7.13516   1
   0  -2  15 56.6997 7.26740   1
   0   2  15 56.2527 7.31906   1
 -17  -3  15 1.22394 2.26681   1
  17  -3 -15 -4.0855 5.30665   2
  17   3 -15 12.3918 6.96146   2
 -15  -3  15 0.80903 2.16759   1
  15  -3 -15 4.85925 5.74260   2
  15   3 -15 -1.0527 5.83517   2
 -13  -3  15 19.4561 2.85206   1
  13   3 -15 26.1274 7.26051   2
 -11  -3  15 -5.0006 1.90530   1
  11   3 -15 -2.0532 4.83728   2
  -9  -3  15 4.85856 2.53277   1
   9   3 -15 2.21686 4.77041   2
  -7  -3  15 2.53178 2.83020   1
  -7   3  15 0.43633 2.36264   1
   7   3 -15 -4.2717 4.08369   2
  -5  -3  15 -5.1775 2.79054   1
  -5   3  15 5.43104 3.08525   1
  -3  -3  15 8.06499 4.05294   1
  -3   3  15 8.25309 4.02378   1
  -1  -3  15 3.22533 4.13028   1
  -1   3  15 -2.0134 3.97249   1
   1  -3  15 2.55022 4.58131   1
   1   3  15 11.3676 5.38224   1
  18  -4 -15 11.3261 6.58544   2
 -18  -4  15 9.16709 3.22163   1
  18   4 -15 6.17027 7.03555   2
 -16  -4  15 1.80231 2.37766   1
  16   4 -15 10.8170 6.63711   2
 -14  -4  15 34.3496 3.92068   1
  14   4 -15 41.2135 8.54760   2
 -12  -4  15 81.6338 5.41542   1
  12   4 -15 78.1022 9.53000   2
 -10  -4  15 68.4201 5.41137   1
  10   4 -15 66.5491 8.82068   2
  -8  -4  15 104.541 6.61295   1
  -8   4  15 83.8055 5.81229   1
   8   4 -15 109.445 9.94027   2
  -6  -4  15 94.2039 7.14966   1
   6   4 -15 98.9206 9.13079   2
  -6   4  15 99.9487 6.44930   1
  -4  -4  15 95.7998 7.68690   1
  -4   4  15 91.6662 7.41367   1
  -2  -4  15 61.2449 6.97969   1
  -2   4  15 60.0221 6.83783   1
   0  -4  15 75.5509 8.38617   1
   0   4  15 72.0620 8.30356   1
 -17  -5  15 9.45409 3.29568   1
  17   5 -15 0.96812 6.51071   2
 -15  -5  15 21.3823 3.64946   1
 -15  -5  15 23.3361 3.82585   1
  15   5 -15 22.2788 7.51040   2
 -13  -5  15 40.2530 4.48759   1
  13   5 -15 33.1599 7.79563   2
 -11  -5  15 90.0100 6.16431   1
  11   5 -15 74.1395 9.38486   2
  -9  -5  15 1.31228 2.65503   1
   9   5 -15 -5.5850 4.68505   2
  -7  -5  15 21.3795 4.39920   1
   7   5 -15 27.7659 6.12446   2
  -7   5  15 28.8826 3.77729   1
  -5  -5  15 178.869 9.89234   1
  -5   5  15 166.855 8.81736   1
  -3  -5  15 33.6799 5.82791   1
  -3   5  15 31.1712 5.37055   1
  -1  -5  15 90.6952 9.03241   1
  -1   5  15 90.8210 8.51263   1
 -16  -6  15 3.43198 3.11457   1
  16   6 -15 2.25598 6.24318   2
 -14  -6  15 7.54306 3.17445   1
  14   6 -15 0.54494 6.04202   2
 -12  -6  15 3.62626 2.97344   1
  12   6 -15 9.54110 6.39030   2
 -10  -6  15 10.6893 3.46843   1
  10   6 -15 7.06088 5.79624   2
  -8  -6  15 5.01348 3.51878   1
   8   6 -15 13.4625 5.54371   2
  -8   6  15 9.74157 3.12293   1
  -6  -6  15 -5.4936 3.04142   1
  -6   6  15 1.49508 3.21965   1
   6   6 -15 -9.7475 3.81285   2
  -4  -6  15 0.79848 3.67723   1
  -4   6  15 1.46116 3.57832   1
  -2  -6  15 6.63299 4.44769   1
  -2   6  15 -2.4220 4.15662   1
 -15  -7  15 21.7041 4.38992   1
  15   7 -15 32.5661 8.55963   2
 -13  -7  15 30.1444 4.62092   1
  13   7 -15 32.8039 7.92265   2
 -11  -7  15 101.545 7.42959   1
  11   7 -15 90.2314 10.6031   2
  -9  -7  15 5.99112 3.59495   1
   9   7 -15 2.62854 5.48032   2
  -9   7  15 5.52736 3.29139   1
  -7  -7  15 23.1477 4.88230   1
   7   7 -15 27.2061 5.85786   2
  -7   7  15 28.9918 4.62190   1
  -5  -7  15 19.2863 4.90220   1
  -5   7  15 14.1101 4.38560   1
  -3  -7  15 76.5698 8.13866   1
  -3   7  15 52.7352 6.79606   1
 -12  -8  15 42.6840 5.77793   1
  12   8 -15 47.5629 8.72589   2
 -10  -8  15 18.8134 4.61904   1
 -10   8  15 27.4376 4.42197   1
  10   8 -15 26.6381 7.08432   2
  -8  -8  15 41.1220 6.01074   1
   8   8 -15 35.2824 6.79642   2
  -8   8  15 39.7686 5.09762   1
  -6  -8  15 9.28070 4.59933   1
  -6   8  15 10.2345 4.39537   1
  -4  -8  15 9.34489 4.67842   1
  -4   8  15 -2.8701 4.30253   1
  -9  -9  15 36.2154 5.49850   1
   9   9 -15 46.2263 7.85924   2
  -9   9  15 35.6937 5.57477   1
[truncated: 11,997 more chars]
