# Supplementary material for: Crystal structure of fac-bis­[bis­(pyridin-2-yl)methan­amine]­iron(II) 1,1,3,3-tetra­cyano-2-(di­cyano­methyl­idene)propane-1,3-diide, [Fe(dipa)2](tcpd)
Source: Acta Crystallogr E Crystallogr Commun. 2018 Aug 14;74(Pt 9):1227–30. doi: 10.1107/S2056989018011143 (PMC6127702; doi:10.1107/S2056989018011143)
Supplement: Supplementary file 2 [file e-74-01227-Isup2.hkl]

data_I                                                                          
_shelx_title ' sh3735 final cycles'                                             
_shelx_refln_list_code          4                                               
_shelx_F_calc_maximum      397.86                                               
_exptl_crystal_F_000      1296.00                                               
_reflns_d_resolution_high  0.7789                                               
                                                                                
loop_                                                                           
 _space_group_symop_operation_xyz                                               
 'x, y, z'                                                                      
 '-x, y, -z+1/2'                                                                
 'x+1/2, y+1/2, z'                                                              
 '-x+1/2, y+1/2, -z+1/2'                                                        
 '-x, -y, -z'                                                                   
 'x, -y, z-1/2'                                                                 
 '-x+1/2, -y+1/2, -z'                                                           
 'x+1/2, -y+1/2, z-1/2'                                                         
                                                                                
_cell_length_a    17.5394                                                       
_cell_length_b    13.5094                                                       
_cell_length_c    13.7913                                                       
_cell_angle_alpha  90.000                                                       
_cell_angle_beta  117.006                                                       
_cell_angle_gamma  90.000                                                       
                                                                                
_shelx_F_squared_multiplier     1.000                                           
                                                                                
loop_                                                                           
 _refln_index_h                                                                 
 _refln_index_k                                                                 
 _refln_index_l                                                                 
 _refln_F_squared_calc                                                          
 _refln_F_squared_meas                                                          
 _refln_F_squared_sigma                                                         
 _refln_observed_status                                                         
   2   0   0      27586.97      28208.98       341.31 o                         
   4   0   0      18824.47      18467.46       232.52 o                         
   6   0   0      40437.97      42094.30       463.41 o                         
   8   0   0      24014.24      25025.86       322.92 o                         
  10   0   0       2647.07       2349.49        67.05 o                         
  12   0   0       1863.87       1838.36        65.25 o                         
  14   0   0       4285.10       4109.43       105.35 o                         
  16   0   0       5364.01       5107.44       175.33 o                         
  18   0   0       1922.58       2216.42       167.42 o                         
  20   0   0        486.61        462.99       106.26 o                         
   1   1   0      17013.07      16928.39       145.46 o                         
   3   1   0       1002.92       1143.87        16.67 o                         
   5   1   0        662.36        658.70        17.00 o                         
   7   1   0      13627.72      14141.51       126.91 o                         
   9   1   0       4353.29       4571.77        67.06 o                         
  11   1   0       1830.94       1769.39        47.29 o                         
  13   1   0       1029.78       1113.94        40.18 o                         
  15   1   0       1714.09       1506.73        48.83 o                         
  17   1   0        981.47       1062.89        66.55 o                         
  19   1   0         44.31          1.58        46.95 o                         
   0   2   0      50152.06      46444.16       580.47 o                         
   2   2   0       4288.59       4358.06        44.45 o                         
   4   2   0      24685.87      26308.89       217.49 o                         
   6   2   0      12738.79      13238.81       118.11 o                         
   8   2   0       2611.67       2795.02        46.65 o                         
  10   2   0       1355.42       1356.40        41.28 o                         
  12   2   0       1793.95       1873.69        47.27 o                         
  14   2   0          4.24        -13.37        18.91 o                         
  16   2   0        835.78        797.78        57.22 o                         
  18   2   0         35.17         65.59        37.04 o                         
   1   3   0      11752.23      11854.90       101.83 o                         
   3   3   0       7094.01       7242.99        67.07 o                         
   5   3   0         32.64         33.92        10.47 o                         
   7   3   0      12926.41      13702.20       154.22 o                         
   9   3   0       3060.86       2914.93        67.06 o                         
  11   3   0       2867.85       2887.99        71.10 o                         
  13   3   0        698.60        745.49        34.43 o                         
  15   3   0       3989.41       3932.12        93.19 o                         
  17   3   0        901.66        811.59        69.30 o                         
  19   3   0         17.65         27.29        39.30 o                         
   0   4   0     158289.89     156845.61      1888.46 o                         
   2   4   0       5601.59       5576.44        58.73 o                         
   4   4   0      10693.68      11349.95       108.59 o                         
   6   4   0        184.50        282.23        20.35 o                         
   8   4   0        110.20        194.47        24.06 o                         
  10   4   0        984.42       1109.85        46.27 o                         
  12   4   0        686.13        846.23        47.98 o                         
  14   4   0       1448.93       1466.45        56.97 o                         
  16   4   0         98.45         97.33        34.18 o                         
  18   4   0       1679.57       1564.13       131.38 o                         
   1   5   0        400.60        399.63        15.76 o                         
   3   5   0        673.59        715.97        20.81 o                         
   5   5   0       2181.42       2247.20        43.10 o                         
   7   5   0          6.50          5.74        17.85 o                         
   9   5   0          3.15         42.43        28.99 o                         
  11   5   0        243.08        268.50        30.47 o                         
  13   5   0        208.54        172.56        31.45 o                         
  15   5   0        347.75        418.69        44.00 o                         
  17   5   0         16.80        -21.77        38.26 o                         
  19   5   0          9.83         15.33        41.03 o                         
   0   6   0         50.57          3.56        16.51 o                         
   2   6   0        896.36       1102.80        25.17 o                         
   4   6   0        120.33         49.59        19.43 o                         
   6   6   0       2478.43       2212.55        56.08 o                         
   8   6   0          8.45          9.29        18.84 o                         
  10   6   0         28.45         18.48        30.08 o                         
  12   6   0        326.47        346.07        35.93 o                         
  14   6   0        127.64        192.86        37.99 o                         
  16   6   0        594.58        607.05        61.44 o                         
  18   6   0        100.77         59.37        45.33 o                         
   1   7   0        463.29        376.18        33.76 o                         
   3   7   0       1359.54       1573.72        41.61 o                         
   5   7   0        428.85        451.96        31.45 o                         
   7   7   0       1974.75       2255.71        60.99 o                         
   9   7   0         59.72        -13.33        21.99 o                         
  11   7   0        419.96        384.27        36.83 o                         
  13   7   0        214.15        230.89        33.88 o                         
  15   7   0       1916.43       1791.27        94.28 o                         
  17   7   0        129.23         80.94        46.07 o                         
   0   8   0       7573.08       8745.89       190.44 o                         
   2   8   0       1518.63       1351.52        47.09 o                         
   4   8   0          3.44        -14.92        23.96 o                         
   6   8   0       1287.68       1382.97        50.52 o                         
   8   8   0       2361.64       2507.71        70.75 o                         
  10   8   0       1873.20       1908.38        65.07 o                         
  12   8   0        566.71        631.01        45.47 o                         
  14   8   0        130.36        186.36        45.09 o                         
  16   8   0       1544.73       1558.86       145.59 o                         
   1   9   0       7201.18       7066.76       118.33 o                         
   3   9   0       2639.00       2504.26        64.98 o                         
   5   9   0       6352.73       6407.55       101.62 o                         
   7   9   0       5359.62       5553.37        95.14 o                         
   9   9   0       4473.66       4285.99        95.68 o                         
  11   9   0       4659.33       4721.31       106.72 o                         
  13   9   0        341.86        405.21        53.18 o                         
  15   9   0       4836.80       4704.70       170.22 o                         
  17   9   0        912.14        720.56        82.54 o                         
   0  10   0       5608.95       6026.43       156.83 o                         
   2  10   0        515.72        481.58        39.96 o                         
   4  10   0       1656.56       1517.40        59.40 o                         
   6  10   0       3093.01       3139.07        79.68 o                         
   8  10   0       1183.76       1265.60        50.20 o                         
  10  10   0          1.50        109.00        62.21 o                         
  12  10   0        372.52        352.86        52.77 o                         
  14  10   0         37.82         54.93        88.97 o                         
  16  10   0        454.66        450.10        71.63 o                         
   1  11   0       2296.56       2409.32        70.25 o                         
   3  11   0       1167.81       1372.38        56.81 o                         
   5  11   0       4921.71       4670.97       101.52 o                         
   7  11   0        968.64        764.29        66.96 o                         
   9  11   0       2387.31       2801.78       179.58 o                         
  11  11   0       1458.53       1402.84        79.20 o                         
  13  11   0        153.23        116.09        62.70 o                         
  15  11   0         51.79        -20.42        49.09 o                         
   0  12   0       4431.35       4361.42       139.31 o                         
   2  12   0       1845.48       1871.47        67.24 o                         
   4  12   0       1208.95       1350.84        59.75 o                         
   6  12   0       2015.61       2039.82        74.25 o                         
   8  12   0       4133.94       4519.74       177.65 o                         
  10  12   0       1890.77       1942.95       122.94 o                         
  12  12   0        912.93        926.44        75.05 o                         
  14  12   0        122.88        151.64        61.60 o                         
   1  13   0          6.36         -6.40        30.31 o                         
   3  13   0         21.50        -25.01        30.18 o                         
   5  13   0          1.18        -23.94        30.05 o                         
   7  13   0        619.45        628.53        61.92 o                         
   9  13   0        814.56        785.64        68.03 o                         
  11  13   0        222.78        209.38        52.24 o                         
  13  13   0         99.79         66.25        58.22 o                         
   0  14   0        151.72        136.20        50.09 o                         
   2  14   0        165.63        112.54        35.00 o                         
   4  14   0        428.16        564.09        48.23 o                         
   6  14   0         55.62        -16.33        42.28 o                         
   8  14   0         14.91        -27.40        40.53 o                         
  10  14   0        754.95        785.84       115.88 o                         
   1  15   0         56.25        122.88        43.42 o                         
   3  15   0          8.05        -56.69        56.69 o                         
   5  15   0        673.22        645.59        65.33 o                         
   7  15   0        148.11        180.11        61.38 o                         
   9  15   0        704.34        600.61        78.16 o                         
   0  16   0         40.94        139.54       100.57 o                         
   2  16   0        473.85        585.73        84.17 o                         
   4  16   0          0.36        -35.33        63.60 o                         
   6  16   0          3.25        118.56        95.68 o                         
   1  17   0        839.13        858.38        98.03 o                         
   3  17   0         99.00        135.06        77.31 o                         
 -19   1   1       2220.20       2112.41       113.40 o                         
 -17   1   1       2002.27       1931.29        70.32 o                         
 -15   1   1      11398.23      11068.46       144.25 o                         
 -13   1   1          6.82          2.15        17.81 o                         
 -11   1   1      11068.00      11144.23       134.23 o                         
  -9   1   1       2979.62       3025.46        44.16 o                         
  -7   1   1       3530.95       3643.18        40.44 o                         
  -5   1   1      22888.80      23211.00       174.17 o                         
  -3   1   1      28543.70      29085.18       222.84 o                         
  -1   1   1      26734.84      24519.69       294.38 o                         
   1   1   1      27069.46      28136.23       240.88 o                         
   3   1   1      40606.08      42951.67       369.64 o                         
   5   1   1       5285.42       5140.46        57.55 o                         
   7   1   1       7713.15       8103.16        92.12 o                         
   9   1   1       2473.89       2162.94        50.15 o                         
  11   1   1        401.32        337.91        24.80 o                         
  13   1   1       3350.71       3243.48        69.42 o                         
  15   1   1        615.76        683.18        40.08 o                         
  17   1   1       1620.91       1730.45        95.40 o                         
  19   1   1         47.03         43.29        96.08 o                         
 -20   2   1         78.98         32.31       124.18 o                         
 -18   2   1       1785.86       1794.84        88.83 o                         
 -16   2   1       2143.48       2205.89        77.80 o                         
 -14   2   1        607.62        594.89        32.38 o                         
 -12   2   1        788.64        910.29        34.72 o                         
 -10   2   1       6315.35       6422.36        94.39 o                         
  -8   2   1      19768.52      20559.42       202.60 o                         
  -6   2   1      39589.45      40751.23       316.50 o                         
  -4   2   1      48013.89      48514.42       371.52 o                         
  -2   2   1       4302.09       4117.60        38.40 o                         
   0   2   1      41419.32      40249.91       342.99 o                         
   2   2   1       2050.93       2065.50        27.45 o                         
   4   2   1       3665.82       4221.33        48.51 o                         
   6   2   1       7619.23       7700.68        82.04 o                         
   8   2   1       2943.28       2878.57        64.74 o                         
  10   2   1       3528.46       3530.93        78.58 o                         
  12   2   1       5110.23       5043.38        91.28 o                         
  14   2   1       1617.44       1622.02        57.28 o                         
  16   2   1       1884.82       1720.59        61.63 o                         
  18   2   1         79.33          3.76        48.47 o                         
 -19   3   1          6.88        -33.81        50.51 o                         
 -17   3   1         14.64         28.84        37.78 o                         
 -15   3   1        573.21        607.61        33.91 o                         
 -13   3   1        708.89        816.46        35.67 o                         
 -11   3   1        289.77        367.97        24.59 o                         
  -9   3   1       5785.23       6109.67       110.45 o                         
  -7   3   1       5552.81       5916.58        62.15 o                         
  -5   3   1       2559.28       2590.38        30.41 o                         
  -3   3   1      10598.47      10604.03        87.70 o                         
  -1   3   1       1528.76       1190.71        18.74 o                         
   1   3   1       3122.76       3350.43        44.31 o                         
   3   3   1      30333.53      32057.39       280.93 o                         
   5   3   1        154.61        188.89        14.53 o                         
   7   3   1        466.82        622.58        46.15 o                         
   9   3   1         38.85         14.42        21.36 o                         
  11   3   1        241.03        300.19        32.13 o                         
  13   3   1        830.04        786.44        61.44 o                         
  15   3   1        204.03        198.82        31.79 o                         
  17   3   1         50.71        -13.14        33.94 o                         
  19   3   1         65.75          8.33        50.86 o                         
 -20   4   1         28.67         65.69        44.15 o                         
 -18   4   1        256.71        296.16        49.52 o                         
 -16   4   1       1066.47        941.80        59.81 o                         
 -14   4   1         13.56         12.49        19.11 o                         
 -12   4   1       3000.25       3013.77        63.15 o                         
 -10   4   1       5547.19       5455.17        91.00 o                         
  -8   4   1       2436.50       2449.03        44.80 o                         
  -6   4   1         49.32         39.42        11.85 o                         
  -4   4   1       3691.58       3753.17        44.47 o                         
  -2   4   1       1756.90       1739.56        26.53 o                         
   0   4   1       5311.47       4970.00        54.63 o                         
   2   4   1       1413.09       1491.00        25.91 o                         
   4   4   1       3268.90       3081.57        41.76 o                         
   6   4   1       3388.28       3436.62        69.61 o                         
   8   4   1         31.35         21.16        22.21 o                         
  10   4   1        919.07       1031.09        47.23 o                         
  12   4   1        380.68        397.38        37.29 o                         
  14   4   1        419.36        467.49        42.76 o                         
  16   4   1        739.22        777.34        58.69 o                         
  18   4   1        389.02        356.10        54.36 o                         
 -19   5   1        173.39        153.45        48.29 o                         
 -17   5   1       1067.90       1067.85        73.12 o                         
 -15   5   1       1399.87       1300.41        62.48 o                         
 -13   5   1       3380.61       3525.55       132.78 o                         
 -11   5   1        339.90        291.65        37.76 o                         
  -9   5   1         35.82         51.14        19.99 o                         
  -7   5   1       3282.23       3855.91        65.55 o                         
  -5   5   1         51.22        113.97        13.25 o                         
  -3   5   1         23.75         31.02         9.93 o                         
  -1   5   1      12969.18      12725.93       113.26 o                         
   1   5   1        500.82        550.67        18.06 o                         
   3   5   1       2416.82       2178.50        35.02 o                         
   5   5   1        884.38        822.77        39.62 o                         
   7   5   1       6319.62       6656.08       111.96 o                         
   9   5   1        717.03        679.83        39.92 o                         
  11   5   1        524.60        535.67        39.73 o                         
  13   5   1       1081.33       1219.40        72.03 o                         
  15   5   1       2241.27       2401.04        81.12 o                         
  17   5   1        413.70        322.34        52.38 o                         
 -18   6   1         64.77        105.42        45.74 o                         
 -16   6   1         52.91         25.26        39.14 o                         
 -14   6   1        301.18        330.63        47.78 o                         
 -12   6   1        735.94        884.19        73.12 o                         
 -10   6   1         28.52         20.37        22.89 o                         
  -8   6   1        204.46        292.97        27.42 o                         
  -6   6   1        183.26        191.31        19.98 o                         
  -4   6   1       2465.29       2678.79        46.79 o                         
  -2   6   1        137.41         95.66        13.09 o                         
   0   6   1        290.88        286.30        16.49 o                         
   2   6   1       5557.28       6028.66        73.49 o                         
   4   6   1       4038.68       4347.10        81.85 o                         
   6   6   1         23.87         28.45        21.41 o                         
   8   6   1        636.50        603.28        37.80 o                         
  10   6   1         60.49         35.45        28.96 o                         
  12   6   1        813.23        827.59        49.41 o                         
  14   6   1         95.27        100.27        32.71 o                         
  16   6   1         17.51         51.19        59.37 o                         
  18   6   1        115.88         93.99        46.39 o                         
 -17   7   1       1429.95       1492.82        87.58 o                         
 -15   7   1         23.58         10.45        37.63 o                         
 -13   7   1        485.83        481.10        39.33 o                         
 -11   7   1       1276.69       1410.25        54.28 o                         
  -9   7   1       3584.63       3578.10       109.19 o                         
  -7   7   1       1574.43       1622.87        50.49 o                         
  -5   7   1          7.64         20.52        26.34 o                         
  -3   7   1       1901.21       1567.78        42.64 o                         
  -1   7   1       3470.29       3131.52        57.86 o                         
   1   7   1       7720.28       7228.10        93.11 o                         
   3   7   1        256.65        321.12        26.24 o                         
   5   7   1       4030.34       3902.81        79.79 o                         
   7   7   1       1345.03       1187.79        47.49 o                         
   9   7   1       3703.57       3578.12        83.55 o                         
  11   7   1       2266.78       2275.95        72.41 o                         
  13   7   1        287.86        247.34        37.29 o                         
  15   7   1       2175.59       1934.69        92.38 o                         
  17   7   1        621.76        577.71        90.94 o                         
 -18   8   1        166.87        128.43        49.66 o                         
 -16   8   1       1182.99       1160.89        78.34 o                         
 -14   8   1         53.57         21.54        38.00 o                         
 -12   8   1       2167.15       2158.93        69.16 o                         
 -10   8   1       2564.87       2677.18       126.47 o                         
  -8   8   1       3032.29       3065.93        64.40 o                         
  -6   8   1         16.56         -7.96        19.93 o                         
  -4   8   1       1506.00       1403.93        48.73 o                         
  -2   8   1       2012.65       1854.42        52.48 o                         
   0   8   1       5424.94       5226.72        92.78 o                         
   2   8   1         79.82         87.53        20.11 o                         
   4   8   1       2707.20       2597.59        64.58 o                         
   6   8   1       4753.63       4702.70       109.47 o                         
   8   8   1        604.66        677.82        53.44 o                         
  10   8   1       1366.13       1373.04        57.61 o                         
  12   8   1        385.81        359.83        39.90 o                         
  14   8   1       1274.02       1202.62        79.91 o                         
  16   8   1        795.82        728.41        80.52 o                         
 -17   9   1          9.20         19.37        44.42 o                         
 -15   9   1        133.12         70.14        51.92 o                         
 -13   9   1       3167.17       3069.79       106.19 o                         
 -11   9   1        178.04        179.87        26.21 o                         
  -9   9   1          5.30         -6.82        19.21 o                         
  -7   9   1        856.04        963.40        60.39 o                         
  -5   9   1       1536.91       1677.71        56.14 o                         
  -3   9   1        518.52        556.90        36.97 o                         
  -1   9   1        669.86        693.81        37.32 o                         
   1   9   1        462.97        436.60        38.01 o                         
   3   9   1        242.67        300.17        26.77 o                         
   5   9   1        305.68        293.41        31.74 o                         
   7   9   1        644.35        747.51        44.96 o                         
   9   9   1         22.80         61.18        31.09 o                         
  11   9   1        299.62        357.79        40.09 o                         
  13   9   1        327.27        197.43        49.57 o                         
  15   9   1          1.72         42.70        48.92 o                         
 -16  10   1       1328.71       1201.70        99.39 o                         
 -14  10   1        958.26        894.58        83.84 o                         
 -12  10   1       1715.02       1680.32        83.40 o                         
 -10  10   1       2054.15       2274.09        81.33 o                         
  -8  10   1       2297.29       2484.47       117.04 o                         
  -6  10   1       2162.55       2221.27        68.94 o                         
  -4  10   1        346.95        331.44        41.20 o                         
  -2  10   1       1286.61       1267.36        51.12 o                         
   0  10   1       6659.65       6897.31       124.11 o                         
   2  10   1       6993.13       7098.58       123.99 o                         
   4  10   1       4459.73       4659.74       100.96 o                         
   6  10   1       2361.88       2548.32        65.11 o                         
   8  10   1       6837.13       7016.81       132.02 o                         
  10  10   1       4384.82       4423.64       104.70 o                         
  12  10   1        561.46        658.57        71.97 o                         
  14  10   1        850.04        900.36        76.69 o                         
 -15  11   1        634.81        675.60       223.08 o                         
 -13  11   1        457.13        615.45       157.17 o                         
 -11  11   1       1223.92       1423.52        89.50 o                         
  -9  11   1       2020.77       2275.52        75.34 o                         
  -7  11   1       2207.23       2340.53        80.00 o                         
  -5  11   1        140.56        108.50        29.45 o                         
  -3  11   1       4079.62       3940.63        89.27 o                         
  -1  11   1       1405.57       1367.94        55.25 o                         
   1  11   1       9371.87       9413.69       155.39 o                         
   3  11   1       1119.02       1251.63        56.17 o                         
   5  11   1       3685.88       3921.07        93.77 o                         
   7  11   1       1492.71       1541.57        56.81 o                         
   9  11   1       4223.98       4383.80       105.79 o                         
  11  11   1       1318.14       1246.85        79.50 o                         
  13  11   1          4.24        -24.31        39.61 o                         
 -14  12   1          0.13         49.42        53.25 o                         
 -12  12   1        353.66        205.96        54.38 o                         
 -10  12   1          2.60         77.07        40.23 o                         
  -8  12   1       1179.26       1221.11        74.06 o                         
  -6  12   1          2.00         -6.78        26.79 o                         
  -4  12   1        339.85        317.65        37.67 o                         
  -2  12   1          0.78        -26.39        26.39 o                         
   0  12   1        452.74        381.98        38.85 o                         
   2  12   1       1106.08       1060.69        54.29 o                         
   4  12   1         56.92         24.28        28.99 o                         
   6  12   1          0.28        -23.40        28.79 o                         
   8  12   1        449.80        388.64        36.95 o                         
  10  12   1         19.17        -41.01        41.01 o                         
  12  12   1        607.04        549.30        64.98 o                         
 -13  13   1        944.36        765.43        88.97 o                         
 -11  13   1       1652.21       1505.11        89.43 o                         
  -9  13   1        383.18        537.68        60.75 o                         
  -7  13   1       1182.74       1443.15        81.59 o                         
  -5  13   1        733.97        846.64        60.33 o                         
  -3  13   1        727.37        869.50        52.48 o                         
  -1  13   1        162.30        197.48        35.68 o                         
   1  13   1       3480.56       3665.29        93.97 o                         
   3  13   1       1012.08       1031.76        56.23 o                         
   5  13   1       2861.45       2907.52       104.95 o                         
   7  13   1        285.50        318.35        42.06 o                         
   9  13   1       1074.60        983.47       119.80 o                         
  11  13   1        335.53        253.31        93.46 o                         
 -12  14   1        478.19        442.39        75.31 o                         
 -10  14   1        817.84        824.87       142.75 o                         
  -8  14   1       1078.19       1008.40        75.42 o                         
  -6  14   1        890.13        899.31        70.04 o                         
  -4  14   1          3.59         27.51        42.65 o                         
  -2  14   1        141.91        125.32        33.64 o                         
   0  14   1        893.60        852.85        53.11 o                         
   2  14   1         48.44         51.28        32.80 o                         
   4  14   1        339.13        445.86        45.33 o                         
   6  14   1         69.43         84.03        44.28 o                         
   8  14   1        877.78        901.64        86.42 o                         
  10  14   1       1097.97        919.00       101.41 o                         
  -9  15   1         28.87        -44.91        48.09 o                         
  -7  15   1          9.84        -15.94        42.50 o                         
  -5  15   1        378.89        403.19        55.95 o                         
  -3  15   1        134.07        100.91        46.32 o                         
  -1  15   1         13.10         -8.52        42.28 o                         
   1  15   1         25.33         59.56        45.77 o                         
   3  15   1         27.12         97.92        43.63 o                         
   5  15   1          9.58        -61.41        64.74 o                         
   7  15   1        146.75        304.93        76.94 o                         
   9  15   1         80.73        109.93        71.45 o                         
  -8  16   1        174.98         64.17        66.47 o                         
  -6  16   1        248.07        294.97        57.72 o                         
  -4  16   1        567.70        605.60        65.15 o                         
  -2  16   1        206.78        289.06        55.61 o                         
   0  16   1         93.40        264.42        75.29 o                         
   2  16   1        366.07        508.99       121.36 o                         
   4  16   1        330.91        418.46        80.49 o                         
   6  16   1        203.28        198.89        75.91 o                         
  -3  17   1          2.91        -24.48       138.96 o                         
  -1  17   1        535.07        613.45        92.27 o                         
   1  17   1        130.10         98.26        72.10 o                         
   3  17   1        121.29         65.28        72.92 o                         
 -20   0   2        527.77        384.00        96.08 o                         
 -18   0   2       1801.31       1922.50       204.12 o                         
 -16   0   2       5437.82       5138.70       154.99 o                         
 -14   0   2         78.14         76.73        27.33 o                         
 -12   0   2       6471.30       6676.78       128.73 o                         
 -10   0   2       7221.55       7261.53       113.19 o                         
  -8   0   2      18081.89      18295.22       211.71 o                         
  -6   0   2        694.51        690.40        20.28 o                         
  -4   0   2      43493.70      44403.54       866.54 o                         
  -2   0   2      53706.99      53310.08       908.86 o                         
   0   0   2      12602.59      11727.52       128.09 o                         
   2   0   2        244.25        270.71        16.84 o                         
   4   0   2        523.72        417.43        30.34 o                         
   6   0   2      24820.20      26881.48       346.07 o                         
   8   0   2       1291.23       1103.75        63.82 o                         
  10   0   2       8290.42       8116.25       151.02 o                         
  12   0   2        477.43        499.03        47.38 o                         
  14   0   2       1897.07       1885.92        74.00 o                         
  16   0   2       1228.31       1394.77        99.43 o                         
  18   0   2       1376.93       1185.45       139.91 o                         
 -21   1   2        172.75         93.53        77.55 o                         
 -19   1   2        426.29        414.56        45.63 o                         
 -17   1   2        176.18        160.44        33.69 o                         
 -15   1   2        465.27        487.08        29.59 o                         
 -13   1   2        373.73        381.31        25.42 o                         
 -11   1   2       2643.62       2656.00        45.98 o                         
  -9   1   2       2948.91       3117.66        41.72 o                         
  -7   1   2       1341.55       1319.48        27.22 o                         
  -5   1   2      18052.18      18216.58       213.96 o                         
  -3   1   2      28538.86      27001.39       344.86 o                         
  -1   1   2       3611.98       3330.98        46.05 o                         
   1   1   2         94.03        118.08         8.59 o                         
   3   1   2       2479.88       2647.95        34.37 o                         
   5   1   2        834.60        852.81        23.76 o                         
   7   1   2        171.02        238.15        26.02 o                         
   9   1   2       2997.72       2912.81        58.62 o                         
  11   1   2       1425.30       1361.24        54.29 o                         
  13   1   2        666.06        750.41        35.84 o                         
  15   1   2        535.78        602.87        42.19 o                         
  17   1   2         44.99         21.63        46.87 o                         
 -20   2   2          2.96        -26.44        38.19 o                         
 -18   2   2        987.57        913.59        54.78 o                         
 -16   2   2        223.44        192.13        33.83 o                         
 -14   2   2        168.91        245.25        23.42 o                         
 -12   2   2         71.76         61.04        17.51 o                         
 -10   2   2        111.61        118.36        15.10 o                         
  -8   2   2         78.40        114.56        11.23 o                         
  -6   2   2          5.57         -7.07         7.07 o                         
  -4   2   2       6299.82       6410.23        55.08 o                         
  -2   2   2       6490.65       6377.91        59.30 o                         
   0   2   2         10.46         11.74         6.34 o                         
   2   2   2       2628.10       2865.12        37.15 o                         
   4   2   2        479.30        491.83        17.78 o                         
   6   2   2       2021.68       2054.21        47.26 o                         
   8   2   2         32.40        -10.09        37.95 o                         
  10   2   2       1701.98       1760.25        62.37 o                         
  12   2   2        188.55        233.74        32.91 o                         
  14   2   2       2465.92       2388.39        68.25 o                         
  16   2   2        462.41        493.22        49.94 o                         
  18   2   2        826.99        710.12        81.05 o                         
 -19   3   2        636.34        588.60        67.87 o                         
 -17   3   2       1499.49       1473.78        69.29 o                         
 -15   3   2       1430.74       1452.08        55.56 o                         
 -13   3   2        362.86        372.66        25.65 o                         
 -11   3   2       6178.18       5996.63        83.67 o                         
  -9   3   2      17434.70      17509.96       165.71 o                         
  -7   3   2       7898.20       7662.38        73.59 o                         
  -5   3   2       7198.56       7005.05        65.11 o                         
  -3   3   2      22205.82      21581.50       189.02 o                         
  -1   3   2      36521.32      36735.66       315.42 o                         
   1   3   2         44.73         36.40         9.13 o                         
   3   3   2        361.25        329.17        15.03 o                         
   5   3   2       6528.88       6575.99        74.76 o                         
   7   3   2       4550.38       4563.38        85.75 o                         
   9   3   2       5339.18       5221.48        99.94 o                         
  11   3   2       1280.05       1457.50        59.96 o                         
  13   3   2       3055.10       3069.78        84.21 o                         
  15   3   2       1831.73       1768.03        64.60 o                         
  17   3   2         23.04         22.73        37.07 o                         
 -20   4   2        533.97        537.24        62.06 o                         
 -18   4   2         32.01         27.86        40.38 o                         
 -16   4   2       3538.41       3361.97        88.33 o                         
 -14   4   2        166.30        203.57        23.32 o                         
 -12   4   2       3184.15       3231.39        59.33 o                         
 -10   4   2       3744.94       3765.15        63.71 o                         
  -8   4   2      14739.35      15353.59       156.54 o                         
  -6   4   2       1322.71       1321.42        23.80 o                         
  -4   4   2        162.30        167.65        10.82 o                         
  -2   4   2      19002.45      18756.65       167.17 o                         
   0   4   2        108.05         98.02        10.70 o                         
   2   4   2       1129.23       1146.39        23.92 o                         
   4   4   2         72.57         70.46        13.20 o                         
   6   4   2       7994.66       8993.87       136.95 o                         
   8   4   2        663.35        681.47        41.40 o                         
  10   4   2       1137.12       1125.15        51.07 o                         
  12   4   2        247.78        250.65        35.48 o                         
  14   4   2        385.02        395.86        50.25 o                         
  16   4   2         25.51         10.21        34.53 o                         
  18   4   2         17.94        -15.49        62.73 o                         
 -19   5   2        248.05        195.26        48.19 o                         
 -17   5   2       1914.61       2055.50        94.30 o                         
 -15   5   2        691.51        614.55        38.94 o                         
 -13   5   2       3899.20       3783.88        67.91 o                         
 -11   5   2       2464.97       2404.26        53.59 o                         
  -9   5   2       2594.56       2439.81        52.73 o                         
  -7   5   2       4740.36       4558.46        59.21 o                         
  -5   5   2        594.77        746.52        19.75 o                         
  -3   5   2        317.55        353.85        13.78 o                         
  -1   5   2      11191.03      10792.85       103.63 o                         
   1   5   2        868.04        853.45        22.51 o                         
   3   5   2        194.74        286.19        20.19 o                         
   5   5   2       3208.35       3233.07        67.76 o                         
   7   5   2       1406.03       1513.82        51.68 o                         
   9   5   2          6.76          5.64        22.56 o                         
  11   5   2        171.22        181.44        31.88 o                         
  13   5   2        434.01        441.94        51.36 o                         
  15   5   2        174.20        116.98        49.98 o                         
  17   5   2        700.32        592.57        83.73 o                         
 -18   6   2       2094.76       2116.86       104.03 o                         
 -16   6   2       3074.99       3124.20       201.25 o                         
 -14   6   2        938.69        963.54        53.88 o                         
 -12   6   2       1717.65       1941.64        59.16 o                         
 -10   6   2       2809.84       2900.01        67.65 o                         
  -8   6   2       5208.33       5195.09        73.53 o                         
  -6   6   2       1643.25       1435.47        35.25 o                         
  -4   6   2       4143.55       3760.31        51.20 o                         
  -2   6   2      17399.51      17049.27       159.38 o                         
   0   6   2      19033.22      19161.64       177.64 o                         
   2   6   2        141.99        169.97        18.98 o                         
   4   6   2       7474.09       7308.67       116.39 o                         
   6   6   2       7021.62       6900.40       116.19 o                         
   8   6   2        238.15        214.20        28.94 o                         
  10   6   2        774.22        895.48        48.77 o                         
  12   6   2        868.73       1011.94        54.98 o                         
  14   6   2       1580.18       1532.17        87.91 o                         
  16   6   2        275.78        237.61        49.51 o                         
 -19   7   2        301.20        274.37        72.89 o                         
 -17   7   2         47.43        -16.98        39.49 o                         
 -15   7   2        161.66        121.11        86.09 o                         
 -13   7   2       3816.64       3706.46       105.09 o                         
 -11   7   2         45.85         40.28        22.38 o                         
  -9   7   2       5194.71       5303.70        85.09 o                         
  -7   7   2         37.80         21.20        17.57 o                         
  -5   7   2         23.78          5.60        18.76 o                         
  -3   7   2       1651.87       1709.65        42.05 o                         
  -1   7   2      10481.42      10431.17       122.98 o                         
   1   7   2        363.13        469.78        30.51 o                         
   3   7   2          3.15         30.75        19.98 o                         
   5   7   2       1293.20       1299.95        48.01 o                         
   7   7   2       3258.33       3263.28        77.28 o                         
   9   7   2       1942.13       1882.90        64.09 o                         
  11   7   2        216.64        180.35        33.12 o                         
  13   7   2       1032.81       1039.86        58.99 o                         
  15   7   2        378.61        378.34        56.41 o                         
  17   7   2          4.50         -5.72        51.05 o                         
 -18   8   2        632.51        580.22        64.95 o                         
 -16   8   2         81.53        175.93        48.71 o                         
 -14   8   2       2446.48       2638.27        95.97 o                         
 -12   8   2        615.83        581.15        39.08 o                         
 -10   8   2        541.04        521.05        36.62 o                         
  -8   8   2        102.33        114.99        24.27 o                         
  -6   8   2       5184.33       5281.19        95.28 o                         
  -4   8   2       4564.58       4482.12        84.06 o                         
  -2   8   2        115.05         80.66        21.57 o                         
   0   8   2      13561.29      14220.87       179.19 o                         
   2   8   2        608.93        583.90        34.77 o                         
   4   8   2       4621.28       4682.18        91.33 o                         
   6   8   2        570.48        571.92        38.38 o                         
   8   8   2        788.43        795.67        46.90 o                         
  10   8   2         69.53         42.56        28.12 o                         
  12   8   2         75.78         94.37        34.38 o                         
  14   8   2        791.52        980.22        72.21 o                         
  16   8   2        122.89        191.32        59.80 o                         
 -17   9   2        765.25        880.99        74.18 o                         
 -15   9   2         13.82          6.10        46.86 o                         
 -13   9   2       1081.40       1296.66       104.13 o                         
 -11   9   2       1717.75       1963.64        69.40 o                         
  -9   9   2        553.43        576.23        38.24 o                         
  -7   9   2       2573.78       2532.94        81.18 o                         
  -5   9   2        569.37        547.52        35.14 o                         
  -3   9   2        867.26        763.46        72.95 o                         
  -1   9   2       9037.58       8915.91       140.01 o                         
   1   9   2       1313.17       1265.09        42.68 o                         
   3   9   2       2848.40       2763.77        69.46 o                         
   5   9   2       7943.22       8004.52       136.73 o                         
   7   9   2       2899.69       3031.32       120.41 o                         
   9   9   2       2247.65       2487.40        76.66 o                         
  11   9   2        596.77        558.94        47.89 o                         
  13   9   2       2561.21       2601.33       106.35 o                         
  15   9   2       1472.72       1388.16        88.30 o                         
 -16  10   2        328.48        263.91        53.88 o                         
 -14  10   2        118.84        107.82        50.11 o                         
 -12  10   2          7.24         60.23        45.46 o                         
 -10  10   2          1.51        -33.14        33.14 o                         
  -8  10   2          1.44         27.05        30.92 o                         
  -6  10   2          3.41         -8.81        22.23 o                         
  -4  10   2         43.48         60.87        24.67 o                         
  -2  10   2       2101.29       2027.28        60.19 o                         
   0  10   2       1129.90       1189.08        49.11 o                         
   2  10   2        380.11        400.51        36.90 o                         
   4  10   2       1798.46       1685.52        60.63 o                         
   6  10   2       1740.77       1717.13        98.40 o                         
   8  10   2        230.35        313.32        67.53 o                         
  10  10   2        684.24        655.58        49.80 o                         
  12  10   2         70.52         95.88        43.13 o                         
  14  10   2       1320.30       1127.22        79.03 o                         
 -15  11   2         40.78         49.27        55.44 o                         
 -13  11   2       1039.47       1054.13       109.62 o                         
 -11  11   2         16.20        189.26        94.63 o                         
  -9  11   2       1336.03       1212.31        76.27 o                         
  -7  11   2       1438.14       1468.82        57.97 o                         
  -5  11   2         97.56         67.15        33.57 o                         
  -3  11   2        396.85        380.52        35.75 o                         
  -1  11   2        595.34        615.95        40.81 o                         
   1  11   2       1967.94       1984.40        65.14 o                         
   3  11   2        678.39        716.38        41.74 o                         
   5  11   2       1572.12       1922.37       200.82 o                         
   7  11   2        154.91        141.36        33.94 o                         
   9  11   2        614.30        664.73        64.13 o                         
  11  11   2        553.47        557.74        70.08 o                         
  13  11   2        645.61        524.32        68.74 o                         
 -14  12   2       1484.93       1618.05       112.64 o                         
 -12  12   2        823.41        791.10        84.24 o                         
 -10  12   2        848.86        931.14        67.62 o                         
  -8  12   2        124.17        278.17        95.79 o                         
  -6  12   2       2940.14       3141.66        83.69 o                         
  -4  12   2        102.57        104.17        30.10 o                         
  -2  12   2       2806.58       2893.81       116.45 o                         
   0  12   2       6755.17       6815.93       127.58 o                         
   2  12   2       1229.74       1291.32        58.11 o                         
   4  12   2       4522.25       4560.87       104.18 o                         
   6  12   2       3735.09       3704.76        85.25 o                         
   8  12   2       1067.50       1139.53        53.93 o                         
  10  12   2        667.07        656.66        64.09 o                         
  12  12   2         10.86        -26.30        66.76 o                         
 -13  13   2        782.00        727.21        86.04 o                         
 -11  13   2        972.13        819.31        84.99 o                         
  -9  13   2        339.38        249.94        50.33 o                         
  -7  13   2        388.38        357.92        52.01 o                         
  -5  13   2       1319.18       1250.84        72.34 o                         
  -3  13   2         93.19         62.29        29.60 o                         
  -1  13   2        526.98        455.54        41.20 o                         
   1  13   2          5.59         27.03        30.47 o                         
   3  13   2         92.09         97.93        34.15 o                         
   5  13   2        175.55        210.91        37.49 o                         
   7  13   2          3.74        -20.47        26.98 o                         
   9  13   2        115.13         -5.12        68.84 o                         
  11  13   2         14.48         74.15        73.03 o                         
 -12  14   2         85.82         78.92        62.22 o                         
 -10  14   2        685.22        701.41       149.05 o                         
  -8  14   2        401.84        392.77        56.64 o                         
  -6  14   2       1333.33       1365.10        81.39 o                         
  -4  14   2         15.84         45.81        42.11 o                         
  -2  14   2       2004.57       1895.75        87.93 o                         
   0  14   2        298.25        293.94        50.56 o                         
   2  14   2       2443.51       2636.22       163.41 o                         
   4  14   2        151.09        112.85        54.06 o                         
   6  14   2        712.76        706.51        65.11 o                         
   8  14   2       2072.64       1929.85       123.90 o                         
  10  14   2        557.77        540.17        88.08 o                         
  -9  15   2        154.90        179.78        64.09 o                         
  -7  15   2       1931.07       2243.08       105.38 o                         
  -5  15   2        172.25        152.12        63.37 o                         
  -3  15   2        655.05        674.68        70.41 o                         
  -1  15   2       1967.49       2067.13       114.58 o                         
   1  15   2        899.23        921.40        70.53 o                         
   3  15   2         99.26        108.47        63.07 o                         
   5  15   2        381.97        405.37        81.09 o                         
   7  15   2        247.43        294.18       158.53 o                         
  -8  16   2         10.45        -12.30        51.92 o                         
  -6  16   2         92.36         71.79        57.71 o                         
  -4  16   2        257.20        218.42        51.41 o                         
  -2  16   2        110.27         91.88        47.62 o                         
   0  16   2        885.47        870.02        71.57 o                         
   2  16   2        118.71        131.60        99.96 o                         
   4  16   2        110.97         92.59       108.22 o                         
   6  16   2        220.23        179.44        94.97 o                         
  -3  17   2        352.85        448.88       116.69 o                         
  -1  17   2         40.04         99.78        80.40 o                         
   1  17   2        480.48        371.68        84.67 o                         
 -21   1   3         44.38         36.15        41.49 o                         
 -19   1   3          5.66          3.49        35.23 o                         
 -17   1   3       1517.66       1726.26        74.56 o                         
 -15   1   3       1451.79       1405.34        42.11 o                         
 -13   1   3       3388.35       3503.84        59.74 o                         
 -11   1   3       4162.04       4202.01        54.43 o                         
  -9   1   3       1145.99       1119.79        22.10 o                         
  -7   1   3       3563.66       3973.12        40.38 o                         
  -5   1   3      20214.60      20702.83       615.55 o                         
  -3   1   3        151.70        130.49        22.46 o                         
  -1   1   3       1305.04       1432.52        34.19 o                         
   1   1   3        216.36        230.16         9.45 o                         
   3   1   3      12666.88      12993.80       121.99 o                         
   5   1   3      24259.29      25534.98       268.07 o                         
   7   1   3       2709.71       2543.21        62.56 o                         
   9   1   3       4481.88       4348.94       129.11 o                         
  11   1   3       2389.12       2469.90        73.30 o                         
  13   1   3        383.36        444.87        36.27 o                         
  15   1   3       3057.21       2915.68       172.96 o                         
  17   1   3        462.23        398.61        64.48 o                         
 -20   2   3       1674.79       1503.32        85.77 o                         
 -18   2   3        913.07        956.39        56.60 o                         
 -16   2   3        541.12        626.40        44.71 o                         
 -14   2   3         20.93         18.80        16.09 o                         
 -12   2   3       6990.45       6871.66        84.85 o                         
 -10   2   3       1327.28       1276.22        25.02 o                         
  -8   2   3         33.85          6.83         7.41 o                         
  -6   2   3        582.28        509.62        15.74 o                         
  -4   2   3          7.96          9.40        11.19 o                         
  -2   2   3      22922.15      23123.84       285.03 o                         
   0   2   3       3854.47       4057.05        38.30 o                         
   2   2   3        282.32        346.25        18.72 o                         
   4   2   3      17135.69      17788.79       165.40 o                         
   6   2   3       2926.59       2805.28        63.56 o                         
   8   2   3          6.78         31.42        21.68 o                         
  10   2   3       5273.06       4883.87       126.02 o                         
  12   2   3          9.56        -23.88        27.12 o                         
  14   2   3       3188.25       2840.35        75.35 o                         
  16   2   3       1148.45       1062.90        64.04 o                         
 -21   3   3         49.83         68.89        44.60 o                         
 -19   3   3         48.90         38.28        41.17 o                         
 -17   3   3          3.11        -25.13        25.13 o                         
 -15   3   3        295.03        235.36        27.64 o                         
 -13   3   3       3544.71       3670.35        62.35 o                         
 -11   3   3       1899.28       2008.42        36.53 o                         
  -9   3   3       1847.36       2083.00        33.66 o                         
  -7   3   3         57.30         46.42        10.06 o                         
  -5   3   3       3288.60       3434.82        39.60 o                         
  -3   3   3       8335.25       8774.75        87.01 o                         
  -1   3   3      41770.77      42821.11       366.48 o                         
   1   3   3       2853.65       3106.58        37.27 o                         
   3   3   3        974.88       1205.72        27.20 o                         
   5   3   3       2621.74       2768.36        54.86 o                         
   7   3   3       4536.69       4945.07        95.94 o                         
   9   3   3        242.97        260.38        31.82 o                         
  11   3   3       1707.73       1778.65        66.17 o                         
  13   3   3       1405.20       1371.36        64.03 o                         
  15   3   3       1520.68       1498.06        63.14 o                         
  17   3   3       1260.04       1209.29        99.12 o                         
 -20   4   3        946.88        934.39        73.69 o                         
 -18   4   3       1933.42       1988.95       108.68 o                         
 -16   4   3        864.85        913.75        69.51 o                         
 -14   4   3        447.54        452.04        27.00 o                         
 -12   4   3       3837.17       3914.72        64.16 o                         
 -10   4   3       3286.96       3093.74        45.59 o                         
  -8   4   3       2118.14       1837.18        31.59 o                         
  -6   4   3      20617.31      20313.20       180.84 o                         
  -4   4   3       1315.76       1118.29        23.00 o                         
  -2   4   3       7421.06       7067.71        73.75 o                         
   0   4   3       1942.82       1770.36        25.18 o                         
   2   4   3       3644.98       3617.53        49.48 o                         
   4   4   3       2106.96       2006.52        41.78 o                         
   6   4   3       3864.48       4019.46        80.82 o                         
   8   4   3       2182.73       2185.74        63.17 o                         
  10   4   3       6183.13       6179.08       118.36 o                         
  12   4   3        597.60        695.99        47.87 o                         
  14   4   3       2137.23       2096.85        80.04 o                         
  16   4   3       1958.11       1655.28        73.88 o                         
 -19   5   3       1209.29       1315.55        96.42 o                         
 -17   5   3       4258.67       4460.99       155.06 o                         
 -15   5   3        583.35        527.83        42.25 o                         
 -13   5   3       7653.20       7403.36       102.13 o                         
 -11   5   3      11620.76      11874.49       129.83 o                         
  -9   5   3       8651.19       8836.12       133.24 o                         
  -7   5   3       5917.08       5804.02        74.20 o                         
  -5   5   3      10530.49      10128.62       105.18 o                         
  -3   5   3       6693.42       6409.29        70.93 o                         
  -1   5   3       6360.49       6191.33        64.92 o                         
   1   5   3       7014.56       6775.88        72.32 o                         
   3   5   3       4763.95       4832.92        69.27 o                         
   5   5   3       8352.73       8731.98       135.45 o                         
   7   5   3        823.19        759.70        63.27 o                         
   9   5   3       3374.06       3312.32        94.21 o                         
  11   5   3        457.25        476.62        41.45 o                         
  13   5   3         21.32        -12.52        31.22 o                         
  15   5   3        229.88        204.04        52.35 o                         
  17   5   3          5.44        -10.14        42.66 o                         
 -20   6   3         22.12         29.27        51.26 o                         
 -18   6   3        511.58        511.41        59.13 o                         
 -16   6   3        143.86        148.98        41.81 o                         
 -14   6   3        431.78        432.24        38.90 o                         
 -12   6   3         70.59         62.60        16.69 o                         
 -10   6   3        333.01        284.17        22.59 o                         
  -8   6   3         49.96         39.49        15.59 o                         
  -6   6   3         45.32         37.55        11.38 o                         
  -4   6   3         55.81         59.38        11.10 o                         
  -2   6   3        653.35        690.01        23.12 o                         
   0   6   3       2134.21       2214.84        37.38 o                         
   2   6   3        305.52        376.20        23.53 o                         
   4   6   3       4241.46       4679.02        87.15 o                         
   6   6   3         25.64         48.67        22.44 o                         
   8   6   3          1.41          7.21        24.30 o                         
  10   6   3        894.05        862.88        66.76 o                         
  12   6   3        118.32         91.12        36.44 o                         
  14   6   3         77.56         16.99        32.34 o                         
  16   6   3         26.76         13.32        40.31 o                         
 -19   7   3       2202.25       2119.06       132.56 o                         
 -17   7   3       3346.91       3467.27       121.53 o                         
 -15   7   3       2633.15       2697.70       119.47 o                         
 -13   7   3        706.02        762.95        69.17 o                         
 -11   7   3       7995.03       8264.31       155.45 o                         
  -9   7   3        322.49        284.13        25.69 o                         
  -7   7   3       5045.33       4930.96        77.26 o                         
  -5   7   3       2054.81       2081.26        45.42 o                         
  -3   7   3       1222.39       1153.78        34.78 o                         
  -1   7   3      28043.33      28367.16       324.06 o                         
   1   7   3       3519.62       3459.19        61.91 o                         
   3   7   3       1370.89       1360.24        47.37 o                         
   5   7   3        289.11        305.60        30.26 o                         
   7   7   3       1757.11       1789.53        60.54 o                         
   9   7   3       1754.22       1739.90        64.79 o                         
  11   7   3          6.72         22.62        29.61 o                         
  13   7   3       1044.54       1036.20        72.83 o                         
  15   7   3        617.70        543.66        60.56 o                         
 -18   8   3        231.14        276.79        55.13 o                         
 -16   8   3         15.02          1.83        40.16 o                         
 -14   8   3         69.98         95.34        77.79 o                         
 -12   8   3       1330.91       1321.63        66.23 o                         
 -10   8   3       2457.45       2418.34        68.97 o                         
  -8   8   3       1181.18       1187.20        43.25 o                         
  -6   8   3       9061.73       8562.10       118.43 o                         
  -4   8   3       1826.68       1790.25        44.70 o                         
  -2   8   3       6934.71       6875.05        91.29 o                         
   0   8   3       1537.56       1466.64        47.96 o                         
   2   8   3       2727.53       2637.84        63.88 o                         
   4   8   3       1603.64       1569.90        57.92 o                         
   6   8   3       4025.50       4208.46        90.96 o                         
   8   8   3       1719.61       1765.68        76.74 o                         
  10   8   3       4622.42       4494.75       104.84 o                         
  12   8   3        686.20        816.53        55.02 o                         
  14   8   3       1267.85        953.53       105.72 o                         
 -17   9   3         50.05         31.77        63.51 o                         
 -15   9   3        231.20        146.04        44.89 o                         
 -13   9   3          0.10         -7.94        36.62 o                         
 -11   9   3         50.04         67.49        34.25 o                         
  -9   9   3        428.97        395.83        32.07 o                         
  -7   9   3       1406.22       1385.06        49.05 o                         
  -5   9   3         54.93         46.71        21.08 o                         
  -3   9   3        723.17        789.00        38.66 o                         
  -1   9   3         20.02         16.63        17.88 o                         
   1   9   3        343.06        320.23        42.67 o                         
   3   9   3         66.66         75.41        24.29 o                         
   5   9   3         19.54         27.24        24.27 o                         
   7   9   3        176.14        189.59        34.05 o                         
   9   9   3         16.90         13.05        28.77 o                         
  11   9   3        255.50        279.29        38.84 o                         
  13   9   3        122.86         89.17        39.96 o                         
  15   9   3          3.16        -46.07        59.93 o                         
 -16  10   3        164.58        166.20        63.65 o                         
 -14  10   3         44.41         74.04        49.29 o                         
 -12  10   3        561.28        639.48        61.88 o                         
 -10  10   3       2169.47       2177.33        83.64 o                         
  -8  10   3         63.94         81.76        23.83 o                         
  -6  10   3       3145.66       3049.87        73.00 o                         
  -4  10   3       2351.57       2312.38        63.16 o                         
  -2  10   3       5724.19       5699.78       104.90 o                         
   0  10   3       7349.71       7443.84       113.79 o                         
   2  10   3        555.37        604.47        70.25 o                         
   4  10   3        298.60        298.93        46.72 o                         
   6  10   3       3136.31       3355.66        86.65 o                         
   8  10   3        304.73        416.69        41.23 o                         
  10  10   3        256.83        291.65        49.88 o                         
  12  10   3        787.02        745.70        60.54 o                         
  14  10   3       1160.42        889.29        99.60 o                         
 -15  11   3         10.44        -56.52        56.52 o                         
 -13  11   3         11.51         34.43        46.40 o                         
 -11  11   3       2822.86       2876.93       100.24 o                         
  -9  11   3         29.50         -7.39        44.06 o                         
  -7  11   3        467.23        472.69        40.14 o                         
  -5  11   3       1922.81       1922.45        80.58 o                         
  -3  11   3          4.26         -6.40        22.23 o                         
  -1  11   3       6232.92       6247.22       165.78 o                         
   1  11   3        105.75        126.03        25.00 o                         
   3  11   3       1440.97       1669.68       113.68 o                         
   5  11   3        145.79        176.81        41.13 o                         
   7  11   3       1131.76       1201.46       116.78 o                         
   9  11   3        211.33        325.85        41.91 o                         
  11  11   3         59.17         76.58        46.87 o                         
  13  11   3        414.32        405.09        83.58 o                         
 -14  12   3        375.09        448.63        77.44 o                         
 -12  12   3         22.28         92.89        50.40 o                         
 -10  12   3          0.20        -32.63        37.48 o                         
  -8  12   3         90.22         98.59        40.96 o                         
  -6  12   3        212.20        178.47        51.78 o                         
  -4  12   3        240.00        255.31        33.19 o                         
  -2  12   3         39.55          5.67        23.94 o                         
   0  12   3       2709.53       2611.05       111.56 o                         
   2  12   3        553.79        546.32        42.14 o                         
   4  12   3        831.10        888.48        46.72 o                         
   6  12   3        111.71        217.54        36.61 o                         
   8  12   3        130.85         78.22        73.51 o                         
  10  12   3         28.73         98.40        49.23 o                         
  12  12   3         10.20         48.17        71.19 o                         
 -13  13   3        336.72        379.38       130.37 o                         
 -11  13   3        440.02        531.79       122.68 o                         
  -9  13   3        253.02        300.41        50.24 o                         
  -7  13   3       1747.24       1625.73        83.62 o                         
  -5  13   3       1347.13       1419.70        76.67 o                         
  -3  13   3        485.83        460.77        52.46 o                         
  -1  13   3       2743.81       2841.57        99.91 o                         
   1  13   3        210.48        250.30        55.59 o                         
   3  13   3        406.63        364.18        51.66 o                         
   5  13   3       2243.90       2386.86        84.14 o                         
   7  13   3       1202.87       1285.21        67.79 o                         
   9  13   3        343.50        337.41        80.90 o                         
  11  13   3       1446.26       1704.66       125.11 o                         
 -12  14   3        542.36        599.81        82.17 o                         
 -10  14   3        621.31        559.57        75.36 o                         
  -8  14   3         41.36         25.99        53.06 o                         
  -6  14   3        612.60        611.74        61.20 o                         
  -4  14   3        666.35        667.45        61.10 o                         
  -2  14   3       2564.34       2470.61       100.03 o                         
   0  14   3       1275.37       1281.02        75.80 o                         
   2  14   3          4.55        -39.22        39.22 o                         
   4  14   3         52.72         -1.52        42.08 o                         
   6  14   3        260.70        353.76        82.58 o                         
   8  14   3          6.16        135.65        74.30 o                         
 -11  15   3        376.67        464.65        87.45 o                         
  -9  15   3        400.82        445.84        72.92 o                         
  -7  15   3        799.97        798.67       192.86 o                         
  -5  15   3          7.21         36.12        57.97 o                         
  -3  15   3         74.27          0.90        45.23 o                         
  -1  15   3          1.33          8.54        43.38 o                         
   1  15   3        219.17        163.20        50.94 o                         
   3  15   3         14.40        -13.46        52.20 o                         
   5  15   3        143.29        162.81        51.50 o                         
   7  15   3         11.31        -31.20        68.61 o                         
  -8  16   3       1075.67       1062.02       186.81 o                         
  -6  16   3       1178.36       1114.60        98.07 o                         
  -4  16   3        213.59        186.77       107.86 o                         
  -2  16   3        870.93        729.31        72.36 o                         
   0  16   3       1564.78       1314.12        84.29 o                         
   2  16   3        283.06        384.09        79.14 o                         
   4  16   3        886.00       1005.53       104.29 o                         
  -3  17   3        182.46        304.60       203.90 o                         
  -1  17   3        688.64        650.54        86.91 o                         
 -20   0   4        483.67        600.71       113.26 o                         
 -18   0   4        641.28        590.53        67.82 o                         
 -16   0   4        152.37        174.89        46.31 o                         
 -14   0   4        261.76        247.49        46.89 o                         
 -12   0   4        366.23        361.22        17.75 o                         
 -10   0   4       7090.65       6649.54       119.88 o                         
  -8   0   4         96.03         23.64        14.94 o                         
  -6   0   4       7182.10       8416.81       250.77 o                         
  -4   0   4       2927.92       2956.00       113.82 o                         
  -2   0   4      29331.44      29749.73       740.45 o                         
   0   0   4       8979.62       9522.46       143.47 o                         
   2   0   4       4902.35       5151.94        78.02 o                         
   4   0   4      15249.35      15624.01       264.47 o                         
   6   0   4       5718.84       5515.61       136.56 o                         
   8   0   4       5257.80       5053.47       137.53 o                         
  10   0   4       1582.83       1543.37        85.74 o                         
  12   0   4        353.61        497.05       107.74 o                         
  14   0   4        366.95        323.07        58.43 o                         
  16   0   4        191.74        158.32        92.30 o                         
 -21   1   4          2.14        -17.07        32.90 o                         
 -19   1   4         57.67         38.15        32.42 o                         
 -17   1   4       1207.48       1219.86        59.88 o                         
 -15   1   4        442.34        402.31        36.53 o                         
 -13   1   4       2308.92       2216.30        40.69 o                         
 -11   1   4       1730.27       1720.67        29.39 o                         
  -9   1   4         41.21          6.14        12.06 o                         
  -7   1   4       2465.97       2743.15        39.96 o                         
  -5   1   4        248.94        289.73        38.14 o                         
  -3   1   4        925.76        892.12        45.09 o                         
  -1   1   4       4616.56       4690.71        73.87 o                         
   1   1   4         21.50         14.90         7.24 o                         
   3   1   4         44.07         45.41        11.82 o                         
   5   1   4        176.78        177.45        18.76 o                         
   7   1   4         27.03         23.96        25.96 o                         
   9   1   4        129.28        138.66        28.43 o                         
  11   1   4         49.48         42.87        44.61 o                         
  13   1   4        327.69        309.96        33.18 o                         
  15   1   4         29.96         32.58        34.56 o                         
  17   1   4        853.55        550.61       133.06 o                         
 -20   2   4        299.66        300.62        44.30 o                         
 -18   2   4         16.13        -27.09        29.21 o                         
 -16   2   4        260.77        301.27        35.94 o                         
 -14   2   4        298.12        314.44        19.52 o                         
 -12   2   4       1775.85       1753.59        51.35 o                         
 -10   2   4         64.22         41.78        10.37 o                         
  -8   2   4        920.52        845.25        24.92 o                         
  -6   2   4        538.53        463.93        19.15 o                         
  -4   2   4       5091.04       4762.80        97.29 o                         
  -2   2   4       2016.21       1909.38        40.29 o                         
   0   2   4        771.00        712.94        17.90 o                         
   2   2   4       9026.68       9842.54        95.29 o                         
   4   2   4       9763.57      10208.49       119.79 o                         
   6   2   4       1744.06       1838.01        54.54 o                         
   8   2   4       1678.87       1601.40        56.22 o                         
  10   2   4        944.44       1026.17        52.36 o                         
  12   2   4       1566.27       1518.43        65.82 o                         
  14   2   4        363.98        312.41        35.82 o                         
  16   2   4        333.66        300.70        44.50 o                         
 -21   3   4        811.22        800.87        70.77 o                         
 -19   3   4        677.43        713.09        51.95 o                         
 -17   3   4       4014.67       4140.82       100.94 o                         
 -15   3   4         33.04         43.39        26.90 o                         
 -13   3   4       6042.11       5939.28        85.86 o                         
 -11   3   4       5446.62       5586.35        71.80 o                         
  -9   3   4       2444.65       2009.70        38.16 o                         
  -7   3   4        681.50        548.32        15.52 o                         
  -5   3   4      12202.92      11923.56       126.98 o                         
  -3   3   4       4872.03       4425.52        78.32 o                         
  -1   3   4      21489.67      21453.95       201.60 o                         
   1   3   4       3402.37       3390.17        43.18 o                         
   3   3   4       4289.80       4233.71        55.62 o                         
   5   3   4       7685.30       7946.30       124.46 o                         
   7   3   4       2123.33       2028.41        59.96 o                         
   9   3   4        847.80        850.96        47.08 o                         
  11   3   4       1353.84       1448.51        63.65 o                         
  13   3   4       3638.92       3477.97        95.77 o                         
  15   3   4       1600.24       1590.34        74.93 o                         
 -20   4   4        348.92        368.97        54.50 o                         
 -18   4   4       1115.91       1134.31        62.37 o                         
 -16   4   4         73.25         40.72        35.11 o                         
 -14   4   4       1734.53       1791.51        51.87 o                         
 -12   4   4        710.62        753.13        36.25 o                         
 -10   4   4       6878.92       6835.76        82.88 o                         
  -8   4   4         39.22         80.81        11.77 o                         
  -6   4   4        711.42        708.94        21.00 o                         
  -4   4   4       2097.37       2236.81        32.10 o                         
  -2   4   4      14588.20      14380.99       147.05 o                         
   0   4   4       9032.08       9378.87        90.63 o                         
   2   4   4         44.46         67.25        13.19 o                         
   4   4   4       5630.65       5815.28        86.82 o                         
   6   4   4       1760.03       1725.61        53.58 o                         
   8   4   4        642.90        690.53        41.23 o                         
  10   4   4       1663.37       1609.39        63.18 o                         
  12   4   4        273.83        225.14        36.74 o                         
  14   4   4         75.60         33.93        32.77 o                         
  16   4   4         72.31         61.16        54.60 o                         
 -19   5   4        162.34        162.71        46.39 o                         
 -17   5   4        104.72        148.35        35.20 o                         
 -15   5   4        300.09        280.08        41.62 o                         
 -13   5   4        191.62        172.41        24.99 o                         
 -11   5   4        392.76        363.30        24.47 o                         
  -9   5   4       1755.48       1684.29        39.08 o                         
  -7   5   4       2712.28       2581.16        52.41 o                         
  -5   5   4       8371.29       8292.98        84.28 o                         
  -3   5   4       7888.22       7966.06        89.41 o                         
  -1   5   4       1296.91       1234.34        24.60 o                         
   1   5   4        662.70        623.18        21.46 o                         
   3   5   4       2333.95       2304.95        49.24 o                         
   5   5   4       4499.36       4588.27       100.86 o                         
   7   5   4       2409.62       2358.70        66.51 o                         
   9   5   4       2149.39       2000.56        68.04 o                         
  11   5   4       3969.27       4184.94       132.88 o                         
  13   5   4       1330.67       1333.49        66.73 o                         
  15   5   4       1420.84       1340.14        82.75 o                         
 -20   6   4       1150.02       1218.80        84.19 o                         
 -18   6   4       1326.57       1191.37        76.95 o                         
 -16   6   4       3110.09       3139.50       107.32 o                         
 -14   6   4       4316.83       4453.34       118.55 o                         
 -12   6   4       9246.56       9510.08       154.06 o                         
 -10   6   4       5365.86       5227.40        85.85 o                         
  -8   6   4       1530.84       1386.81        38.86 o                         
  -6   6   4      13355.79      13324.25       163.29 o                         
  -4   6   4       6340.20       5983.05        77.09 o                         
  -2   6   4      12593.26      12599.32       139.57 o                         
   0   6   4        569.39        550.05        21.11 o                         
   2   6   4      19267.64      19512.86       232.20 o                         
   4   6   4      18649.02      18607.91       254.01 o                         
   6   6   4       7785.76       7699.85       130.35 o                         
   8   6   4        438.75        466.84        52.59 o                         
  10   6   4       4319.11       4422.58       102.87 o                         
  12   6   4       1591.97       1606.69        70.92 o                         
  14   6   4       1238.69       1277.96       112.08 o                         
 -19   7   4        655.81        517.22        63.04 o                         
 -17   7   4       1913.27       1917.13        94.84 o                         
 -15   7   4         27.66         44.27        38.80 o                         
 -13   7   4       4557.14       4689.37       102.53 o                         
 -11   7   4       2173.69       2160.09        62.32 o                         
  -9   7   4       1295.90       1198.17        49.94 o                         
  -7   7   4       2359.01       2400.68        39.05 o                         
  -5   7   4       5633.02       5562.16        62.29 o                         
  -3   7   4       1095.52       1043.72        36.81 o                         
  -1   7   4       1715.67       1704.82        55.07 o                         
   1   7   4       1080.08       1024.81        41.32 o                         
   3   7   4         33.36         28.90        20.00 o                         
   5   7   4        119.77        173.29        26.94 o                         
   7   7   4          4.09         25.01        25.12 o                         
   9   7   4         25.41         30.46        27.17 o                         
  11   7   4          5.69         -4.84        30.60 o                         
  13   7   4        861.18        873.78        58.20 o                         
  15   7   4        264.69        318.54        73.04 o                         
 -18   8   4        339.88        363.75        57.85 o                         
 -16   8   4       1880.59       1719.25        88.37 o                         
 -14   8   4        138.46        135.20        42.34 o                         
 -12   8   4        335.85        360.42        57.26 o                         
 -10   8   4       1878.87       1728.19        47.91 o                         
  -8   8   4       1040.14       1009.72        40.13 o                         
  -6   8   4        535.32        481.64        24.61 o                         
  -4   8   4       1856.30       1812.75        39.05 o                         
  -2   8   4       2905.70       2936.33        60.21 o                         
   0   8   4        461.80        613.77        33.55 o                         
   2   8   4          3.31         -7.35        19.85 o                         
   4   8   4         32.61         27.72        23.00 o                         
   6   8   4       2561.50       2517.52        85.03 o                         
   8   8   4        135.54        151.95        33.44 o                         
  10   8   4         95.52         97.99        40.24 o                         
  12   8   4        956.07        857.22        58.43 o                         
  14   8   4        507.94        544.48        80.74 o                         
 -17   9   4       1165.34       1114.14        80.18 o                         
 -15   9   4        186.74        188.71        46.25 o                         
 -13   9   4        105.08         73.31        75.45 o                         
 -11   9   4       2019.58       1847.45        75.28 o                         
  -9   9   4       3276.57       3137.67        68.25 o                         
  -7   9   4        886.48       1017.71        53.62 o                         
  -5   9   4       5583.28       5608.06        97.92 o                         
  -3   9   4       7418.92       7435.28       120.03 o                         
  -1   9   4        812.10        903.59        39.73 o                         
   1   9   4        111.08        101.00        23.89 o                         
   3   9   4        297.39        302.07        31.50 o                         
   5   9   4        911.94        918.76        47.41 o                         
   7   9   4         51.21         79.64        28.68 o                         
   9   9   4         92.21         65.22        31.28 o                         
  11   9   4        730.45        796.10        66.89 o                         
  13   9   4        619.69        619.51        66.13 o                         
 -18  10   4        127.05        189.11        53.11 o                         
 -16  10   4        189.49        200.83        51.97 o                         
 -14  10   4         45.80         68.30        42.91 o                         
 -12  10   4        775.76        806.19        73.82 o                         
 -10  10   4         49.57         65.35        34.59 o                         
  -8  10   4          2.32        -37.64        37.64 o                         
  -6  10   4        196.84        169.01        32.54 o                         
  -4  10   4          1.29          1.94        20.83 o                         
  -2  10   4        409.81        460.18        30.30 o                         
   0  10   4       1619.52       1504.30        53.42 o                         
   2  10   4       1849.71       1940.16       116.20 o                         
   4  10   4       2589.08       2480.19        80.93 o                         
   6  10   4        287.39        297.80        34.72 o                         
   8  10   4          1.08         30.03        29.08 o                         
  10  10   4          0.83        -55.53        73.80 o                         
  12  10   4        128.31        112.71        47.74 o                         
 -17  11   4        263.38        300.53        64.71 o                         
 -15  11   4        944.35        903.11        75.81 o                         
 -13  11   4         72.25         10.31        69.74 o                         
 -11  11   4        596.55        711.82       115.18 o                         
  -9  11   4       1659.17       1639.32       116.01 o                         
  -7  11   4         69.05         59.52        35.41 o                         
  -5  11   4         72.29         50.07        24.37 o                         
  -3  11   4       1579.78       1565.78        54.81 o                         
  -1  11   4       1405.40       1413.98        48.69 o                         
   1  11   4         35.11         29.26        21.85 o                         
   3  11   4       1099.91       1113.95        52.20 o                         
   5  11   4        652.75        696.20        46.65 o                         
   7  11   4        375.30        498.42        55.85 o                         
   9  11   4         22.26        -23.61        53.64 o                         
  11  11   4        151.95        162.84        51.54 o                         
 -16  12   4        944.34        866.86        79.98 o                         
 -14  12   4        238.14        178.10        53.31 o                         
 -12  12   4        631.66        608.07        75.22 o                         
 -10  12   4       1493.65       1472.86        98.01 o                         
  -8  12   4       1638.48       1842.32       103.61 o                         
  -6  12   4         50.13         39.78        52.81 o                         
  -4  12   4       1593.83       1686.37        77.66 o                         
  -2  12   4       2853.60       2842.07        94.76 o                         
   0  12   4        278.15        237.30        44.49 o                         
   2  12   4        144.50        153.74        34.18 o                         
   4  12   4        207.70        201.89        44.71 o                         
   6  12   4       1348.54       1422.09       110.51 o                         
   8  12   4        293.11        296.76        61.74 o                         
  10  12   4         74.74        132.65        63.36 o                         
 -13  13   4        522.86        359.87        70.82 o                         
 -11  13   4         33.85        143.39        54.67 o                         
  -9  13   4          5.07        -33.88        46.10 o                         
  -7  13   4        128.81         88.07        42.73 o                         
  -5  13   4        466.32        432.99        52.03 o                         
  -3  13   4       1261.41       1231.91        79.18 o                         
  -1  13   4         14.28        -12.73        37.48 o                         
   1  13   4        143.37        150.79        42.78 o                         
   3  13   4          9.11        -19.39        30.82 o                         
   5  13   4        262.37        317.63        43.47 o                         
   7  13   4         26.20         11.91        42.63 o                         
   9  13   4         68.82         46.61        45.06 o                         
 -12  14   4        314.90        381.63       149.97 o                         
 -10  14   4        426.73        403.55       107.03 o                         
  -8  14   4        973.89        924.68        87.87 o                         
  -6  14   4        757.68        839.59        95.20 o                         
  -4  14   4       1791.59       1844.89        88.05 o                         
  -2  14   4         30.16         69.45        45.79 o                         
   0  14   4       1838.19       1680.43        86.04 o                         
   2  14   4        100.88          1.23        77.56 o                         
   4  14   4        155.29        139.85        38.37 o                         
   6  14   4          6.80          1.45        35.25 o                         
   8  14   4        466.84        513.01        96.68 o                         
 -11  15   4        828.61        727.49        87.25 o                         
  -9  15   4       1132.79        952.51        91.34 o                         
  -7  15   4        437.21        256.24       101.85 o                         
  -5  15   4       1019.05        961.62        88.83 o                         
  -3  15   4       2236.07       2572.48       129.87 o                         
  -1  15   4       3981.97       3883.75       159.31 o                         
   1  15   4        326.64        368.09        58.41 o                         
   3  15   4       2884.01       3023.37       116.58 o                         
   5  15   4       3213.54       3184.98       481.48 o                         
  -8  16   4        153.20        128.85        68.91 o                         
  -6  16   4        169.95        138.15       130.87 o                         
  -4  16   4        378.66        326.57        69.26 o                         
  -2  16   4       1341.91       1311.46       103.57 o                         
   0  16   4        138.40         52.03        57.30 o                         
   2  16   4         24.43         93.33        57.00 o                         
 -21   1   5        276.00        329.06        44.94 o                         
 -19   1   5        772.35        763.31        60.66 o                         
 -17   1   5        649.70        707.70        48.32 o                         
 -15   1   5        256.05        218.98        30.88 o                         
 -13   1   5       2548.32       2430.23        50.39 o                         
 -11   1   5       1224.01       1224.98        32.89 o                         
  -9   1   5       9322.68      10753.02       120.44 o                         
  -7   1   5       7877.62       8152.60       449.48 o                         
  -5   1   5        644.20        485.53        40.23 o                         
  -3   1   5       2425.80       2402.85        73.54 o                         
  -1   1   5        533.38        489.26        15.66 o                         
   1   1   5        393.25        355.31        13.09 o                         
   3   1   5        134.22        120.57        12.93 o                         
   5   1   5        515.33        414.39        29.83 o                         
   7   1   5        565.77        570.40        36.99 o                         
   9   1   5        317.46        329.66        35.71 o                         
  11   1   5          9.11         41.85        29.67 o                         
  13   1   5       3067.16       2807.19        99.44 o                         
  15   1   5        198.79        356.77        69.55 o                         
 -20   2   5        301.16        420.92        51.05 o                         
 -18   2   5        609.63        707.15        50.09 o                         
 -16   2   5         24.29         38.46        27.67 o                         
 -14   2   5       2323.86       2145.77        55.85 o                         
 -12   2   5        651.16        695.48        28.73 o                         
 -10   2   5        251.13        176.74        16.56 o                         
  -8   2   5       3951.43       3628.03        48.73 o                         
  -6   2   5       8829.91       8306.14       194.41 o                         
  -4   2   5       1654.96       1564.42       140.16 o                         
  -2   2   5      19511.77      20335.95       293.53 o                         
   0   2   5       7352.57       7228.32       116.48 o                         
   2   2   5       6402.25       6984.29        72.38 o                         
   4   2   5       2236.62       2234.38        43.75 o                         
   6   2   5       1135.21       1103.98        45.04 o                         
   8   2   5        857.17        950.52        47.20 o                         
  10   2   5        783.48        711.20        58.17 o                         
  12   2   5        720.00        736.84        51.01 o                         
  14   2   5        909.97        881.85        58.93 o                         
  16   2   5        960.64        987.35        93.09 o                         
 -21   3   5         18.00          5.51        47.93 o                         
 -19   3   5          4.78          8.57        32.36 o                         
 -17   3   5         53.54         61.38        30.71 o                         
 -15   3   5        148.46        136.27        29.01 o                         
 -13   3   5        208.40        231.58        21.94 o                         
 -11   3   5        711.38        705.02        32.24 o                         
  -9   3   5       4491.21       4756.37        64.89 o                         
  -7   3   5        466.59        431.11        15.16 o                         
  -5   3   5       2620.80       2689.00        51.76 o                         
  -3   3   5       4948.51       4847.75        85.42 o                         
  -1   3   5        177.63        242.44        12.13 o                         
   1   3   5        200.38        265.88        12.65 o                         
   3   3   5          6.48         15.18        14.54 o                         
   5   3   5       1603.54       1755.30        51.75 o                         
   7   3   5        359.01        408.55        37.98 o                         
   9   3   5        353.32        418.23        38.50 o                         
  11   3   5        348.83        374.34        40.62 o                         
  13   3   5       1218.55       1120.45        62.19 o                         
  15   3   5         63.29         70.83        55.22 o                         
 -20   4   5       2093.26       1887.74        86.09 o                         
 -18   4   5       1180.61       1193.49        62.55 o                         
 -16   4   5        230.05        235.66        35.69 o                         
 -14   4   5       3579.83       3536.56        65.81 o                         
 -12   4   5       7712.84       7588.96        91.66 o                         
 -10   4   5       1000.69        988.41        31.63 o                         
  -8   4   5       4878.88       4811.23        65.71 o                         
  -6   4   5      18706.54      18517.83       211.90 o                         
  -4   4   5      32020.92      32868.36       362.43 o                         
  -2   4   5      25184.15      25998.60       264.72 o                         
   0   4   5      10340.61      10242.50       115.23 o                         
   2   4   5      13878.10      14620.39       148.72 o                         
   4   4   5      14322.64      15022.42       200.11 o                         
   6   4   5       1290.61       1270.81        50.57 o                         
   8   4   5       5057.85       5017.38       103.11 o                         
  10   4   5       1619.74       1611.12        72.63 o                         
  12   4   5       1977.87       1785.45       105.50 o                         
  14   4   5       2737.48       2700.38       107.24 o                         
 -21   5   5       1604.42       1546.90        91.89 o                         
 -19   5   5       1471.90       1494.70        82.88 o                         
 -17   5   5       2082.19       1998.88        76.58 o                         
 -15   5   5        792.48        756.31        56.90 o                         
 -13   5   5      11098.62      10919.34       185.61 o                         
 -11   5   5       5397.18       5464.54        81.17 o                         
  -9   5   5        290.02        192.00        14.38 o                         
  -7   5   5       5707.90       5408.41        63.97 o                         
  -5   5   5      10415.10      10245.78       114.97 o                         
  -3   5   5       2338.62       2200.47        34.51 o                         
  -1   5   5       8090.23       7772.00        86.37 o                         
   1   5   5       6756.49       6772.37        77.51 o                         
   3   5   5       7814.68       8005.87       111.28 o                         
   5   5   5       7181.08       7063.83       119.05 o                         
   7   5   5      11265.94      10845.47       171.03 o                         
   9   5   5       1808.43       1816.99        66.38 o                         
  11   5   5       2447.68       2376.86        79.63 o                         
  13   5   5       6985.02       6428.47       161.55 o                         
  15   5   5       2115.25       1929.18       138.37 o                         
 -20   6   5         96.46         89.85        59.62 o                         
 -18   6   5        159.47        116.83        53.97 o                         
 -16   6   5         46.10         50.62        31.94 o                         
 -14   6   5        415.74        362.60        45.82 o                         
 -12   6   5         51.37         26.05        18.66 o                         
 -10   6   5        346.25        334.20        23.45 o                         
  -8   6   5       1550.30       1572.74        37.34 o                         
  -6   6   5        453.06        457.38        20.39 o                         
  -4   6   5        267.25        332.67        19.12 o                         
  -2   6   5         17.91         36.79        14.96 o                         
   0   6   5        209.80        224.94        15.95 o                         
   2   6   5          0.32        -11.07        15.54 o                         
   4   6   5       1414.54       1417.71        50.04 o                         
   6   6   5        573.94        607.68        61.03 o                         
   8   6   5       1110.16       1152.92        65.73 o                         
  10   6   5       1729.88       1671.01        68.92 o                         
  12   6   5         32.86        100.95        54.47 o                         
  14   6   5         10.59         60.93        52.86 o                         
 -19   7   5        383.18        476.99        59.85 o                         
 -17   7   5        422.01        365.06        52.96 o                         
 -15   7   5         19.01         -1.73        34.58 o                         
 -13   7   5       8296.00       8664.86       177.39 o                         
 -11   7   5       1926.28       1840.57        51.36 o                         
  -9   7   5      12502.17      11948.27       202.35 o                         
  -7   7   5       1448.11       1377.21        37.15 o                         
  -5   7   5       1785.73       1639.23        35.69 o                         
  -3   7   5       7867.43       7742.64        98.32 o                         
  -1   7   5       1931.65       1638.89        31.55 o                         
   1   7   5       1809.72       1689.26        54.76 o                         
   3   7   5       5164.05       5157.07        95.29 o                         
   5   7   5       5129.28       5253.84       102.02 o                         
   7   7   5       5085.09       4839.47       102.17 o                         
   9   7   5       3836.93       3528.56        92.02 o                         
  11   7   5       1138.89       1060.95        72.25 o                         
  13   7   5        336.05        341.88        55.13 o                         
 -18   8   5       1006.64        920.91        75.85 o                         
 -16   8   5         82.24         63.69        41.54 o                         
 -14   8   5       1377.56       1354.52        76.42 o                         
 -12   8   5       1657.16       1602.72        84.00 o                         
 -10   8   5         66.11         77.68        22.57 o                         
  -8   8   5        248.48        273.61        35.82 o                         
  -6   8   5       2340.84       2242.81        66.78 o                         
  -4   8   5       3227.27       3204.31        62.04 o                         
  -2   8   5       3552.74       3462.20        70.43 o                         
   0   8   5         38.78         29.26        15.83 o                         
   2   8   5         90.00         98.56        22.01 o                         
   4   8   5       1219.91       1212.21        57.71 o                         
   6   8   5        801.57        977.02        60.16 o                         
   8   8   5        173.51        200.84        33.52 o                         
  10   8   5          5.10         72.11        39.84 o                         
  12   8   5        319.88        352.76        55.74 o                         
 -19   9   5          9.66          2.61        45.27 o                         
 -17   9   5         18.27         28.01        44.29 o                         
 -15   9   5         18.31         57.83        45.03 o                         
 -13   9   5        441.41        371.11        50.59 o                         
 -11   9   5        590.04        604.24        69.78 o                         
  -9   9   5       2804.70       2714.48        98.38 o                         
  -7   9   5         91.19         57.71        23.26 o                         
  -5   9   5        692.85        633.14        43.63 o                         
  -3   9   5       1102.89       1102.12        35.80 o                         
  -1   9   5        371.11        350.67        28.29 o                         
   1   9   5          2.11        -16.65        16.65 o                         
   3   9   5       1316.68       1273.64        68.31 o                         
   5   9   5        697.24        663.84        46.28 o                         
   7   9   5         85.62         74.55        28.60 o                         
   9   9   5         11.79        -29.58        35.39 o                         
  11   9   5        186.13         75.43        53.64 o                         
  13   9   5        409.59        248.44        66.06 o                         
 -18  10   5        301.70        207.38        57.23 o                         
 -16  10   5        419.19        403.33        59.34 o                         
 -14  10   5          4.70        -30.48        39.38 o                         
 -12  10   5        665.36        660.49       117.86 o                         
 -10  10   5         62.38         91.10        35.16 o                         
  -8  10   5       1353.58       1414.67        81.75 o                         
  -6  10   5        684.42        673.81        49.46 o                         
  -4  10   5        319.31        328.84        36.55 o                         
  -2  10   5         66.96         67.66        19.41 o                         
   0  10   5        324.11        311.46        29.54 o                         
   2  10   5        734.54        687.36        44.65 o                         
   4  10   5        682.62        756.72        45.45 o                         
   6  10   5         21.13         21.47        35.82 o                         
   8  10   5        591.80        652.98        60.50 o                         
  10  10   5        372.84        368.55        59.32 o                         
  12  10   5         18.81        -86.92       141.97 o                         
 -17  11   5         27.88         82.19        48.10 o                         
 -15  11   5        137.49        131.76        49.13 o                         
 -13  11   5       1845.15       1798.66       100.90 o                         
 -11  11   5        202.31        235.59        55.38 o                         
  -9  11   5        771.85        773.50        88.33 o                         
  -7  11   5        528.45        609.59        50.32 o                         
  -5  11   5        495.08        450.66        45.06 o                         
  -3  11   5        133.26        140.95        37.32 o                         
  -1  11   5        450.67        450.52        39.41 o                         
   1  11   5         11.12         26.58        33.28 o                         
   3  11   5          7.72        -24.90        56.96 o                         
   5  11   5       1205.73       1205.75        75.25 o                         
   7  11   5         70.85         -4.68        39.03 o                         
   9  11   5       1494.44       1431.92        84.77 o                         
  11  11   5          4.50         -9.04        50.72 o                         
 -16  12   5        224.60        205.11        56.00 o                         
 -14  12   5          6.10         55.40        47.49 o                         
 -12  12   5        662.94        616.24        77.79 o                         
 -10  12   5         68.48        144.19        52.61 o                         
  -8  12   5         13.24        -30.42        73.29 o                         
  -6  12   5        279.03        213.75        41.11 o                         
  -4  12   5        653.73        614.79        58.74 o                         
  -2  12   5       1848.83       1986.54        84.24 o                         
   0  12   5        547.30        547.69        51.19 o                         
   2  12   5          7.59        -28.72        29.41 o                         
   4  12   5         23.49         41.70        49.18 o                         
   6  12   5         93.69        107.10        43.29 o                         
   8  12   5          3.65         15.73        44.09 o                         
  10  12   5        199.67        149.41        60.46 o                         
 -13  13   5        352.52        231.09        55.98 o                         
 -11  13   5        713.78        656.72        75.97 o                         
  -9  13   5        992.97        928.93        82.79 o                         
  -7  13   5       1622.71       1531.18       108.42 o                         
  -5  13   5       1165.09       1194.07        75.85 o                         
  -3  13   5       2969.91       3201.54       104.90 o                         
  -1  13   5        802.78        907.17        65.81 o                         
   1  13   5          5.11        -20.91        30.67 o                         
   3  13   5       2714.52       2954.40        91.60 o                         
   5  13   5        269.06        259.95        77.12 o                         
   7  13   5          4.70         30.41        52.05 o                         
   9  13   5        905.28        834.88        90.94 o                         
 -12  14   5        938.81        776.76        76.66 o                         
 -10  14   5       1065.74        983.76        89.84 o                         
  -8  14   5       1819.42       1608.18       105.34 o                         
  -6  14   5        402.83        424.19        79.13 o                         
  -4  14   5       1354.21       1257.80        94.41 o                         
  -2  14   5       2420.96       2487.93       124.58 o                         
   0  14   5        644.36        664.62        68.94 o                         
   2  14   5       1405.92       1263.62        80.78 o                         
   4  14   5       3849.24       3810.00       249.91 o                         
   6  14   5        845.20        984.72        74.67 o                         
 -11  15   5        221.91        128.47        75.40 o                         
  -9  15   5        269.99        216.04        66.35 o                         
  -7  15   5         37.59         69.11        55.18 o                         
  -5  15   5        194.29        141.35        59.96 o                         
  -3  15   5         74.76        112.97        58.59 o                         
  -1  15   5        702.64        608.25       200.97 o                         
   1  15   5          0.96          9.04        54.45 o                         
   3  15   5        326.14        290.51        66.94 o                         
   5  15   5         53.09        175.49        59.64 o                         
  -8  16   5        761.09        661.37       109.59 o                         
  -6  16   5        997.17        976.09       126.27 o                         
  -4  16   5       2240.54       2382.07       145.32 o                         
  -2  16   5        785.91        743.65       187.61 o                         
   0  16   5        567.41        742.42        89.37 o                         
   2  16   5       2528.48       2916.87       147.83 o                         
 -22   0   6       2105.76       2444.67       130.83 o                         
 -20   0   6         39.03         24.69        47.22 o                         
 -18   0   6        731.03        755.77        73.21 o                         
 -16   0   6       2817.82       2650.57       158.47 o                         
 -14   0   6       1030.03       1148.54        64.68 o                         
 -12   0   6       2459.40       2466.55       112.70 o                         
 -10   0   6       3445.76       3494.24       109.73 o                         
  -8   0   6       4295.98       4630.87       180.54 o                         
  -6   0   6        100.12         80.34        46.49 o                         
  -4   0   6       4660.65       4466.78       162.13 o                         
  -2   0   6      11201.91      11273.62       317.23 o                         
   0   0   6       1557.56       2001.83        58.47 o                         
   2   0   6        181.15        107.29        17.63 o                         
   4   0   6        110.84        248.13        27.76 o                         
   6   0   6        292.93        443.20        45.51 o                         
   8   0   6        599.32        654.05        74.42 o                         
  10   0   6        708.49        808.13        72.46 o                         
  12   0   6       1779.82       1617.16        98.62 o                         
  14   0   6        549.10        582.33       114.51 o                         
 -21   1   6        332.64        308.60        44.36 o                         
 -19   1   6         17.06        -13.15        48.78 o                         
 -17   1   6         16.32         -8.92        26.90 o                         
 -15   1   6         47.07         29.09        19.50 o                         
 -13   1   6          1.96         14.84        15.35 o                         
 -11   1   6         10.76         10.63        12.80 o                         
  -9   1   6        356.60        460.52        21.87 o                         
  -7   1   6       5932.87       6183.10       288.83 o                         
  -5   1   6       2771.78       2755.17        89.20 o                         
  -3   1   6       1037.24       1067.26        59.60 o                         
  -1   1   6        154.03        227.13        14.23 o                         
   1   1   6       3050.29       3003.25        42.66 o                         
   3   1   6        228.09        269.72        19.16 o                         
   5   1   6        901.04        986.14        41.64 o                         
   7   1   6         54.70         81.01        26.48 o                         
   9   1   6        782.67        892.70        54.15 o                         
  11   1   6        600.76        686.26        48.57 o                         
  13   1   6         49.81         31.04        80.31 o                         
  15   1   6        101.29        163.43        65.43 o                         
 -22   2   6        290.92        280.57        45.92 o                         
 -20   2   6        124.56         49.36        34.32 o                         
 -18   2   6        702.35        736.72        51.18 o                         
 -16   2   6         94.61         68.39        28.09 o                         
 -14   2   6       1107.22       1168.05        39.35 o                         
 -12   2   6       1810.86       1765.12        61.52 o                         
 -10   2   6       3419.82       3248.81        49.02 o                         
  -8   2   6        427.51        459.12        22.24 o                         
  -6   2   6       3753.50       3769.05       127.93 o                         
  -4   2   6       2785.12       2680.50        87.00 o                         
  -2   2   6        315.87        250.15        20.59 o                         
   0   2   6        358.44        547.21        25.12 o                         
   2   2   6        418.54        444.88        20.06 o                         
   4   2   6       1447.62       1262.56        38.33 o                         
   6   2   6          6.80         10.09        20.33 o                         
   8   2   6         19.90         30.88        29.29 o                         
  10   2   6        425.98        458.54        41.29 o                         
  12   2   6        111.49         84.97        40.42 o                         
  14   2   6         27.32        -29.73        55.05 o                         
 -21   3   6       1103.43       1124.07        97.03 o                         
 -19   3   6       1629.15       1589.80        72.82 o                         
 -17   3   6       1825.02       1899.31        74.17 o                         
 -15   3   6        592.91        665.93        43.64 o                         
 -13   3   6       1607.82       1618.55        57.75 o                         
 -11   3   6       4790.47       4749.00        68.47 o                         
  -9   3   6        179.14         97.36        14.26 o                         
  -7   3   6      10757.77      10801.64       151.56 o                         
  -5   3   6       7400.17       7188.90       118.44 o                         
  -3   3   6      26920.41      27881.37       402.42 o                         
  -1   3   6       7888.94       7876.97        99.32 o                         
   1   3   6       7068.40       7102.47        86.10 o                         
   3   3   6       5750.60       5620.38        76.35 o                         
   5   3   6       7378.14       7357.64       149.53 o                         
   7   3   6        337.68        337.55        32.44 o                         
   9   3   6       1696.38       1787.20        64.86 o                         
  11   3   6       2026.33       2035.75        74.54 o                         
  13   3   6        891.23        700.91        83.26 o                         
  15   3   6        389.47        289.05        70.27 o                         
 -20   4   6         36.98         64.83        36.68 o                         
 -18   4   6        177.21        158.20        36.42 o                         
 -16   4   6       1922.81       1917.40        70.13 o                         
 -14   4   6         36.45         67.61        23.62 o                         
 -12   4   6       1558.19       1593.89        40.96 o                         
 -10   4   6        477.16        430.81        21.67 o                         
  -8   4   6       5112.51       5014.11        62.14 o                         
  -6   4   6        102.93        172.66        21.83 o                         
  -4   4   6       4269.73       4021.47        55.84 o                         
  -2   4   6       7186.00       7611.02        97.54 o                         
   0   4   6          7.25          2.01        11.02 o                         
   2   4   6        600.30        688.90        26.90 o                         
   4   4   6        336.98        326.31        27.40 o                         
   6   4   6         55.70         71.88        23.26 o                         
   8   4   6       2928.41       3139.47        88.57 o                         
  10   4   6        644.51        680.93        48.33 o                         
  12   4   6       2318.30       2152.20       140.83 o                         
  14   4   6        708.36        735.23       117.43 o                         
 -21   5   6         31.88          5.43        51.93 o                         
 -19   5   6       1614.66       1704.48        76.32 o                         
 -17   5   6       1510.12       1704.66        73.69 o                         
 -15   5   6        542.20        609.58        44.71 o                         
 -13   5   6       5171.06       5411.40        93.15 o                         
 -11   5   6       4285.51       4315.64        68.82 o                         
  -9   5   6       1289.94       1292.29        41.50 o                         
  -7   5   6       1462.57       1512.74        42.91 o                         
  -5   5   6       1204.52       1257.19        31.02 o                         
  -3   5   6       6868.06       7004.28        95.88 o                         
  -1   5   6       6315.34       6449.83        80.72 o                         
   1   5   6        132.74        158.00        12.74 o                         
   3   5   6       6480.90       6582.61        97.44 o                         
   5   5   6       1340.83       1260.36        48.91 o                         
   7   5   6          7.10         61.94        36.25 o                         
   9   5   6        115.41        106.68        38.10 o                         
  11   5   6         27.07          2.09        37.48 o                         
  13   5   6        377.78        382.11        71.97 o                         
 -20   6   6        500.66        476.57        58.90 o                         
 -18   6   6       1672.03       1641.54        76.60 o                         
 -16   6   6        307.96        367.50        42.17 o                         
 -14   6   6       2337.37       2558.67        87.82 o                         
 -12   6   6       9171.25       8978.81       235.44 o                         
 -10   6   6       4372.05       4211.62        73.30 o                         
  -8   6   6       5826.20       5582.73        99.84 o                         
  -6   6   6       5873.94       5460.90        73.94 o                         
  -4   6   6      10688.07      10335.50       240.14 o                         
  -2   6   6       2552.88       2509.50        45.18 o                         
   0   6   6        100.14         74.46        15.33 o                         
   2   6   6       1864.98       1787.09        44.19 o                         
   4   6   6      20387.73      20182.39       276.00 o                         
   6   6   6        130.06         89.37        27.07 o                         
   8   6   6       5783.19       5707.77       115.75 o                         
  10   6   6       3674.42       3630.38       115.27 o                         
  12   6   6       3275.36       3097.75       143.49 o                         
  14   6   6       1017.28       1042.26        99.20 o                         
 -19   7   6        359.88        300.16        59.59 o                         
 -17   7   6        280.92        240.46        47.03 o                         
 -15   7   6         70.02         58.87        40.53 o                         
 -13   7   6        537.54        461.51        47.43 o                         
 -11   7   6         27.74         10.58        17.67 o                         
  -9   7   6        809.97        822.94        42.63 o                         
  -7   7   6        106.61        100.52        16.35 o                         
  -5   7   6         18.30         45.36        15.35 o                         
  -3   7   6       6125.55       6175.51        82.70 o                         
  -1   7   6       2019.65       2012.09        47.21 o                         
   1   7   6        951.64        993.86        70.86 o                         
   3   7   6        378.13        354.35        37.86 o                         
   5   7   6       2679.35       2755.92        72.44 o                         
   7   7   6        217.74        238.79        35.28 o                         
   9   7   6         82.69         97.64        42.41 o                         
  11   7   6       1184.11       1375.08       103.97 o                         
  13   7   6        787.97        830.07        90.65 o                         
 -18   8   6        119.90        145.84        47.78 o                         
 -16   8   6         82.32         56.85        45.66 o                         
 -14   8   6        348.35        362.44        49.89 o                         
 -12   8   6       1763.64       1565.12        73.28 o                         
 -10   8   6        108.81        102.35        21.82 o                         
  -8   8   6        618.63        615.39        31.75 o                         
  -6   8   6       2016.04       2064.02        46.02 o                         
  -4   8   6        359.83        402.85        26.95 o                         
  -2   8   6        192.90        129.50        30.31 o                         
   0   8   6       2645.18       2593.96        49.72 o                         
   2   8   6        502.37        447.56        47.83 o                         
   4   8   6       9018.50       8739.65       144.93 o                         
   6   8   6        328.05        185.82        41.36 o                         
   8   8   6        614.84        646.13        57.40 o                         
  10   8   6        454.88        402.60        57.20 o                         
  12   8   6         71.46        115.60        55.11 o                         
 -19   9   6        718.10        778.76        73.67 o                         
 -17   9   6        164.46        228.93        51.93 o                         
 -15   9   6          8.68        -36.51        36.51 o                         
 -13   9   6       2004.70       2197.53        91.94 o                         
 -11   9   6        208.88        198.77        41.38 o                         
  -9   9   6        797.55        809.83        41.05 o                         
  -7   9   6        495.65        529.81        28.93 o                         
  -5   9   6        179.21        212.98        22.95 o                         
  -3   9   6       1044.81       1011.78        41.09 o                         
  -1   9   6        925.22        958.07        33.12 o                         
   1   9   6        558.06        527.42        32.97 o                         
   3   9   6       6375.70       6107.18       144.34 o                         
   5   9   6       1423.47       1430.59       117.20 o                         
   7   9   6         66.24         -8.82        36.12 o                         
   9   9   6        697.30        694.54        91.25 o                         
  11   9   6        666.25        711.62       107.60 o                         
 -18  10   6         73.79         92.50        48.20 o                         
 -16  10   6        134.10        124.10        48.64 o                         
 -14  10   6       1094.28       1180.87       124.71 o                         
 -12  10   6         41.87          7.45        38.26 o                         
 -10  10   6       1948.00       1998.87       122.76 o                         
  -8  10   6        117.84        170.99        31.36 o                         
  -6  10   6        600.68        629.81        52.25 o                         
  -4  10   6        229.89        224.27        27.57 o                         
  -2  10   6        350.41        306.85        35.19 o                         
   0  10   6       1739.59       1621.62        58.30 o                         
   2  10   6        206.39        257.06        45.53 o                         
   4  10   6       1026.72       1097.65        70.20 o                         
   6  10   6        146.98        173.09        52.92 o                         
   8  10   6         93.54        142.89        49.48 o                         
  10  10   6        190.48        311.82        66.06 o                         
 -17  11   6          2.08          7.00        48.21 o                         
 -15  11   6         30.55         -5.69        87.39 o                         
 -13  11   6        785.77        702.94        65.73 o                         
 -11  11   6        286.60        372.62        51.33 o                         
  -9  11   6         83.99        130.82        43.08 o                         
  -7  11   6        192.43        152.49        42.29 o                         
  -5  11   6        149.61        167.94        32.89 o                         
  -3  11   6        386.02        390.96        39.93 o                         
  -1  11   6        530.06        437.93        44.62 o                         
   1  11   6         31.89         87.34        40.77 o                         
   3  11   6       1075.04       1145.13        68.79 o                         
   5  11   6        159.79        197.72        44.86 o                         
   7  11   6        167.36        216.03        61.52 o                         
   9  11   6       1319.78       1279.11       102.01 o                         
 -16  12   6          5.98        -22.26        45.93 o                         
 -14  12   6       1232.91       1272.35        86.37 o                         
 -12  12   6       1284.53       1164.24        79.92 o                         
 -10  12   6        142.36        129.14        44.82 o                         
  -8  12   6         79.80         96.51        48.67 o                         
  -6  12   6       1427.57       1418.67        77.20 o                         
  -4  12   6        328.89        328.37        42.25 o                         
  -2  12   6        314.40        354.83        35.32 o                         
   0  12   6        422.54        403.75        41.70 o                         
   2  12   6        829.76        834.26        61.74 o                         
   4  12   6       4072.77       4225.09       157.12 o                         
   6  12   6        186.11        191.13        75.98 o                         
   8  12   6        187.79         38.28        78.25 o                         
 -13  13   6       1513.57       1606.53       104.05 o                         
 -11  13   6         21.10          9.28        67.41 o                         
  -9  13   6        127.46        109.87        46.97 o                         
  -7  13   6       1040.35        915.08        70.70 o                         
  -5  13   6        188.98        156.18        46.48 o                         
  -3  13   6        274.15        348.69        50.71 o                         
  -1  13   6        233.56        192.36        37.68 o                         
   1  13   6        366.05        337.38        51.82 o                         
   3  13   6       2039.80       2049.78       116.61 o                         
   5  13   6         84.33          0.69        52.54 o                         
   7  13   6         55.06         23.24        53.22 o                         
 -12  14   6        974.64        861.83        97.15 o                         
 -10  14   6          4.03         49.55        48.70 o                         
  -8  14   6          2.17        -29.33        43.44 o                         
  -6  14   6        156.99        201.90        52.54 o                         
  -4  14   6        521.96        424.01        76.16 o                         
  -2  14   6       1694.65       1541.47        85.25 o                         
   0  14   6        870.31        897.34       122.43 o                         
   2  14   6       1897.51       1822.63        94.12 o                         
   4  14   6         63.11         44.79        86.35 o                         
   6  14   6        792.78        658.74       105.63 o                         
  -9  15   6       1094.89       1379.53        92.48 o                         
  -7  15   6       1952.36       2077.92       103.30 o                         
  -5  15   6       1456.08       1334.07        91.57 o                         
  -3  15   6       1808.08       1784.75        92.64 o                         
  -1  15   6        169.99        226.68        73.86 o                         
   1  15   6        221.75        140.82        94.90 o                         
   3  15   6       2763.91       2713.26       220.65 o                         
  -6  16   6        148.60        113.72        71.48 o                         
  -4  16   6        214.02        190.94        57.61 o                         
  -2  16   6         46.95         54.00        71.97 o                         
   0  16   6         58.02         98.52        64.18 o                         
 -21   1   7        879.45        696.36        56.41 o                         
 -19   1   7        807.86        823.74        86.94 o                         
 -17   1   7        309.89        364.88        38.30 o                         
 -15   1   7       3402.64       3608.19        83.75 o                         
 -13   1   7      10765.64      10549.41       127.97 o                         
 -11   1   7       1906.58       1861.27        56.96 o                         
  -9   1   7       9106.81       9554.71       217.44 o                         
  -7   1   7      17840.10      17256.98       342.03 o                         
  -5   1   7       6764.33       6391.15       153.85 o                         
  -3   1   7       8431.97       8708.36       264.05 o                         
  -1   1   7         13.16         11.64        11.89 o                         
   1   1   7       1405.22       1335.33        40.40 o                         
   3   1   7       3905.40       3549.55        62.97 o                         
   5   1   7       2273.38       2229.92        57.97 o                         
   7   1   7        183.85        190.50        27.81 o                         
   9   1   7        192.51        264.98        35.42 o                         
  11   1   7       2075.28       2190.36       125.19 o                         
  13   1   7        513.99        500.88        78.21 o                         
 -22   2   7       3663.67       3860.04       129.41 o                         
 -20   2   7        933.26        899.74        60.17 o                         
 -18   2   7        452.97        466.13        44.80 o                         
 -16   2   7        820.62        862.71        48.59 o                         
 -14   2   7       1749.44       1739.30        44.05 o                         
 -12   2   7         85.92         85.02        14.90 o                         
 -10   2   7       1171.85        979.82        35.00 o                         
  -8   2   7       2347.12       2253.28        89.97 o                         
  -6   2   7       1045.85        896.95        60.02 o                         
  -4   2   7      10980.04      10994.71       321.80 o                         
  -2   2   7        256.73        178.02        15.46 o                         
   0   2   7        161.42        305.10        21.90 o                         
   2   2   7        412.41        439.36        25.52 o                         
   4   2   7       9087.20       8900.00       135.64 o                         
   6   2   7        283.15        323.44        30.48 o                         
   8   2   7       2838.81       2779.46        75.81 o                         
  10   2   7       1271.07       1422.79       102.14 o                         
  12   2   7       2012.58       2021.67       173.47 o                         
  14   2   7       1114.37       1150.18       103.73 o                         
 -21   3   7        240.48        261.09        42.77 o                         
 -19   3   7        690.65        696.82        59.29 o                         
 -17   3   7       1466.24       1539.98        74.35 o                         
 -15   3   7        110.53         87.81        28.08 o                         
 -13   3   7          7.19        -14.10        15.02 o                         
 -11   3   7       1058.34       1092.31        29.49 o                         
  -9   3   7        643.34        617.86        30.48 o                         
  -7   3   7         28.77         21.66        13.98 o                         
  -5   3   7        127.41         92.05        17.79 o                         
  -3   3   7         26.36         78.57        17.85 o                         
  -1   3   7       3337.52       3350.25        53.89 o                         
   1   3   7       1236.63       1351.80        36.75 o                         
   3   3   7        527.44        643.88        34.81 o                         
   5   3   7       1614.02       1631.13        52.19 o                         
   7   3   7        665.79        694.00        41.77 o                         
   9   3   7         55.86         22.20        33.74 o                         
  11   3   7        463.33        541.26       101.98 o                         
  13   3   7          2.40        -26.11        67.64 o                         
 -20   4   7        411.89        393.58        47.76 o                         
 -18   4   7       1396.95       1384.60        66.51 o                         
 -16   4   7       1880.60       2016.33        70.94 o                         
 -14   4   7       2918.85       2996.14        83.55 o                         
 -12   4   7       1004.76        998.07        33.22 o                         
 -10   4   7        648.30        516.18        25.50 o                         
  -8   4   7       1101.69       1033.74        47.86 o                         
  -6   4   7        332.00        237.27        23.37 o                         
  -4   4   7        269.68        242.49        23.42 o                         
  -2   4   7        636.54        476.78        22.03 o                         
   0   4   7       2311.78       2063.92        34.19 o                         
   2   4   7       2922.51       2866.87        59.45 o                         
   4   4   7       1539.92       1572.79        48.64 o                         
   6   4   7        629.04        602.74        38.49 o                         
   8   4   7        652.49        574.12       101.21 o                         
  10   4   7        254.71        377.64       144.53 o                         
  12   4   7        678.41        773.60        86.59 o                         
 -21   5   7          6.94        -44.49        46.18 o                         
 -19   5   7         14.01         69.42        36.08 o                         
 -17   5   7        246.38        198.84        37.24 o                         
 -15   5   7        530.79        562.76        43.35 o                         
 -13   5   7         78.59        122.02        22.21 o                         
 -11   5   7       1269.69       1213.42        36.01 o                         
  -9   5   7       2727.05       2603.85        50.46 o                         
  -7   5   7       9748.06       9829.32       128.81 o                         
  -5   5   7        665.49        645.39        36.36 o                         
  -3   5   7       8145.66       8388.24       109.40 o                         
  -1   5   7        354.04        268.65        18.03 o                         
   1   5   7        613.68        652.47        30.82 o                         
   3   5   7        416.36        416.10        38.33 o                         
   5   5   7       6563.02       6585.51       115.40 o                         
   7   5   7        489.33        506.71        78.49 o                         
   9   5   7        740.01        765.53        69.44 o                         
  11   5   7       3193.07       3105.67       141.77 o                         
  13   5   7       1120.95       1170.88       103.33 o                         
 -20   6   7          2.51        -36.80        36.80 o                         
 -18   6   7         48.46         82.35        36.19 o                         
 -16   6   7          0.32         23.85        30.79 o                         
 -14   6   7        110.85        111.13        34.34 o                         
 -12   6   7        882.06        873.16        39.31 o                         
 -10   6   7         99.67         85.84        19.27 o                         
  -8   6   7        329.55        405.11        29.32 o                         
  -6   6   7        453.71        498.16        23.93 o                         
  -4   6   7       1355.87       1536.84        38.60 o                         
  -2   6   7         17.82          9.60         9.90 o                         
   0   6   7        584.06        568.02        31.63 o                         
   2   6   7         56.83         62.86        15.52 o                         
   4   6   7       2092.61       2260.73        60.85 o                         
   6   6   7         84.89         46.36        35.94 o                         
   8   6   7        638.20        626.41        55.83 o                         
  10   6   7         79.36         61.51        56.06 o                         
  12   6   7         31.76        156.94        75.80 o                         
 -19   7   7        653.88        604.41        64.44 o                         
 -17   7   7          8.16        -29.13        38.23 o                         
 -15   7   7        863.85        772.74        72.76 o                         
 -13   7   7          9.85         33.47        31.62 o                         
 -11   7   7       3191.44       3174.29        79.59 o                         
  -9   7   7         53.43         21.51        18.46 o                         
  -7   7   7       5055.14       5018.00        80.17 o                         
  -5   7   7       1079.27       1067.76        30.36 o                         
  -3   7   7       1691.00       1527.67        36.57 o                         
  -1   7   7       4498.57       4405.90        73.21 o                         
   1   7   7       2665.92       2485.81        64.89 o                         
   3   7   7        295.75        320.81        42.09 o                         
   5   7   7        998.13        990.56        60.49 o                         
   7   7   7       2718.42       2762.51       104.93 o                         
   9   7   7       1943.91       2098.13       121.50 o                         
  11   7   7        796.26        738.39       126.45 o                         
 -18   8   7        928.42        789.89        69.40 o                         
 -16   8   7        881.32        874.29        77.39 o                         
 -14   8   7       2302.83       2565.98        96.04 o                         
 -12   8   7        562.90        594.08        50.89 o                         
 -10   8   7        326.52        308.86        40.21 o                         
  -8   8   7        968.68        961.40        35.22 o                         
  -6   8   7        363.37        335.91        29.40 o                         
  -4   8   7       1734.86       1762.76        46.04 o                         
  -2   8   7       2516.36       2339.63        53.71 o                         
   0   8   7       3209.88       3153.34        84.37 o                         
   2   8   7       6250.18       6118.45       151.17 o                         
   4   8   7       4094.59       4188.05       141.77 o                         
   6   8   7       1140.35       1135.74        85.86 o                         
   8   8   7       1044.35        978.03        88.64 o                         
  10   8   7        211.73        146.60        61.36 o                         
 -19   9   7         24.36         15.80        45.68 o                         
 -17   9   7         65.24         66.98        49.84 o                         
 -15   9   7        219.09        300.14        50.65 o                         
 -13   9   7         60.39         54.22        39.11 o                         
 -11   9   7          3.06        -22.65        32.24 o                         
  -9   9   7       2149.47       2155.80        80.64 o                         
  -7   9   7        600.50        553.34        35.23 o                         
  -5   9   7        150.12        162.39        23.63 o                         
  -3   9   7        685.13        653.37        51.30 o                         
  -1   9   7          1.52        -16.47        25.51 o                         
   1   9   7       3147.71       3191.97        91.97 o                         
   3   9   7        336.38        284.41        42.14 o                         
   5   9   7         40.50         23.31        34.93 o                         
   7   9   7          5.69         23.33        47.52 o                         
   9   9   7        448.81        453.52       117.90 o                         
  11   9   7        185.39         92.16        58.03 o                         
 -18  10   7        397.14        436.11        63.93 o                         
 -16  10   7         64.65         66.67        46.32 o                         
 -14  10   7       2341.26       2528.15       202.83 o                         
 -12  10   7       2836.03       2863.17       108.84 o                         
 -10  10   7        240.97        280.08        50.12 o                         
  -8  10   7       1131.46       1313.99        69.81 o                         
  -6  10   7       5230.36       5513.30       112.09 o                         
  -4  10   7       2202.52       2301.92       104.86 o                         
  -2  10   7       4001.04       3929.01        87.00 o                         
   0  10   7       4873.73       4876.94        98.82 o                         
   2  10   7       5426.85       5434.04       130.14 o                         
   4  10   7        840.51        756.76        75.30 o                         
   6  10   7       1795.31       1636.99       105.99 o                         
   8  10   7        549.50        497.67        79.06 o                         
  10  10   7        354.38        293.05        69.29 o                         
 -17  11   7          5.65         21.34        46.37 o                         
 -15  11   7        528.16        614.33        65.07 o                         
 -13  11   7       1449.56       1409.79        82.23 o                         
 -11  11   7        980.40       1038.09        76.09 o                         
  -9  11   7         22.54         50.61        38.92 o                         
  -7  11   7       4000.46       4118.18       117.30 o                         
  -5  11   7       1547.92       1657.79        87.94 o                         
  -3  11   7        495.60        540.20        49.62 o                         
  -1  11   7       1316.86       1336.05        68.91 o                         
   1  11   7        446.20        531.01        65.97 o                         
   3  11   7       1253.04       1156.80        88.93 o                         
   5  11   7         27.39         -2.17        49.19 o                         
   7  11   7       1124.62       1093.68        96.90 o                         
   9  11   7        290.98        333.92        71.00 o                         
 -16  12   7         18.67          7.92        48.74 o                         
 -14  12   7         13.22         -8.28        44.25 o                         
 -12  12   7         45.59         13.55        44.06 o                         
 -10  12   7        314.16        245.00        51.43 o                         
  -8  12   7       1171.94       1189.45        75.12 o                         
  -6  12   7       1498.26       1588.35       150.46 o                         
  -4  12   7        463.03        443.37        43.15 o                         
  -2  12   7        479.25        447.48        43.54 o                         
   0  12   7        285.91        360.91        59.94 o                         
   2  12   7          3.07         65.35        49.92 o                         
   4  12   7          2.11         17.76        50.23 o                         
   6  12   7        117.21         70.74        54.46 o                         
   8  12   7        259.08        303.27        70.42 o                         
 -13  13   7       1942.47       1911.07       125.72 o                         
 -11  13   7         36.11         36.04        47.54 o                         
  -9  13   7         19.43         29.85        44.55 o                         
  -7  13   7        145.74        117.75        46.62 o                         
  -5  13   7        515.65        446.59        54.70 o                         
  -3  13   7        137.65         99.87        49.29 o                         
  -1  13   7        340.18        396.56        50.84 o                         
   1  13   7       2571.43       2594.27       128.09 o                         
   3  13   7       1996.69       2336.04       227.00 o                         
   5  13   7        253.98        294.69        65.09 o                         
 -12  14   7        632.93        531.17        68.00 o                         
 -10  14   7         91.57         67.89        50.91 o                         
  -8  14   7          2.54        132.08        50.45 o                         
  -6  14   7        814.36        734.69        67.78 o                         
  -4  14   7        119.53         96.95        47.00 o                         
  -2  14   7         99.88        126.79        46.13 o                         
   0  14   7        502.46        506.65        59.49 o                         
   2  14   7        679.03        686.28       318.33 o                         
   4  14   7         18.93        -42.82        47.90 o                         
  -9  15   7        930.59        973.42        80.59 o                         
  -7  15   7        357.69        219.47        55.85 o                         
  -5  15   7          8.03        -48.67        48.67 o                         
  -3  15   7        107.24        105.27        48.70 o                         
  -1  15   7          1.34          8.51        53.23 o                         
   1  15   7         17.11        -36.24        42.40 o                         
 -22   0   8        868.37        919.92        89.05 o                         
 -20   0   8       1611.49       1798.49       111.42 o                         
 -18   0   8       2478.53       2549.71       114.63 o                         
 -16   0   8         41.84         78.29        35.48 o                         
 -14   0   8       4412.11       4215.54        94.08 o                         
 -12   0   8      10573.50      12733.67       202.18 o                         
 -10   0   8      12849.05      12877.70       397.60 o                         
  -8   0   8       2510.91       2334.25       133.20 o                         
  -6   0   8       2062.53       1899.87       115.53 o                         
  -4   0   8      16032.12      16020.03       449.59 o                         
  -2   0   8        719.41        586.34        30.82 o                         
   0   0   8       2780.61       2827.54        96.47 o                         
   2   0   8       6727.62       6934.98       161.23 o                         
   4   0   8       8890.76       8737.01       187.72 o                         
   6   0   8        514.36        526.38        50.64 o                         
   8   0   8       7068.98       6260.07       260.90 o                         
  10   0   8       2557.62       2576.61       183.45 o                         
  12   0   8        133.41        204.64        92.32 o                         
 -21   1   8         83.22        106.89        39.42 o                         
 -19   1   8       2087.70       2134.79        78.81 o                         
 -17   1   8         25.76         78.79        28.88 o                         
 -15   1   8        700.57        692.10        58.02 o                         
 -13   1   8       3746.29       3831.43        70.71 o                         
 -11   1   8        585.18        539.14        24.99 o                         
  -9   1   8         56.37         34.65        39.50 o                         
  -7   1   8       2373.15       2259.77        90.49 o                         
  -5   1   8       1748.92       1632.38        75.66 o                         
  -3   1   8       2531.54       2389.07        50.01 o                         
  -1   1   8        880.17        743.49        29.00 o                         
   1   1   8        523.41        576.67        31.46 o                         
   3   1   8       5798.11       5712.23       139.79 o                         
   5   1   8          2.04        -10.84        17.99 o                         
   7   1   8       1018.12       1294.06        91.67 o                         
   9   1   8       1092.72       1334.24       134.98 o                         
  11   1   8        685.58        783.96        88.00 o                         
  13   1   8         62.49         88.88        64.45 o                         
 -22   2   8        824.87        795.28        60.73 o                         
 -20   2   8        633.83        602.25        52.02 o                         
 -18   2   8        631.02        738.48        50.73 o                         
 -16   2   8       1226.26       1326.04        77.03 o                         
 -14   2   8       1030.49       1052.65        36.20 o                         
 -12   2   8       1025.31       1043.09        28.02 o                         
 -10   2   8          2.76        -18.37        18.37 o                         
  -8   2   8       2014.21       1934.50        89.11 o                         
  -6   2   8       2040.08       1961.67        84.62 o                         
  -4   2   8        990.59        988.73        31.49 o                         
  -2   2   8        121.99        149.09        15.16 o                         
   0   2   8        289.65        334.42        24.49 o                         
   2   2   8        980.72        965.04        41.95 o                         
   4   2   8         21.23         25.24        15.09 o                         
   6   2   8        160.17        164.05        34.24 o                         
   8   2   8        333.75        458.28        94.06 o                         
  10   2   8        235.71        184.68        62.79 o                         
  12   2   8         90.71        125.27        58.98 o                         
 -21   3   8         54.69         73.35        37.83 o                         
 -19   3   8       2736.64       2721.27        88.56 o                         
 -17   3   8         95.71        138.66        31.77 o                         
 -15   3   8       2393.20       2486.82        71.40 o                         
 -13   3   8       5738.84       5654.17        80.17 o                         
 -11   3   8        761.91        703.65        34.57 o                         
  -9   3   8        864.18        744.65        30.21 o                         
  -7   3   8       3328.85       3041.34        58.02 o                         
  -5   3   8        438.56        355.15        26.44 o                         
  -3   3   8       1700.90       1392.70        29.83 o                         
  -1   3   8        187.59         72.51        15.08 o                         
   1   3   8       1692.38       1577.47        48.45 o                         
   3   3   8      10978.25      10982.36       167.52 o                         
   5   3   8         59.78          9.90        23.88 o                         
   7   3   8       1647.75       1918.62       109.29 o                         
   9   3   8       1905.25       1861.85       114.61 o                         
  11   3   8       1302.83       1481.77       114.88 o                         
 -20   4   8        246.63        166.00        40.30 o                         
 -18   4   8         16.03         13.11        30.69 o                         
 -16   4   8       2213.11       1946.57       126.07 o                         
 -14   4   8        485.12        485.72        40.88 o                         
 -12   4   8        151.26        135.03        20.14 o                         
 -10   4   8       3373.21       3372.93        61.82 o                         
  -8   4   8          1.75        -11.49        16.71 o                         
  -6   4   8         36.21         49.50        18.65 o                         
  -4   4   8       2485.40       2590.07        42.72 o                         
  -2   4   8          6.81         -3.37        12.81 o                         
   0   4   8        205.58        193.77        20.23 o                         
   2   4   8       3106.02       2947.17       107.67 o                         
   4   4   8       1892.17       1922.35        53.45 o                         
   6   4   8        397.48        398.09        51.91 o                         
   8   4   8       2892.07       2819.84       132.08 o                         
  10   4   8       1046.91       1170.66       101.60 o                         
  12   4   8         17.20         -3.55        56.86 o                         
 -21   5   8         49.59         83.69        38.49 o                         
 -19   5   8         18.98        -14.94        32.59 o                         
 -17   5   8         27.94         38.53        32.53 o                         
 -15   5   8        228.21        191.47        33.95 o                         
 -13   5   8          9.82         -3.64        23.80 o                         
 -11   5   8         48.59         64.85        15.98 o                         
  -9   5   8        150.53        108.74        17.78 o                         
  -7   5   8          6.35         15.40        11.29 o                         
  -5   5   8         12.31        -12.25        12.25 o                         
  -3   5   8         87.69         50.49        21.40 o                         
  -1   5   8        198.01        255.08        21.69 o                         
   1   5   8       2594.19       2514.85        86.16 o                         
   3   5   8        320.67        377.25        36.96 o                         
   5   5   8        734.96        718.99        51.89 o                         
   7   5   8        420.65        547.87        90.17 o                         
   9   5   8        598.17        609.08        78.52 o                         
  11   5   8        253.32        190.88        66.20 o                         
 -20   6   8         17.30         17.95        57.11 o                         
 -18   6   8        103.46        111.66        37.17 o                         
 -16   6   8          9.14         31.17        31.07 o                         
 -14   6   8        951.47       1029.60        59.69 o                         
 -12   6   8         65.46         55.14        29.11 o                         
 -10   6   8         39.31         52.97        15.19 o                         
  -8   6   8       2452.51       2355.51        47.98 o                         
  -6   6   8       4838.42       4643.10        71.77 o                         
  -4   6   8       3714.77       3680.22        63.12 o                         
  -2   6   8        102.25        114.11        22.23 o                         
   0   6   8        162.33        125.72        19.69 o                         
   2   6   8      12351.67      12146.03       209.38 o                         
   4   6   8         16.28          8.33        29.71 o                         
   6   6   8         56.52        123.26        52.44 o                         
   8   6   8       1590.94       1868.76       118.79 o                         
  10   6   8       2312.44       2183.76       128.45 o                         
 -19   7   8        597.11        675.14        64.58 o                         
 -17   7   8        145.48        115.41        44.26 o                         
 -15   7   8       1510.53       1578.30        78.84 o                         
 -13   7   8       2548.84       2529.59        85.30 o                         
 -11   7   8       1014.53       1034.07        61.51 o                         
  -9   7   8        920.78        949.11        33.73 o                         
  -7   7   8       1637.11       1677.32        50.53 o                         
  -5   7   8         15.48          4.30        16.45 o                         
  -3   7   8          8.48        -12.02        17.17 o                         
  -1   7   8         34.23         43.15        17.54 o                         
   1   7   8          7.04         -1.37        24.03 o                         
   3   7   8       2290.41       2394.68        81.94 o                         
   5   7   8         62.99         51.73        48.88 o                         
   7   7   8         22.42         61.88        52.28 o                         
   9   7   8         32.89        -38.10        53.16 o                         
  11   7   8         13.87         30.85        55.88 o                         
 -18   8   8        523.17        464.39        72.73 o                         
 -16   8   8        264.50        241.09        53.53 o                         
 -14   8   8        798.38        718.10        58.59 o                         
 -12   8   8        139.39        173.97        38.66 o                         
 -10   8   8         92.71         52.28        32.13 o                         
  -8   8   8        624.58        716.74        41.57 o                         
  -6   8   8       1296.75       1240.16        48.96 o                         
  -4   8   8       1583.67       1514.35        41.65 o                         
  -2   8   8       3602.06       3442.68        65.81 o                         
   0   8   8         14.42          4.04        29.48 o                         
   2   8   8       2885.39       3113.68       119.33 o                         
   4   8   8          6.55         -1.77        43.74 o                         
   6   8   8       1170.41       1108.70        88.36 o                         
   8   8   8         99.57        145.81        59.45 o                         
  10   8   8        419.11        303.16        72.25 o                         
 -19   9   8       1346.23       1344.95        89.80 o                         
 -17   9   8       1091.88       1226.98        82.09 o                         
 -15   9   8       2996.13       2991.35       115.81 o                         
 -13   9   8       4037.68       4099.45       118.39 o                         
 -11   9   8       2448.92       2469.80        89.57 o                         
  -9   9   8       2335.77       2363.40        83.84 o                         
  -7   9   8       4189.25       4219.63        92.79 o                         
  -5   9   8       4933.93       4975.79       117.39 o                         
  -3   9   8       3878.10       4009.96       128.73 o                         
  -1   9   8        594.06        540.28        44.38 o                         
   1   9   8       6724.82       6653.79       182.15 o                         
   3   9   8       3070.20       2992.83       125.54 o                         
   5   9   8        640.12        761.80       121.54 o                         
   7   9   8        348.29        330.46        93.15 o                         
   9   9   8        776.24        900.09        93.71 o                         
 -18  10   8        122.99        116.10        50.01 o                         
 -16  10   8        379.92        348.21        56.92 o                         
 -14  10   8         49.55         15.50        44.33 o                         
 -12  10   8        511.36        544.32        56.92 o                         
 -10  10   8         95.51        153.33        82.55 o                         
  -8  10   8       1003.65       1059.55        63.58 o                         
  -6  10   8       1500.65       1508.44        61.81 o                         
  -4  10   8       3362.79       3357.58        99.09 o                         
  -2  10   8         32.34         58.33        32.85 o                         
   0  10   8        194.84        232.78        62.54 o                         
   2  10   8       1941.22       1914.87       104.79 o                         
   4  10   8          9.94        -41.86        41.86 o                         
   6  10   8        244.63        205.28        59.94 o                         
   8  10   8        132.52        191.82        62.93 o                         
 -17  11   8        478.82        482.72        64.97 o                         
 -15  11   8        392.65        435.75        62.36 o                         
 -13  11   8        528.52        580.75        61.98 o                         
 -11  11   8        235.46        373.49        50.51 o                         
  -9  11   8        917.72        872.51       103.66 o                         
  -7  11   8       1644.86       1516.02        95.08 o                         
  -5  11   8       3390.02       3529.25        91.60 o                         
  -3  11   8       3302.16       3750.33       162.29 o                         
  -1  11   8       1126.83        992.44        61.23 o                         
   1  11   8       1478.16       1391.95       120.79 o                         
   3  11   8         51.61        117.24        50.03 o                         
   5  11   8        107.85        157.71        57.78 o                         
   7  11   8        124.76         55.41        52.54 o                         
 -14  12   8       1196.00       1168.32        82.76 o                         
 -12  12   8       2107.31       2321.43       180.41 o                         
 -10  12   8        443.66        468.22        58.05 o                         
  -8  12   8       1908.69       1778.27       115.20 o                         
  -6  12   8       1997.80       2027.60        90.81 o                         
  -4  12   8       3316.35       3422.04        93.85 o                         
  -2  12   8       1974.96       1972.14        85.67 o                         
   0  12   8        384.55        394.01        64.27 o                         
   2  12   8       2031.52       1936.25       113.20 o                         
   4  12   8        279.79        436.03        74.15 o                         
   6  12   8        461.69        399.57       100.29 o                         
 -13  13   8         26.04         40.80        47.49 o                         
 -11  13   8         10.35         52.62        48.21 o                         
  -9  13   8        259.90        319.45        55.57 o                         
  -7  13   8         24.11         87.82        44.81 o                         
  -5  13   8        171.51        232.58        53.25 o                         
  -3  13   8         53.83         65.30        34.89 o                         
  -1  13   8         93.26        121.73       111.52 o                         
   1  13   8       1063.37       1030.03        91.92 o                         
   3  13   8        540.38        519.52        77.38 o                         
   5  13   8         70.63         94.32        59.63 o                         
 -12  14   8         66.49        272.09        98.94 o                         
 -10  14   8        472.87        467.41        64.50 o                         
  -8  14   8        659.53        594.69       144.71 o                         
  -6  14   8        300.96        289.41        54.88 o                         
  -4  14   8        113.91         73.64        43.99 o                         
  -2  14   8        494.10        544.81       105.25 o                         
   0  14   8        514.16        583.55       131.23 o                         
   2  14   8          2.91        -14.49        52.39 o                         
  -7  15   8        130.74         85.03        49.84 o                         
  -5  15   8        245.33        158.02        50.38 o                         
  -3  15   8        602.83        575.48        78.62 o                         
  -1  15   8        153.16        113.25        46.99 o                         
 -21   1   9        231.38        190.41        57.38 o                         
 -19   1   9       1529.78       1733.74        97.46 o                         
 -17   1   9         73.62        168.46        31.20 o                         
 -15   1   9       2382.53       2230.64        63.08 o                         
 -13   1   9       1434.71       1389.29        31.30 o                         
 -11   1   9        541.82        463.10        59.44 o                         
  -9   1   9       1915.42       1816.31        90.68 o                         
  -7   1   9       7876.40       7193.28       180.32 o                         
  -5   1   9       1826.39       1874.45        85.28 o                         
  -3   1   9       1251.16       1133.58        25.87 o                         
  -1   1   9       3673.84       3657.57        66.34 o                         
   1   1   9       2713.90       2657.17        62.43 o                         
   3   1   9       7560.21       8253.36       199.29 o                         
   5   1   9        696.58        817.76        73.75 o                         
   7   1   9       2176.28       2160.62       115.77 o                         
   9   1   9       2176.79       2236.86       204.09 o                         
  11   1   9       1924.28       1918.20       128.36 o                         
 -22   2   9          8.68         47.05        36.15 o                         
 -20   2   9        216.44        212.10        39.78 o                         
 -18   2   9       2702.82       2916.12        85.26 o                         
 -16   2   9       2126.81       2255.71        68.48 o                         
 -14   2   9       2106.38       2005.85        82.29 o                         
 -12   2   9       5582.94       5477.31       110.92 o                         
 -10   2   9        849.53        805.34        69.90 o                         
  -8   2   9       2095.31       1978.75        91.86 o                         
  -6   2   9       1690.93       1803.01        85.55 o                         
  -4   2   9       3814.49       3708.82        73.41 o                         
  -2   2   9       5538.49       5085.50        73.38 o                         
   0   2   9       6137.62       6118.05       101.16 o                         
   2   2   9      14676.25      14427.30       211.55 o                         
   4   2   9       1274.12       1349.38       130.39 o                         
   6   2   9       3723.41       3659.82       138.35 o                         
   8   2   9        303.61        308.02        66.07 o                         
  10   2   9        884.61       1013.05       259.05 o                         
 -21   3   9          2.94         -5.40        34.87 o                         
 -19   3   9        229.00        262.45        39.51 o                         
 -17   3   9        116.03        135.70        32.27 o                         
 -15   3   9         33.60         58.19        24.56 o                         
 -13   3   9        385.44        345.87        25.08 o                         
 -11   3   9        576.25        565.96        36.43 o                         
  -9   3   9          6.98          8.34        16.41 o                         
  -7   3   9       1613.85       1602.87        43.05 o                         
  -5   3   9         51.53         57.03        17.68 o                         
  -3   3   9       1714.20       1757.99        36.51 o                         
  -1   3   9        302.51        351.85        23.20 o                         
   1   3   9        283.57        319.76        29.55 o                         
   3   3   9       1527.07       1546.78        86.87 o                         
   5   3   9        387.36        383.24        60.91 o                         
   7   3   9          4.13          3.55        50.90 o                         
   9   3   9          1.76         19.46        54.39 o                         
  11   3   9         13.46        -34.53        66.70 o                         
 -20   4   9          3.50         29.09        35.68 o                         
 -18   4   9          3.75         25.29        30.98 o                         
 -16   4   9        228.47        233.53        33.20 o                         
 -14   4   9       1797.98       1816.68        63.81 o                         
 -12   4   9        304.90        306.86        18.81 o                         
 -10   4   9          7.15         25.60        18.74 o                         
  -8   4   9       2787.12       2703.58        88.82 o                         
  -6   4   9       2182.70       2163.85        73.28 o                         
  -4   4   9        237.27        220.66        16.47 o                         
  -2   4   9        108.65        105.90        17.67 o                         
   0   4   9       1090.13       1122.97        43.68 o                         
   2   4   9       3561.06       3719.78        80.40 o                         
   4   4   9        770.77        985.30        77.56 o                         
   6   4   9        834.88        834.13        93.35 o                         
   8   4   9       1635.42       1954.96       385.50 o                         
  10   4   9        620.83        576.52        83.97 o                         
 -21   5   9        173.25        199.97        43.97 o                         
 -19   5   9        420.87        535.89        67.84 o                         
 -17   5   9         96.11        162.77        35.12 o                         
 -15   5   9        760.34        724.60        45.70 o                         
 -13   5   9       2687.17       2693.13        70.71 o                         
 -11   5   9        184.03        151.97        16.37 o                         
  -9   5   9        253.45        255.44        30.20 o                         
  -7   5   9       1595.83       1529.62        63.82 o                         
  -5   5   9        346.63        341.19        19.84 o                         
  -3   5   9         23.15         28.38        15.64 o                         
  -1   5   9       1655.57       1585.92        43.51 o                         
   1   5   9        305.29        321.64        27.24 o                         
   3   5   9       2778.51       2725.37       112.11 o                         
   5   5   9        459.97        604.04        95.97 o                         
   7   5   9         38.85         34.36        70.00 o                         
   9   5   9         89.78         49.75        60.03 o                         
  11   5   9        326.74        331.79        73.51 o                         
 -20   6   9          7.71         20.54        48.72 o                         
 -18   6   9         15.14         23.38        55.19 o                         
 -16   6   9         53.35         72.74        34.93 o                         
 -14   6   9         46.86         13.44        30.68 o                         
 -12   6   9        830.89        755.27        47.02 o                         
 -10   6   9        643.99        559.42        25.18 o                         
  -8   6   9        452.18        441.98        34.79 o                         
  -6   6   9          1.86         34.18        15.35 o                         
  -4   6   9        101.02        111.65        23.62 o                         
  -2   6   9        996.60       1038.55        45.31 o                         
   0   6   9         74.30         14.01        28.43 o                         
   2   6   9        831.22        799.60        68.51 o                         
   4   6   9       1173.88       1596.31       138.08 o                         
   6   6   9          1.15         11.58        61.04 o                         
   8   6   9       1066.63       1065.52        97.31 o                         
  10   6   9        352.72        338.54        72.09 o                         
 -19   7   9         89.69        111.04        43.83 o                         
 -17   7   9       1132.34       1090.29        70.32 o                         
 -15   7   9        381.10        338.60        44.30 o                         
 -13   7   9       1839.65       1961.58       148.01 o                         
 -11   7   9        232.34        161.30        34.71 o                         
  -9   7   9       4695.91       4833.14       107.95 o                         
  -7   7   9        595.40        585.02        31.91 o                         
  -5   7   9       1269.09       1314.73        70.42 o                         
  -3   7   9       3152.87       3125.93        71.75 o                         
  -1   7   9       2328.49       2192.48        73.08 o                         
   1   7   9        332.53        447.04        58.70 o                         
   3   7   9        328.78        424.31        62.33 o                         
   5   7   9        149.71        234.58        58.39 o                         
   7   7   9        420.07        404.73        71.34 o                         
   9   7   9        533.30        445.58        77.58 o                         
 -18   8   9         49.47         -4.97        42.27 o                         
 -16   8   9        964.31        922.74        68.11 o                         
 -14   8   9       2265.84       2406.62       143.59 o                         
 -12   8   9        951.28       1042.73        60.99 o                         
 -10   8   9        314.79        331.81        40.54 o                         
  -8   8   9       2505.74       2514.41       155.58 o                         
  -6   8   9       1430.49       1519.84        65.80 o                         
  -4   8   9        665.92        689.42        49.02 o                         
  -2   8   9         31.46         52.75        29.99 o                         
   0   8   9        480.19        614.34        86.04 o                         
   2   8   9       2093.73       2147.41       107.85 o                         
   4   8   9        149.07        141.94        63.78 o                         
   6   8   9        289.72        370.42        90.96 o                         
   8   8   9        799.89       1065.54        98.65 o                         
 -17   9   9        471.64        370.59        55.67 o                         
 -15   9   9        175.65        124.17        44.33 o                         
 -13   9   9          0.25         23.68        38.54 o                         
 -11   9   9        321.65        243.56        42.87 o                         
  -9   9   9       1040.09       1021.05        52.69 o                         
  -7   9   9        122.56        163.06        36.69 o                         
  -5   9   9         54.80         22.56        49.06 o                         
  -3   9   9        104.05        108.16        34.06 o                         
  -1   9   9         57.51        -21.69        30.63 o                         
   1   9   9         30.43         38.10        67.64 o                         
   3   9   9          9.21         19.44        47.42 o                         
   5   9   9        273.75        331.56        64.87 o                         
   7   9   9        280.90        380.58        72.30 o                         
 -18  10   9       1445.46       1464.00       176.20 o                         
 -16  10   9       1640.96       1555.33        89.63 o                         
 -14  10   9       1520.52       1552.20        99.30 o                         
 -12  10   9        154.42        127.74        41.87 o                         
 -10  10   9       3938.43       4216.68       125.22 o                         
  -8  10   9       3921.81       3972.96       100.86 o                         
  -6  10   9        498.43        577.46        75.67 o                         
  -4  10   9       1546.08       1846.94       154.35 o                         
  -2  10   9       3432.83       3740.19       104.77 o                         
   0  10   9        254.10        268.34        55.13 o                         
   2  10   9        233.85        231.42        58.54 o                         
   4  10   9       1346.19       1492.23       111.47 o                         
   6  10   9        370.98        490.37       122.90 o                         
 -15  11   9       1453.77       1449.41        87.79 o                         
 -13  11   9        871.07        958.22        73.43 o                         
 -11  11   9         40.56         18.54        39.97 o                         
  -9  11   9       5515.21       5331.66       156.72 o                         
  -7  11   9       1579.50       1695.98        71.80 o                         
  -5  11   9       1660.91       1719.83        81.82 o                         
  -3  11   9       3660.51       3850.95       214.03 o                         
  -1  11   9       1178.98       1171.15        88.83 o                         
   1  11   9       1741.04       1551.99       101.32 o                         
   3  11   9        180.87        183.75        57.48 o                         
   5  11   9        274.97        306.09        70.19 o                         
 -14  12   9         91.97        127.22        50.56 o                         
 -12  12   9         18.42         -1.96        44.47 o                         
 -10  12   9          5.59         10.31        42.02 o                         
  -8  12   9         14.05        104.52        42.69 o                         
  -6  12   9          0.19         16.79        36.20 o                         
  -4  12   9        154.24        110.02        71.59 o                         
  -2  12   9        241.53        154.36        54.49 o                         
   0  12   9         96.81        102.51        67.25 o                         
   2  12   9        247.22        293.35        72.14 o                         
   4  12   9        176.82        117.21        57.05 o                         
 -13  13   9        230.68        251.84        57.82 o                         
 -11  13   9        734.58        797.74       123.21 o                         
  -9  13   9       2837.25       2960.33       115.06 o                         
  -7  13   9       2330.32       2379.94       102.90 o                         
  -5  13   9        653.35        651.30        53.52 o                         
  -3  13   9       1312.80       1284.91        80.82 o                         
  -1  13   9        156.92        128.14        55.30 o                         
   1  13   9        723.14        659.18        80.35 o                         
   3  13   9        360.85        259.45        67.14 o                         
 -10  14   9        147.65        151.90        53.25 o                         
  -8  14   9        706.49        630.93        66.51 o                         
  -6  14   9          2.56        -16.02        44.27 o                         
  -4  14   9        146.91        115.37        46.19 o                         
  -2  14   9        824.89        713.96        67.80 o                         
   0  14   9        196.04        253.83        67.01 o                         
 -22   0  10        644.59        680.34        82.03 o                         
 -20   0  10        585.91        521.06        67.54 o                         
 -18   0  10       1386.31       1721.91       140.11 o                         
 -16   0  10       3632.67       4046.20       220.01 o                         
 -14   0  10        599.22        719.32        83.19 o                         
 -12   0  10       4348.48       4564.42       214.76 o                         
 -10   0  10       1938.31       1846.60       136.89 o                         
  -8   0  10      13232.42      13050.96       407.52 o                         
  -6   0  10      16827.16      16479.32       482.07 o                         
  -4   0  10      10313.25       9574.36       311.93 o                         
  -2   0  10      12136.80      11830.84       229.26 o                         
   0   0  10      14385.58      14455.69       287.95 o                         
   2   0  10      10716.21      10809.55       343.69 o                         
   4   0  10        544.83        487.68        90.09 o                         
   6   0  10       6743.60       6225.01       265.11 o                         
   8   0  10       3174.12       3395.12       209.12 o                         
  10   0  10       1648.54       1332.93       157.26 o                         
 -21   1  10        167.58        210.82        40.28 o                         
 -19   1  10        103.85        147.41        35.17 o                         
 -17   1  10       1116.21       1235.06        88.89 o                         
 -15   1  10       2537.03       2644.00        78.93 o                         
 -13   1  10        968.16        925.29        57.62 o                         
 -11   1  10         55.00         75.46        43.27 o                         
  -9   1  10       1766.33       1588.75        90.44 o                         
  -7   1  10        734.72        652.99        70.86 o                         
  -5   1  10        592.37        601.88        82.36 o                         
  -3   1  10          6.22         -0.87        12.52 o                         
  -1   1  10       3401.37       3286.49        66.23 o                         
   1   1  10       6391.43       6158.55       134.76 o                         
   3   1  10        385.76        512.32       100.84 o                         
   5   1  10        455.47        468.77        64.29 o                         
   7   1  10        789.04       1000.26       110.48 o                         
   9   1  10       1062.43       1086.02       151.70 o                         
 -22   2  10          9.85         34.29        37.22 o                         
 -20   2  10          3.29        -31.91        31.91 o                         
 -18   2  10         11.43         87.80        33.40 o                         
 -16   2  10          2.34         -4.84        23.61 o                         
 -14   2  10        917.78        905.37        38.13 o                         
 -12   2  10        325.91        345.78        23.91 o                         
 -10   2  10        436.87        391.61        57.34 o                         
  -8   2  10       1585.15       1592.07        91.41 o                         
  -6   2  10       4069.22       3625.09       171.70 o                         
  -4   2  10       1421.06       1379.19        45.63 o                         
  -2   2  10       2178.55       2169.04        49.36 o                         
   0   2  10       3333.47       3422.41        72.76 o                         
   2   2  10       4355.91       4175.97       131.30 o                         
   4   2  10        428.39        458.36        62.88 o                         
   6   2  10       1092.69        941.07        87.27 o                         
   8   2  10       1222.80       1374.73       107.50 o                         
  10   2  10        574.45        519.21        84.26 o                         
 -21   3  10        515.91        636.20        54.69 o                         
 -19   3  10        294.55        307.71        40.78 o                         
 -17   3  10        739.66        845.89        49.61 o                         
 -15   3  10       2533.43       2462.94        67.10 o                         
 -13   3  10       2131.68       2156.92        74.46 o                         
 -11   3  10         45.42         55.27        17.86 o                         
  -9   3  10       2538.67       2426.77        55.24 o                         
  -7   3  10        866.35        769.74        32.88 o                         
  -5   3  10       2384.44       2193.18        57.51 o                         
  -3   3  10          9.25        -10.64        13.19 o                         
  -1   3  10       3257.25       3266.99        68.27 o                         
   1   3  10       6275.62       6239.98       160.87 o                         
   3   3  10        979.79       1171.32       123.34 o                         
   5   3  10        445.80        467.98        66.99 o                         
   7   3  10       2173.38       2083.16       122.73 o                         
   9   3  10       1855.64       1857.82       124.33 o                         
 -20   4  10        939.23        901.43        60.15 o                         
 -18   4  10        229.96        195.95        36.33 o                         
 -16   4  10       2214.02       2142.89        69.63 o                         
 -14   4  10        216.90        185.49        27.50 o                         
 -12   4  10       1016.17       1004.17        45.46 o                         
 -10   4  10        485.43        488.29        30.70 o                         
  -8   4  10        599.10        541.80        32.91 o                         
  -6   4  10        452.09        489.48        42.08 o                         
  -4   4  10        166.81        142.23        18.22 o                         
  -2   4  10        178.97        161.65        20.30 o                         
   0   4  10       1002.36       1162.63        57.74 o                         
   2   4  10         75.74        100.32        43.97 o                         
   4   4  10       7159.29       6871.56       192.45 o                         
   6   4  10         27.81         58.80        54.50 o                         
   8   4  10         22.34          0.94        59.28 o                         
  10   4  10        154.19        189.74        66.56 o                         
 -21   5  10        171.47        182.49        42.00 o                         
 -19   5  10         87.29         92.73        47.70 o                         
 -17   5  10         19.38          4.81        50.11 o                         
 -15   5  10          2.00        -10.20        26.13 o                         
 -13   5  10        313.05        294.37        38.74 o                         
 -11   5  10        746.30        736.60        58.96 o                         
  -9   5  10        763.00        697.50        58.76 o                         
  -7   5  10        661.65        597.27        38.46 o                         
  -5   5  10       1057.10       1103.48        33.44 o                         
  -3   5  10        224.55        249.60        22.56 o                         
  -1   5  10         10.59        -11.09        21.20 o                         
   1   5  10        166.36        184.43        47.94 o                         
   3   5  10        463.77        570.51        96.49 o                         
   5   5  10          4.38        104.82        51.51 o                         
   7   5  10        569.62        743.34       115.37 o                         
   9   5  10          1.91         97.15        62.89 o                         
 -20   6  10       1393.97       1489.29        76.71 o                         
 -18   6  10         21.30         15.58        33.63 o                         
 -16   6  10       1120.80       1146.54        64.55 o                         
 -14   6  10       1134.31       1202.87        61.75 o                         
 -12   6  10        447.22        436.42        37.85 o                         
 -10   6  10          6.21         59.46        35.99 o                         
  -8   6  10        704.62        721.10        32.36 o                         
  -6   6  10       1718.57       1736.17        43.72 o                         
  -4   6  10        335.73        412.76        39.94 o                         
  -2   6  10        636.11        544.16        42.69 o                         
   0   6  10       2982.42       3148.64       213.73 o                         
   2   6  10        637.61        752.74        72.18 o                         
   4   6  10        561.72        562.33        67.79 o                         
   6   6  10         16.68         10.95       120.38 o                         
   8   6  10        242.80        310.14        69.90 o                         
 -19   7  10         62.49        100.38        44.64 o                         
 -17   7  10         38.89         48.02        37.02 o                         
 -15   7  10         84.63        138.69        38.03 o                         
 -13   7  10        319.36        264.95        39.23 o                         
 -11   7  10        624.57        587.23        38.67 o                         
  -9   7  10         43.52         32.02        27.01 o                         
  -7   7  10         36.38         35.69        31.13 o                         
  -5   7  10        146.96        183.34        33.01 o                         
  -3   7  10         69.92         28.49        29.66 o                         
  -1   7  10        317.30        314.35       128.48 o                         
   1   7  10        606.75        652.92        67.63 o                         
   3   7  10        140.70        134.39        54.01 o                         
   5   7  10         57.35         63.06        85.83 o                         
   7   7  10        814.00        796.07        89.19 o                         
 -18   8  10         77.08         79.92        66.53 o                         
 -16   8  10        397.33        441.35        51.95 o                         
 -14   8  10        735.83        720.57        58.03 o                         
 -12   8  10          2.90        -30.45        32.49 o                         
 -10   8  10       1941.62       1956.71        94.02 o                         
  -8   8  10        527.38        527.15        51.10 o                         
  -6   8  10          2.57        -27.14        44.77 o                         
  -4   8  10        469.93        510.44        44.72 o                         
  -2   8  10          6.16         20.81        29.81 o                         
   0   8  10        145.79        150.23        46.87 o                         
   2   8  10         28.54         44.81        48.69 o                         
   4   8  10       3424.46       3354.69       142.17 o                         
   6   8  10         24.57         42.68        54.43 o                         
 -17   9  10        385.15        408.65        56.09 o                         
 -15   9  10       1526.92       1525.23       121.45 o                         
 -13   9  10       1605.49       1768.75        82.99 o                         
 -11   9  10        424.01        400.60        47.14 o                         
  -9   9  10       4008.46       4137.82        95.31 o                         
  -7   9  10       2634.56       2537.12        87.52 o                         
  -5   9  10       1170.13       1198.90        86.24 o                         
  -3   9  10        330.50        340.93        44.05 o                         
  -1   9  10       1469.88       1548.47        91.67 o                         
   1   9  10        901.39        931.17       110.92 o                         
   3   9  10       2895.99       3065.05       136.78 o                         
   5   9  10        456.24        707.15        81.83 o                         
   7   9  10       4382.90       4262.95       174.42 o                         
 -16  10  10        137.16        128.08        48.59 o                         
 -14  10  10       1074.95       1063.30        88.95 o                         
 -12  10  10         58.77        105.86        42.20 o                         
 -10  10  10        118.46         28.12        37.96 o                         
  -8  10  10        599.63        644.01       118.07 o                         
  -6  10  10       1877.02       1968.95        97.92 o                         
  -4  10  10         78.13        330.93        62.07 o                         
  -2  10  10        305.15        269.35        53.01 o                         
   0  10  10       1269.45       1238.33        90.88 o                         
   2  10  10       1528.05       1780.43       112.74 o                         
   4  10  10         56.05         87.81        52.93 o                         
   6  10  10         53.00          4.91        56.53 o                         
 -15  11  10        454.54        519.69        63.11 o                         
 -13  11  10        351.90        446.32        58.25 o                         
 -11  11  10       1013.17       1180.44        75.64 o                         
  -9  11  10        792.77        842.59        65.32 o                         
  -7  11  10        690.78        684.05        71.54 o                         
  -5  11  10        359.21        454.48        64.12 o                         
  -3  11  10        591.15        531.11        58.33 o                         
  -1  11  10        199.54        169.13        77.35 o                         
   1  11  10        606.33        524.13        71.29 o                         
   3  11  10        988.55       1004.21        92.44 o                         
 -14  12  10       1234.10       1063.74        91.25 o                         
 -12  12  10         38.96         46.19        44.31 o                         
 -10  12  10       2248.51       2286.51       127.90 o                         
  -8  12  10       2366.10       2387.61       117.69 o                         
  -6  12  10       1029.34       1092.10        63.10 o                         
  -4  12  10        928.46        916.83        84.33 o                         
  -2  12  10       1090.40       1032.04        88.29 o                         
   0  12  10        583.70        463.10       113.73 o                         
   2  12  10       1149.58       1141.93        99.98 o                         
 -11  13  10          8.20         61.90        56.48 o                         
  -9  13  10       1011.48        822.72        71.66 o                         
  -7  13  10        390.73        311.56        54.81 o                         
  -5  13  10          9.42         21.41        35.10 o                         
  -3  13  10        161.81        145.22        57.37 o                         
  -1  13  10         77.85         56.91        87.84 o                         
   1  13  10         18.82        -10.14        50.53 o                         
  -8  14  10         35.22         29.00        48.06 o                         
  -6  14  10          3.55         42.31        46.58 o                         
  -4  14  10        154.44        155.29        76.02 o                         
 -21   1  11       1234.90       1241.17        67.30 o                         
 -19   1  11        102.70        190.39        52.02 o                         
 -17   1  11       2321.31       2442.05        70.40 o                         
 -15   1  11       2792.85       2996.88       174.72 o                         
 -13   1  11        471.22        502.18       154.43 o                         
 -11   1  11          8.31        -18.31        41.26 o                         
  -9   1  11      15667.62      15151.58       331.67 o                         
  -7   1  11       2715.58       2561.71       123.58 o                         
  -5   1  11       9537.21       9138.97       150.35 o                         
  -3   1  11       7897.38       7735.51       160.27 o                         
  -1   1  11       5399.89       5361.11       181.87 o                         
   1   1  11       4825.77       5368.31       433.58 o                         
   3   1  11        838.66       1043.38        80.98 o                         
   5   1  11        739.24        989.28        87.31 o                         
   7   1  11        460.13        518.39        77.21 o                         
   9   1  11        396.90        398.16        77.89 o                         
 -20   2  11        566.67        640.48        50.60 o                         
 -18   2  11        132.39        111.97        29.54 o                         
 -16   2  11       3509.41       3451.55        80.21 o                         
 -14   2  11       1487.15       1492.99       106.60 o                         
 -12   2  11        217.55        283.55        60.31 o                         
 -10   2  11       4730.44       4501.41       188.70 o                         
  -8   2  11       2481.93       2163.90       105.53 o                         
  -6   2  11        446.43        441.08        26.30 o                         
  -4   2  11        565.99        578.48        24.64 o                         
  -2   2  11        121.25        188.94        35.45 o                         
   0   2  11        623.71        765.91        60.83 o                         
   2   2  11         81.93         39.12        45.14 o                         
   4   2  11        653.04        695.92        76.43 o                         
   6   2  11       1506.08       1551.73       106.93 o                         
   8   2  11       1750.15       2162.50       133.01 o                         
 -21   3  11         46.74         99.25        37.02 o                         
 -19   3  11        100.68         72.68        32.67 o                         
 -17   3  11         47.99         22.44        43.71 o                         
 -15   3  11         14.72          4.31        20.61 o                         
 -13   3  11        973.67        954.95        40.88 o                         
 -11   3  11       5048.98       4930.43        94.92 o                         
  -9   3  11         50.11         23.91        16.77 o                         
  -7   3  11         10.98         17.83        17.41 o                         
  -5   3  11         84.68         84.27        28.01 o                         
  -3   3  11          9.70        -10.65        27.95 o                         
  -1   3  11        468.91        502.32        50.20 o                         
   1   3  11         47.39         56.90        41.16 o                         
   3   3  11        879.96        835.07        78.85 o                         
   5   3  11        117.92        156.53        56.96 o                         
   7   3  11        459.29        406.96        83.28 o                         
 -20   4  11        735.63        780.67        81.53 o                         
 -18   4  11        427.01        487.36        44.22 o                         
 -16   4  11       1211.83       1213.32        54.91 o                         
 -14   4  11        538.21        485.57        34.15 o                         
 -12   4  11        302.48        404.81        40.25 o                         
 -10   4  11       1983.25       1767.44        83.53 o                         
  -8   4  11       2246.35       2199.57        72.37 o                         
  -6   4  11        252.94        316.27        37.99 o                         
  -4   4  11       1138.21       1121.84        48.66 o                         
  -2   4  11        487.19        443.12        53.06 o                         
   0   4  11        705.16        684.55        60.11 o                         
   2   4  11        570.22        568.61        64.95 o                         
   4   4  11         11.42         65.53        68.85 o                         
   6   4  11       1065.86       1138.33        97.00 o                         
   8   4  11        725.95        654.10        87.70 o                         
 -19   5  11        162.26        286.48        42.32 o                         
 -17   5  11         93.91         84.39        31.66 o                         
 -15   5  11        301.94        302.82        34.25 o                         
 -13   5  11        462.99        391.33        32.66 o                         
 -11   5  11        346.68        366.93        69.83 o                         
  -9   5  11       4105.82       4301.66       133.99 o                         
  -7   5  11         61.35         49.89        56.02 o                         
  -5   5  11        360.70        505.07        37.12 o                         
  -3   5  11       4830.91       4804.49       106.34 o                         
  -1   5  11        134.07        205.22        44.58 o                         
   1   5  11       1252.02       1443.56        89.88 o                         
   3   5  11         53.27         67.29        50.18 o                         
   5   5  11        315.00        402.55        70.55 o                         
   7   5  11         97.13        122.91        63.79 o                         
 -20   6  11          7.89        -38.22        39.22 o                         
 -18   6  11         43.02        -35.31        35.31 o                         
 -16   6  11         68.02         90.17        35.48 o                         
 -14   6  11         64.74         78.78        31.33 o                         
 -12   6  11        249.67        231.83        27.78 o                         
 -10   6  11         72.03         76.16        27.99 o                         
  -8   6  11         38.83         31.88        23.97 o                         
  -6   6  11         21.55         72.05        29.86 o                         
  -4   6  11        467.12        454.06        44.63 o                         
  -2   6  11         38.70         42.07        29.26 o                         
   0   6  11         19.75         41.57        42.20 o                         
   2   6  11        521.88        528.61        67.02 o                         
   4   6  11         44.34        -15.23       126.82 o                         
   6   6  11        134.59         93.73       113.30 o                         
 -19   7  11        867.30        891.57        72.32 o                         
 -17   7  11         58.20         83.07        38.76 o                         
 -15   7  11       1089.01       1077.76        63.46 o                         
 -13   7  11        187.35        213.76        36.60 o                         
 -11   7  11       1883.08       1963.74        70.68 o                         
  -9   7  11        387.80        429.06        46.79 o                         
  -7   7  11        159.58        211.12        34.03 o                         
  -5   7  11         81.31         37.13        30.14 o                         
  -3   7  11        930.22        986.06        56.72 o                         
  -1   7  11        266.24        379.17        55.48 o                         
   1   7  11        871.58       1053.98        83.99 o                         
   3   7  11        869.38        888.74        84.99 o                         
   5   7  11        344.21        356.74        72.40 o                         
   7   7  11       1658.73       1562.33       200.49 o                         
 -18   8  11        371.63        462.47        70.44 o                         
 -16   8  11       1075.12       1173.32        99.29 o                         
 -14   8  11        291.77        358.02        46.04 o                         
 -12   8  11        214.24        243.01        41.62 o                         
 -10   8  11       1199.29       1039.87        60.29 o                         
  -8   8  11       1569.83       1580.76        69.74 o                         
  -6   8  11        424.27        436.45        44.64 o                         
  -4   8  11        398.80        422.11        44.64 o                         
  -2   8  11        714.75        747.93        54.23 o                         
   0   8  11        944.45       1041.90       112.04 o                         
   2   8  11        745.32        936.61       117.65 o                         
   4   8  11         29.70         13.42        53.41 o                         
   6   8  11       2334.06       2415.98       139.16 o                         
 -17   9  11          3.90         11.89        41.18 o                         
 -15   9  11        266.60        269.37        52.48 o                         
 -13   9  11        179.47        130.76        41.72 o                         
 -11   9  11        135.79        117.38        41.86 o                         
  -9   9  11        679.69        692.28        54.91 o                         
  -7   9  11        232.03        205.81        64.87 o                         
  -5   9  11        183.74        176.51        39.00 o                         
  -3   9  11        550.36        492.43        63.47 o                         
  -1   9  11        372.87        271.71        56.47 o                         
   1   9  11         27.28        122.09        70.55 o                         
   3   9  11          1.03         34.65        51.57 o                         
   5   9  11        108.24        125.28        63.61 o                         
 -16  10  11        674.08        632.84        64.39 o                         
 -14  10  11       1036.17       1074.56        84.34 o                         
 -12  10  11       1078.79       1071.87        69.71 o                         
 -10  10  11        863.30        925.20        87.32 o                         
  -8  10  11       1612.85       1800.88        82.36 o                         
  -6  10  11        220.89        296.79        44.74 o                         
  -4  10  11       2168.35       1947.61       112.41 o                         
  -2  10  11        711.53        761.86        75.78 o                         
   0  10  11       2015.49       1856.47       111.19 o                         
   2  10  11       3083.25       3163.26       275.24 o                         
   4  10  11        968.81        899.07        93.82 o                         
 -15  11  11        754.85        658.15        64.35 o                         
 -13  11  11        131.73        188.66        49.20 o                         
 -11  11  11        329.74        376.05        72.55 o                         
  -9  11  11        863.14        906.01        56.49 o                         
  -7  11  11        563.45        639.39        88.33 o                         
  -5  11  11        189.19        214.59        46.37 o                         
  -3  11  11        339.83        382.44        64.70 o                         
  -1  11  11       2132.44       1920.17       111.20 o                         
   1  11  11       1169.86       1140.27        96.33 o                         
 -12  12  11         17.39         70.29        46.98 o                         
 -10  12  11         31.43         44.74        43.65 o                         
  -8  12  11          0.14        -32.61        32.61 o                         
  -6  12  11          7.27          7.62        40.34 o                         
  -4  12  11        815.47        683.14        73.83 o                         
  -2  12  11         41.42          5.68        51.26 o                         
   0  12  11        454.56        386.56        81.70 o                         
  -9  13  11        173.32        137.39        48.64 o                         
  -7  13  11        109.78         63.09        37.23 o                         
  -5  13  11        674.63        526.65        73.57 o                         
  -3  13  11         35.79         35.52        53.65 o                         
 -20   0  12       2494.07       3363.97       257.22 o                         
 -18   0  12        357.15        448.57        52.57 o                         
 -16   0  12        346.24        356.64        40.19 o                         
 -14   0  12       1843.44       1881.51       173.65 o                         
 -12   0  12        323.69        264.38        87.96 o                         
 -10   0  12       1151.43       1091.33       123.52 o                         
  -8   0  12        168.43        205.47        75.47 o                         
  -6   0  12         14.60        -20.27        59.12 o                         
  -4   0  12        352.70        410.69        52.36 o                         
  -2   0  12       2090.82       2401.03       128.36 o                         
   0   0  12       1724.00       2082.15       136.68 o                         
   2   0  12        129.45         61.80        70.58 o                         
   4   0  12        708.91        675.25       110.12 o                         
   6   0  12       1077.60       1210.24       140.61 o                         
 -21   1  12        184.97        102.57        48.86 o                         
 -19   1  12         25.35          6.07        27.69 o                         
 -17   1  12          1.42         26.22        26.88 o                         
 -15   1  12        805.96        822.09        62.85 o                         
 -13   1  12        169.61        168.57        57.20 o                         
 -11   1  12        594.60        741.99        77.46 o                         
  -9   1  12       3588.26       3709.27       139.20 o                         
  -7   1  12       1798.18       1865.96       142.68 o                         
  -5   1  12          2.44        -14.93        14.93 o                         
  -3   1  12        176.04        172.40        45.01 o                         
  -1   1  12         26.04         19.95        36.69 o                         
   1   1  12         37.74         -2.06        40.82 o                         
   3   1  12          3.44        -45.47        45.47 o                         
   5   1  12         61.02         83.65        54.05 o                         
   7   1  12       1215.79       1178.95       103.91 o                         
 -20   2  12        458.89        475.96        58.86 o                         
 -18   2  12        233.58        281.13        33.84 o                         
 -16   2  12        656.34        584.23        34.80 o                         
 -14   2  12        129.23        117.64        28.80 o                         
 -12   2  12         25.74         47.07        66.00 o                         
 -10   2  12        270.85        310.44        59.99 o                         
  -8   2  12       1149.25       1133.06       122.81 o                         
  -6   2  12         38.72         44.09        29.51 o                         
  -4   2  12         62.68         43.84        24.61 o                         
  -2   2  12          6.89         24.37        40.06 o                         
   0   2  12        560.43        582.68        60.00 o                         
   2   2  12         32.09         32.27        97.66 o                         
   4   2  12          2.53        -12.91        49.53 o                         
   6   2  12        190.04        329.39        70.79 o                         
 -21   3  12        362.65        317.50        43.70 o                         
 -19   3  12        206.97        303.54        47.43 o                         
 -17   3  12        878.58        954.30        48.55 o                         
 -15   3  12       2536.64       2517.30        86.70 o                         
 -13   3  12        629.40        794.28        96.74 o                         
 -11   3  12       3022.92       2939.21       131.90 o                         
  -9   3  12       9640.92       9126.18       423.78 o                         
  -7   3  12       3430.55       3368.12       101.52 o                         
  -5   3  12        258.79        301.22        29.28 o                         
  -3   3  12       2938.13       2742.73        90.94 o                         
  -1   3  12        334.37        363.96        50.24 o                         
   1   3  12        488.21        603.83        65.80 o                         
   3   3  12         87.26        193.84        57.60 o                         
   5   3  12        839.51        900.76        90.03 o                         
   7   3  12       2386.84       2243.10       137.02 o                         
 -20   4  12        189.88        212.93        40.05 o                         
 -18   4  12        166.46        109.42        46.58 o                         
 -16   4  12         19.75          5.70        24.39 o                         
 -14   4  12        509.88        552.24        84.97 o                         
 -12   4  12        682.00        644.64        53.80 o                         
 -10   4  12       1183.75       1246.44        66.67 o                         
  -8   4  12          5.10        -18.88        61.13 o                         
  -6   4  12        779.02        806.02        57.49 o                         
  -4   4  12          6.00          1.69        25.35 o                         
  -2   4  12       4381.10       4280.53       125.78 o                         
   0   4  12       1475.78       1552.75        89.00 o                         
   2   4  12         24.53        130.79        51.34 o                         
   4   4  12       1411.72       1409.51       105.06 o                         
   6   4  12       1391.66       1613.56       139.71 o                         
 -19   5  12       1159.16       1239.29        65.80 o                         
 -17   5  12       1176.16       1275.47        65.19 o                         
 -15   5  12        557.02        589.93        42.07 o                         
 -13   5  12        515.62        657.41        45.53 o                         
 -11   5  12        503.67        513.09        52.61 o                         
  -9   5  12        167.46        234.08        41.58 o                         
  -7   5  12        136.22        198.03        27.37 o                         
  -5   5  12        558.81        495.43        42.11 o                         
  -3   5  12        986.28        992.24        55.65 o                         
  -1   5  12       1332.19       1191.30        78.85 o                         
   1   5  12       2142.75       1929.26       105.28 o                         
   3   5  12         73.04         35.56        52.26 o                         
   5   5  12        432.51        309.94        71.17 o                         
 -18   6  12       1421.47       1488.48        76.87 o                         
 -16   6  12        991.18       1080.47        71.64 o                         
 -14   6  12        573.61        599.58        44.26 o                         
 -12   6  12        172.59        188.46        29.01 o                         
 -10   6  12       2214.32       2017.60       158.93 o                         
  -8   6  12       3645.60       3596.33        87.33 o                         
  -6   6  12       1604.19       1714.99        74.82 o                         
  -4   6  12        236.42        264.20        38.99 o                         
  -2   6  12       3451.78       3277.68       118.24 o                         
   0   6  12       4186.65       4161.50       142.60 o                         
   2   6  12       1926.58       2060.43       115.28 o                         
   4   6  12        692.05        828.26        88.53 o                         
   6   6  12       2707.33       2505.44       143.28 o                         
 -19   7  12         64.00         71.91        40.86 o                         
 -17   7  12        224.39        271.74        44.40 o                         
 -15   7  12        159.63        122.88        37.41 o                         
 -13   7  12         57.44         82.69        32.09 o                         
 -11   7  12        709.19        697.19        46.28 o                         
  -9   7  12       3522.69       3498.05        91.93 o                         
  -7   7  12        183.06        109.37        32.65 o                         
  -5   7  12          1.70        -29.52        29.52 o                         
  -3   7  12       1398.08       1485.83        69.60 o                         
  -1   7  12          2.27        103.51        46.52 o                         
   1   7  12         39.20        119.55        53.15 o                         
   3   7  12          1.22         17.81        52.26 o                         
   5   7  12        340.49        419.45        76.04 o                         
 -18   8  12        360.42        397.84        80.93 o                         
 -16   8  12        352.55        306.93        48.24 o                         
 -14   8  12        368.03        415.43        84.61 o                         
 -12   8  12       1626.86       1675.60        62.72 o                         
 -10   8  12         10.56        -30.46        30.46 o                         
  -8   8  12        462.19        464.72        47.65 o                         
  -6   8  12        660.06        657.53        79.84 o                         
  -4   8  12        796.65        783.73        54.79 o                         
  -2   8  12         94.09        107.06        47.10 o                         
   0   8  12        218.20        212.88        56.10 o                         
   2   8  12       1133.58       1188.59       128.96 o                         
   4   8  12         39.76         57.31        56.99 o                         
 -17   9  12        296.16        447.10        65.39 o                         
 -15   9  12        546.74        719.13        62.30 o                         
 -13   9  12        174.76        222.52        43.68 o                         
 -11   9  12        195.01        164.70        35.53 o                         
  -9   9  12        656.90        701.45        56.26 o                         
  -7   9  12        239.43        252.79        79.35 o                         
  -5   9  12        305.13        294.87        45.66 o                         
  -3   9  12        922.76        887.39        76.73 o                         
  -1   9  12       1050.04        970.90        92.81 o                         
   1   9  12       2976.90       2597.00       131.69 o                         
   3   9  12          5.29         59.50        57.73 o                         
 -16  10  12         57.89        104.56        45.02 o                         
 -14  10  12         74.05         -8.74        44.58 o                         
 -12  10  12         56.93        125.97        43.40 o                         
 -10  10  12          9.59         35.80        32.64 o                         
  -8  10  12        309.07        311.13        47.39 o                         
  -6  10  12         31.79         47.45        38.86 o                         
  -4  10  12          4.13        -28.79        60.30 o                         
  -2  10  12         38.53         64.70        52.38 o                         
   0  10  12        698.48        728.58        81.67 o                         
   2  10  12        119.72        111.56        59.72 o                         
 -13  11  12         80.62         55.49        61.09 o                         
 -11  11  12         15.75         81.40        49.71 o                         
  -9  11  12        140.13         98.36        40.01 o                         
  -7  11  12        203.47        212.20        46.75 o                         
  -5  11  12        354.65        257.62        57.91 o                         
  -3  11  12          7.26         40.35        48.81 o                         
  -1  11  12        454.66        472.38        72.21 o                         
 -10  12  12          5.37         56.98        45.78 o                         
  -8  12  12        462.84        384.69        47.12 o                         
  -6  12  12        110.21        109.82        52.35 o                         
  -4  12  12       1600.25       1572.55       105.96 o                         
 -21   1  13         14.44        -23.08        31.31 o                         
 -19   1  13        359.49        374.43        38.02 o                         
 -17   1  13        385.33        394.49        30.66 o                         
 -15   1  13        109.80        150.04        62.02 o                         
 -13   1  13        184.48        148.00        88.86 o                         
 -11   1  13       2087.50       1832.24       115.32 o                         
  -9   1  13        723.58        642.24        74.73 o                         
  -7   1  13        211.17        170.02        77.02 o                         
  -5   1  13        659.46        556.63        45.97 o                         
  -3   1  13        264.20        281.22        42.73 o                         
  -1   1  13         79.43        109.96        42.87 o                         
   1   1  13       1219.03       1339.66        91.64 o                         
   3   1  13        872.01        894.62        84.79 o                         
   5   1  13        931.32       1228.07       105.39 o                         
 -20   2  13        184.29        235.10        38.74 o                         
 -18   2  13        603.06        623.44        41.64 o                         
 -16   2  13        472.33        420.73        41.59 o                         
 -14   2  13         97.93        132.17        27.96 o                         
 -12   2  13       1993.79       1983.20       123.06 o                         
 -10   2  13       3190.95       3452.12       142.99 o                         
  -8   2  13        479.57        493.85        69.18 o                         
  -6   2  13       1153.82       1200.09       112.12 o                         
  -4   2  13       1413.50       1536.36        69.72 o                         
  -2   2  13        577.94        557.40        54.31 o                         
   0   2  13         36.54        -16.42        41.11 o                         
   2   2  13        255.50        312.42        61.66 o                         
   4   2  13        554.04        670.42       112.88 o                         
 -19   3  13         28.53         37.59        37.84 o                         
 -17   3  13        232.52        222.37        29.58 o                         
 -15   3  13        213.88        123.58        32.67 o                         
 -13   3  13        297.95        259.88        51.21 o                         
 -11   3  13       1183.43       1023.39        57.01 o                         
  -9   3  13          7.56          3.90        29.89 o                         
  -7   3  13         11.66          7.19        30.34 o                         
  -5   3  13         48.97         -7.70        25.33 o                         
  -3   3  13         49.07         54.68        36.19 o                         
  -1   3  13          7.85          1.72        38.93 o                         
   1   3  13         89.10         70.76        51.27 o                         
   3   3  13        181.44        113.86        58.73 o                         
   5   3  13        290.50        347.26        74.30 o                         
 -20   4  13        283.39        319.95        50.74 o                         
 -18   4  13       1334.18       1380.42        61.79 o                         
 -16   4  13       1632.79       1640.10        57.16 o                         
 -14   4  13       1221.95       1297.95        67.88 o                         
 -12   4  13        706.31        795.25        59.00 o                         
 -10   4  13       3810.54       3896.86       171.69 o                         
  -8   4  13       1026.41       1099.59        68.72 o                         
  -6   4  13       1801.57       1783.49        59.93 o                         
  -4   4  13       1292.63       1262.52        60.56 o                         
  -2   4  13       1591.87       1705.29        88.52 o                         
   0   4  13       2279.41       2242.63       129.86 o                         
   2   4  13        605.58        693.92        92.79 o                         
   4   4  13       1160.85       1244.94       102.67 o                         
 -19   5  13       1138.00       1130.04        62.28 o                         
 -17   5  13       3823.83       3710.72       102.83 o                         
 -15   5  13       2216.09       2105.12        67.92 o                         
 -13   5  13        976.50       1095.97       119.40 o                         
 -11   5  13       6918.31       6804.30       177.71 o                         
  -9   5  13       1896.21       1928.98        90.20 o                         
  -7   5  13        287.41        306.37        32.31 o                         
  -5   5  13       2322.42       2350.52        76.21 o                         
  -3   5  13       2467.55       2481.28        83.15 o                         
  -1   5  13        453.36        539.81        62.47 o                         
   1   5  13       2259.58       2279.55       117.57 o                         
   3   5  13       1746.36       1732.73       117.48 o                         
 -18   6  13         38.27         33.93        34.21 o                         
 -16   6  13       1025.77        992.14        86.50 o                         
 -14   6  13         25.48         57.95        31.21 o                         
 -12   6  13         69.08         95.17        25.03 o                         
 -10   6  13         27.14         37.79        40.09 o                         
  -8   6  13        191.75        172.50        32.90 o                         
  -6   6  13          2.06         51.78        33.79 o                         
  -4   6  13         20.24         12.49        40.10 o                         
  -2   6  13         60.99         79.20        44.09 o                         
   0   6  13         48.20          0.27       178.94 o                         
   2   6  13         22.22          5.26        71.62 o                         
   4   6  13         91.87         52.21        60.87 o                         
 -17   7  13       1490.09       1485.57        76.72 o                         
 -15   7  13        798.83        850.25        88.92 o                         
 -13   7  13        466.10        367.64        35.11 o                         
 -11   7  13       1138.51       1093.92        71.61 o                         
  -9   7  13       3497.53       3441.19        92.96 o                         
  -7   7  13        460.44        436.66        43.40 o                         
  -5   7  13       4645.58       4079.76       107.23 o                         
  -3   7  13       2001.73       1916.18        98.07 o                         
  -1   7  13       1630.47       1729.72       103.98 o                         
   1   7  13        820.76        925.41        86.67 o                         
   3   7  13          4.33        -33.57        52.79 o                         
 -16   8  13        116.49        143.85        42.77 o                         
 -14   8  13        240.38        242.84        43.03 o                         
 -12   8  13         86.84         60.60        29.08 o                         
 -10   8  13       1914.99       2007.92        79.32 o                         
  -8   8  13        280.97        289.69        41.86 o                         
  -6   8  13        869.31        846.49        67.49 o                         
  -4   8  13        666.78        720.45        89.02 o                         
  -2   8  13        952.90        956.77        99.88 o                         
   0   8  13       1295.25       1319.84       218.99 o                         
   2   8  13        243.00        295.21        67.77 o                         
 -15   9  13         13.91         73.86        77.19 o                         
 -13   9  13        141.71         53.01        39.83 o                         
 -11   9  13        133.11        105.05        39.06 o                         
  -9   9  13        335.72        236.13        43.67 o                         
  -7   9  13        263.27        211.04        43.61 o                         
  -5   9  13        321.73        237.37        50.83 o                         
  -3   9  13         51.02         46.62        48.99 o                         
  -1   9  13        692.19        802.46       151.42 o                         
   1   9  13          4.52          3.42        51.51 o                         
 -14  10  13          7.40        -28.31        38.01 o                         
 -12  10  13         12.36         49.79        39.04 o                         
 -10  10  13        545.83        515.54        54.49 o                         
  -8  10  13          9.38         41.86        39.91 o                         
  -6  10  13        388.07        427.56        70.35 o                         
  -4  10  13        390.37        377.90        61.85 o                         
  -2  10  13        344.82        347.03        65.50 o                         
 -11  11  13        106.42         69.46        49.00 o                         
  -9  11  13        134.03         95.15        42.63 o                         
  -7  11  13         27.47         66.25        43.29 o                         
  -5  11  13        207.60         89.98        53.48 o                         
  -3  11  13        671.76        670.41        97.31 o                         
 -20   0  14          9.53        -15.57        86.48 o                         
 -18   0  14        812.49        743.39       179.32 o                         
 -16   0  14         39.68         35.30        84.87 o                         
 -14   0  14        441.24        391.65       104.94 o                         
 -12   0  14       1346.02       1517.87       153.05 o                         
 -10   0  14       1107.63       1092.31       136.60 o                         
  -8   0  14         71.85        116.14        82.14 o                         
  -6   0  14          6.16        -27.97        34.90 o                         
  -4   0  14        518.29        417.35        69.18 o                         
  -2   0  14        820.87       1146.38       103.99 o                         
   0   0  14       1705.66       1977.98       150.88 o                         
   2   0  14        885.07        974.28       126.58 o                         
   4   0  14       1054.31       1009.37       139.15 o                         
 -19   1  14        106.51        117.38        29.28 o                         
 -17   1  14        216.13        264.14        44.03 o                         
 -15   1  14         24.65         17.24        78.22 o                         
 -13   1  14        222.28        250.93       108.85 o                         
 -11   1  14        126.83         99.80        57.84 o                         
  -9   1  14          1.40        -55.85        70.98 o                         
  -7   1  14         72.35         58.88        31.96 o                         
  -5   1  14        326.16        302.97        38.24 o                         
  -3   1  14         85.54         68.32        37.72 o                         
  -1   1  14        151.56        167.89        49.18 o                         
   1   1  14        484.96        475.44        69.81 o                         
   3   1  14         94.13        168.19        61.10 o                         
 -20   2  14         20.31         85.76        31.27 o                         
 -18   2  14         33.22         -5.33        67.03 o                         
 -16   2  14         76.95         63.43        30.65 o                         
 -14   2  14        164.72        137.77        63.78 o                         
 -12   2  14         47.40         36.64        55.92 o                         
 -10   2  14        799.83        892.91       125.33 o                         
  -8   2  14         13.36          2.28        81.99 o                         
  -6   2  14        735.25        823.50        44.61 o                         
  -4   2  14        273.29        309.67        43.50 o                         
  -2   2  14       1028.12       1083.02        73.69 o                         
   0   2  14       1032.94       1215.58        86.61 o                         
   2   2  14        411.91        431.39        70.57 o                         
 -19   3  14        458.37        455.78        77.40 o                         
 -17   3  14        650.82        755.40        58.73 o                         
 -15   3  14        353.66        346.31        42.07 o                         
 -13   3  14         16.13         30.94        59.12 o                         
 -11   3  14       1989.42       1849.96       155.40 o                         
  -9   3  14        520.01        605.16        51.40 o                         
  -7   3  14         69.01         79.44        37.63 o                         
  -5   3  14       2309.60       2244.79        83.47 o                         
  -3   3  14       1186.33       1127.86        72.82 o                         
  -1   3  14       1087.26       1199.54        83.44 o                         
   1   3  14       1991.25       2233.24       118.56 o                         
   3   3  14        127.10         79.05        60.60 o                         
 -18   4  14       1260.82       1346.86        80.96 o                         
 -16   4  14        486.64        476.70        50.86 o                         
 -14   4  14       1084.85        934.42        68.22 o                         
 -12   4  14       2957.02       2730.09        99.89 o                         
 -10   4  14        161.48        265.04        93.32 o                         
  -8   4  14        477.65        566.23        57.02 o                         
  -6   4  14        184.04        171.54        32.46 o                         
  -4   4  14        384.08        382.05        48.94 o                         
  -2   4  14         99.42        143.75        55.73 o                         
   0   4  14        426.77        494.44       102.42 o                         
   2   4  14         46.61        104.73        58.39 o                         
 -17   5  14          7.88        -23.94        40.00 o                         
 -15   5  14        598.91        587.88        62.89 o                         
 -13   5  14        225.19        183.22        48.29 o                         
 -11   5  14        691.43        775.91        65.27 o                         
  -9   5  14       1044.92       1172.09       147.42 o                         
  -7   5  14        315.56        305.29        36.38 o                         
  -5   5  14        240.08        255.34        38.46 o                         
  -3   5  14        516.03        542.16        59.97 o                         
  -1   5  14        239.78        278.90        55.13 o                         
   1   5  14         34.90         25.59        50.73 o                         
 -18   6  14       1191.26       1100.85       127.92 o                         
 -16   6  14       1946.34       2003.72       107.22 o                         
 -14   6  14       2306.35       2343.21        87.64 o                         
 -12   6  14        606.56        453.09        59.25 o                         
 -10   6  14       2799.66       2717.96        80.67 o                         
  -8   6  14       1738.34       1693.82        71.33 o                         
  -6   6  14       1144.92       1140.93        61.55 o                         
  -4   6  14       1686.30       1711.93       160.49 o                         
  -2   6  14       2047.55       2104.39       107.64 o                         
   0   6  14       2101.14       2150.36       211.98 o                         
   2   6  14        234.93        232.36        64.87 o                         
 -17   7  14        246.84        208.81        43.29 o                         
 -15   7  14        267.03        298.76       127.80 o                         
 -13   7  14        179.35        164.75        56.49 o                         
 -11   7  14       1506.10       1553.92        78.87 o                         
  -9   7  14         23.94          1.68        31.08 o                         
  -7   7  14         51.54        115.44        35.47 o                         
  -5   7  14       1058.35        888.74        58.05 o                         
  -3   7  14        274.82        255.38        71.64 o                         
  -1   7  14        196.39        236.25        55.81 o                         
   1   7  14        526.82        722.54        83.14 o                         
 -16   8  14        217.26        202.29        46.46 o                         
 -14   8  14          1.93         14.62        61.75 o                         
 -12   8  14         54.67         -3.36        34.92 o                         
 -10   8  14       1013.14        964.51        60.20 o                         
  -8   8  14         93.94         65.18        42.38 o                         
  -6   8  14        266.45        198.28        42.21 o                         
  -4   8  14        339.25        338.85        58.79 o                         
  -2   8  14        119.54        123.87        53.75 o                         
 -13   9  14         30.61         36.97        32.38 o                         
 -11   9  14       1862.80       1787.68       160.79 o                         
  -9   9  14       1644.89       1599.27        79.95 o                         
  -7   9  14        286.43        316.29        45.93 o                         
  -5   9  14        457.52        438.95        62.05 o                         
  -3   9  14        564.49        597.83        73.26 o                         
 -12  10  14        107.41        161.10        38.84 o                         
 -10  10  14        212.31        185.93        46.48 o                         
  -8  10  14         69.68         73.83        42.53 o                         
  -6  10  14        115.08        114.38        49.55 o                         
 -19   1  15        331.20        391.81        87.49 o                         
 -17   1  15        344.80        324.79        87.91 o                         
 -15   1  15        136.89        243.10        74.52 o                         
 -13   1  15        698.89        719.90        96.06 o                         
 -11   1  15        538.26        460.79       129.02 o                         
  -9   1  15        757.35        696.64       119.42 o                         
  -7   1  15         26.94         29.22        39.91 o                         
  -5   1  15       2705.70       2575.41        93.23 o                         
  -3   1  15         58.83         88.72        41.62 o                         
  -1   1  15        800.30        901.74        77.63 o                         
   1   1  15        714.81        667.30        78.85 o                         
 -18   2  15        424.61        396.64        87.18 o                         
 -16   2  15        292.14        348.31        83.79 o                         
 -14   2  15        312.52        340.15        79.68 o                         
 -12   2  15        236.75        268.50        99.08 o                         
 -10   2  15        111.98        145.68        33.71 o                         
  -8   2  15         19.31          3.06        32.70 o                         
  -6   2  15       1069.54       1153.28        63.59 o                         
  -4   2  15       1839.07       1946.19        88.50 o                         
  -2   2  15        879.33        966.96        76.46 o                         
   0   2  15        814.12        909.04        83.00 o                         
 -17   3  15         12.18         32.27        65.47 o                         
 -15   3  15         51.18         20.73        30.83 o                         
 -13   3  15        363.18        331.58        53.69 o                         
 -11   3  15         13.04        -28.53        28.53 o                         
  -9   3  15         40.41         63.45        36.01 o                         
  -7   3  15          1.25          0.52        27.34 o                         
  -5   3  15          2.56         -2.24        85.37 o                         
  -3   3  15        191.97        131.33        45.96 o                         
  -1   3  15         43.87          8.93        46.08 o                         
   1   3  15        116.57        106.30        70.96 o                         
 -18   4  15        130.34        144.93        43.08 o                         
 -16   4  15        121.42         67.28        72.55 o                         
 -14   4  15        573.15        575.13        57.36 o                         
 -12   4  15       1378.61       1300.50        75.78 o                         
 -10   4  15       1148.39       1093.17        74.24 o                         
  -8   4  15       1444.52       1558.77       126.46 o                         
  -6   4  15       1498.18       1573.72        68.26 o                         
  -4   4  15       1629.19       1508.19        85.89 o                         
  -2   4  15       1009.39        975.81        78.62 o                         
   0   4  15        939.56       1188.32        94.97 o                         
 -17   5  15        192.59        106.26        68.29 o                         
 -15   5  15        308.53        359.69        40.10 o                         
 -13   5  15        615.15        623.40        62.60 o                         
 -11   5  15       1504.54       1381.76       127.72 o                         
  -9   5  15         12.26        -19.03        55.51 o                         
  -7   5  15        335.35        426.96        41.78 o                         
  -5   5  15       2799.97       2774.52       105.94 o                         
  -3   5  15        397.82        521.03        63.57 o                         
  -1   5  15       1264.51       1460.84        99.71 o                         
 -16   6  15         85.99         48.94        44.86 o                         
 -14   6  15         45.11         82.61        56.32 o                         
 -12   6  15         38.96         88.60        47.60 o                         
 -10   6  15        204.18        150.55        47.90 o                         
  -8   6  15        167.00        143.22        35.25 o                         
  -6   6  15         21.59        -47.09        47.09 o                         
  -4   6  15         16.41         18.26        41.28 o                         
  -2   6  15         26.79         31.42        72.87 o                         
 -15   7  15        398.48        398.81        87.41 o                         
 -13   7  15        502.58        496.75        64.25 o                         
 -11   7  15       1551.43       1579.08        97.93 o                         
  -9   7  15         35.94         80.54        35.72 o                         
  -7   7  15        389.68        430.06        46.87 o                         
  -5   7  15        355.71        270.63        52.61 o                         
  -3   7  15       1065.00       1041.79       191.81 o                         
 -12   8  15        849.52        712.79        77.54 o                         
 -10   8  15        343.19        395.72        46.87 o                         
  -8   8  15        623.65        631.24        54.32 o                         
  -6   8  15        238.65        157.23        51.15 o                         
  -4   8  15        306.72         47.99        98.30 o                         
  -9   9  15        403.80        618.75        56.40 o                         
  -7   9  15        113.95        203.26        66.69 o                         
 -16   0  16       1541.43       1787.20       196.83 o                         
 -14   0  16         67.38        -41.35        92.00 o                         
 -12   0  16        497.51        335.50       110.81 o                         
  -8   0  16        678.58        683.89        68.63 o                         
  -6   0  16        347.34        385.74        66.45 o                         
  -4   0  16        460.33        447.48        79.91 o                         
  -2   0  16        297.01        391.90        83.92 o                         
 -17   1  16        199.67        185.58        81.03 o                         
 -15   1  16        301.59        397.09        83.23 o                         
 -13   1  16          8.53        -47.98        60.82 o                         
 -11   1  16        332.60        562.04       120.75 o                         
  -9   1  16        250.36        280.69        77.15 o                         
  -7   1  16        696.92        668.89        49.84 o                         
  -5   1  16        502.11        447.80        60.38 o                         
  -3   1  16        349.36        374.82        57.29 o                         
  -1   1  16        818.61        780.50        78.55 o                         
 -16   2  16        483.83        536.19        92.14 o                         
 -14   2  16         20.91         70.78        99.39 o                         
 -12   2  16        866.17       1050.25       147.56 o                         
 -10   2  16         33.77         20.77        46.49 o                         
  -8   2  16        137.90        166.55        48.10 o                         
  -6   2  16         12.48          7.44        33.56 o                         
  -4   2  16         21.51        116.26        42.77 o                         
  -2   2  16          8.82        -44.58        44.58 o                         
 -17   3  16        587.89        511.41        93.66 o                         
 -15   3  16        365.02        497.68       127.07 o                         
 -13   3  16        423.04        502.45       124.00 o                         
 -11   3  16       1919.54       2002.02       312.54 o                         
  -9   3  16        869.25        922.97       163.30 o                         
  -7   3  16       1845.61       1964.11        80.26 o                         
  -5   3  16       2858.90       2807.68       105.26 o                         
  -3   3  16       1126.57       1281.11       147.27 o                         
 -16   4  16        165.61        174.64        42.99 o                         
 -14   4  16         26.93         40.86        36.72 o                         
 -12   4  16        112.25        109.16        39.82 o                         
 -10   4  16        527.97        570.15        60.09 o                         
  -8   4  16        127.29         38.17        44.54 o                         
  -6   4  16        312.32        220.88        44.68 o                         
  -4   4  16        337.77        359.00       106.25 o                         
  -2   4  16        615.84        567.27        99.81 o                         
 -15   5  16          9.21        -52.24        69.70 o                         
 -13   5  16        741.58        765.05        69.36 o                         
 -11   5  16        876.38        823.21        71.88 o                         
  -9   5  16        306.75        308.01        55.44 o                         
  -7   5  16         99.43        112.59        35.89 o                         
  -5   5  16       1008.21       1150.16        78.69 o                         
  -3   5  16        346.86        282.68        57.48 o                         
 -14   6  16        257.49        322.24        56.71 o                         
 -12   6  16       1143.49       1285.49        87.42 o                         
 -10   6  16        830.77        770.99       134.75 o                         
  -8   6  16        262.43        299.97        54.67 o                         
  -6   6  16        106.72         65.58        51.47 o                         
 -11   7  16         51.07         -2.68        43.86 o                         
  -9   7  16          3.15         26.78        88.95 o                         
  -7   7  16        111.67         81.64        44.46 o                         
 -15   1  17       1077.83       1332.85       128.06 o                         
 -13   1  17        871.80        737.91       143.00 o                         
 -11   1  17       2193.74       2322.15       210.19 o                         
  -7   1  17       1342.30       1446.06        77.62 o                         
  -5   1  17        478.14        547.32       160.74 o                         
 -14   2  17        193.70        322.90       116.78 o                         
 -12   2  17       1030.60       1107.06       159.73 o                         
 -10   2  17        317.04        320.29       108.44 o                         
  -8   2  17        691.85        707.05        77.50 o                         
  -6   2  17        377.56        298.60        48.42 o                         
 -13   3  17         29.05        -52.94        90.15 o                         
 -11   3  17         11.83        -86.91        86.91 o                         
  -9   3  17         74.53         16.50        47.25 o                         
  -7   3  17         83.70         74.11        41.50 o                         
 -12   4  17        175.86        129.71        47.18 o                         
 -10   4  17        114.49         63.52        45.12 o                         
  -8   4  17         84.32        124.94        59.22 o                         
                                                                                
